# Supplementary material for: Multiple extracellular polymeric substance pathways transcribed by Accumulibacter and the flanking community during aerobic granule formation and after influent modification
Source: Appl Environ Microbiol. 2025 Mar 31;91(4):e01769-24. doi: 10.1128/aem.01769-24 (PMC12016536; doi:10.1128/aem.01769-24)
Supplement: Appendix B — Summary of the 16S rRNA gene amplicon sequencing. [file aem.01769-24-s0002.xlsx]

## Sheet: 16S_metadata
Appendix B1: Metadata of the samples for amplicon sequencing
Sequencing Name	Names	COD_P	COD	COD_source	Date	Day	COD_IN	COD_AN	COD_AE	P_IN	P_AN	P_AE	MLSS	MLVSS	SVI5	SVI30
21_81	RAen2_0	12	100	AC:PR_50:50	28.09.22	0	102	32.4	24.6	7.3	37.2	0.3	NA	NA	NA	NA
21_73	RAen2_5	12	100	AC:PR_50:50	03.10.22	5	101	17.2	18	8.2	33.1	0.3	NA	NA	NA	NA
21_93	RAen2_8	12	300	AC:PR_50:50	06.10.22	8	323	25.2	21	29.4	128	21.6	NA	NA	NA	NA
21_66	RAen2_15	12	600	AC:PR_50:50	13.10.22	15	685	27.9	13.8	56.2	215	39.5	NA	NA	NA	NA
21_79	RAen2_22	12	400	AC:PR_50:50	20.10.22	22	448	NA	NA	32.8	NA	NA	NA	NA	NA	NA
21_90	RAen2_26	12	400	AC:PR_50:50	24.10.22	26	423	16.5	14.9	33	127.5	1.4	NA	NA	NA	NA
21_69	RAen2_34	12	600	AC:PR_50:50	01.11.22	34	610	18.4	18.4	52	215.5	32.4	NA	NA	NA	NA
21_86	RAen2_43	12	600	AC:PR_50:50	10.11.22	43	613	21.8	21.2	48.8	187.5	1.5	NA	NA	NA	NA
21_62	RAen2_50	12	600	AC:PR_50:50	17.11.22	50	605	17.9	19.6	52.8	209.5	19	NA	NA	NA	NA
21_82	RAen2_57	12	600	AC:PR_50:50	24.11.22	57	617	18.9	18.8	45.8	194.5	3.2	NA	NA	NA	NA
21_88	RAen2_64	12	600	AC:PR_50:50	01.12.22	64	622	17.8	21	45.4	179	0.9	NA	NA	NA	NA
21_75	RAen2_71	12	600	AC:PR_50:50	08.12.22	71	575	18.9	21	43.4	195.5	0.8	NA	NA	NA	NA
21_58	RAen2_78	12	600	AC:PR_50:50	15.12.22	78	605	19.6	20.1	46.2	189.5	0.8	15.4	8.5	20.8	20.4
21_64	RAen2_85	12	600	AC:PR_50:50	22.12.22	85	683	17.7	20.4	44.8	230.5	1.2	NA	NA	NA	NA
21_71	RAen2_97	12	600	AC:PR_50:50	03.01.23	97	547	16.3	16.8	45	237	3.6	NA	NA	NA	NA
21_77	RAen2_103	12	600	AC:PR_50:50	09.01.23	103	588	17.2	15.2	2.5	219	2.2	13.5	7	22.3	21.8
21_70	RAen2_106	200	600	AC:PR_50:50	12.01.23	106	558	18.6	15.1	2.4	208	2.6	NA	NA	NA	NA
21_95	RAen2_111	200	600	AC:PR_50:50	17.01.23	111	673	23.8	24.3	3	184.5	4.7	12.9	7.4	28.4	27.9
21_57	RAen2_117	200	600	AC:PR_50:50	23.01.23	117	756	19	17.4	3.6	185	0.4	10.1	7.5	32.4	31.8
21_63	RAen2_125	200	600	AC:PR_50:50	31.01.23	125	645	17.4	18.2	1.6	101.5	0.7	7.8	5.9	32.6	31.7
21_59	RAen2_127	200	600	AC:PR_50:50	02.02.23	127	639	19.1	18.2	2.4	101.2	1.3	NA	NA	NA	NA
21_83	RAen2_128	200	600	AC:PR_50:50	03.02.23	128	NA	40	NA	NA	37.4	NA	NA	NA	NA	NA
21_91	RAen2_131	200	600	AC:PR_50:50	06.02.23	131	630	17.4	16.2	2.2	22.5	0.3	11.1	9.9	33.5	32.9
21_60	RAen2_138	200	600	AC:PR_50:50	13.02.23	138	NA	NA	NA	NA	NA	NA	NA	NA	NA	NA
21_94	RAen2_145	200	600	AC:PR_50:50	20.02.23	145	653	23.2	18.3	2	7	0.3	NA	NA	NA	NA
21_89	RAen2_152	200	600	AC:PR_50:50	27.02.23	152	452	16.9	20	1.4	6	0.4	8.9	8.2	28	25.7
21_61	RAen2_159	200	600	AC:PR_50:50	06.03.23	159	405	17.3	19.5	2.4	3.5	0.4	NA	NA	NA	NA
21_85	RAen2_166	200	600	AC:PR_50:50	13.03.23	166	392	17.3	20.1	1.7	1.1	0.2	NA	NA	NA	NA
21_96	RAen2_182	200	600	AC:PR_50:50	29.03.23	182	594	11.2	13.03	2.3	11.6	0.2	NA	NA	NA	NA

## Sheet: 16S_Count taxa
Appendix B2: Count data of the 16S rRNA gene amplicon sequencing
	Kingdom	Phylum	Class	Order	Family	Genus	Species	RAen2_0	RAen2_5	RAen2_8	RAen2_15	RAen2_22	RAen2_26	RAen2_34	RAen2_43	RAen2_50	RAen2_57	RAen2_64	RAen2_71	RAen2_78	RAen2_85	RAen2_97	RAen2_103	RAen2_106	RAen2_111	RAen2_117	RAen2_125	RAen2_127	RAen2_128	RAen2_131	RAen2_138	RAen2_145	RAen2_152	RAen2_159	RAen2_166	RAen2_182
ASV_1	Bacteria	Proteobacteria	Gammaproteobacteria	Burkholderiales	Rhodocyclaceae	Ca_Accumulibacter	Ca_Accumulibacter_phosphatis	40	220	975	2114	3122	4548	3328	4323	4276	6488	6055	9982	7780	10855	13926	17411	16449	16585	14360	13992	13256	15228	24128	9799	7073	4521	1787	1193	139
ASV_2	Bacteria	Proteobacteria	Alphaproteobacteria	Caulobacterales	Hyphomonadaceae	UKL13-1	midas_s_20613	0	0	0	0	1	0	16	460	1474	2590	2787	4449	4635	3801	5085	3591	6255	4114	3188	2366	2871	2057	1111	1401	705	1181	1272	831	1952
ASV_3	Bacteria	Actinobacteriota	Actinobacteria	Micrococcales	Intrasporangiaceae	Ca_Phosphoribacter	midas_s_5	3106	3010	2290	1514	994	203	620	404	210	146	86	97	49	39	21	6	11	4	5	8	12	23	0	11	9	20	9	7	0
ASV_4	Bacteria	Bacteroidota	Bacteroidia	Flavobacteriales	Flavobacteriaceae	Flavobacteriaceae	midas_s_2661	4	12	0	7	37	9	256	1230	2017	3152	1897	2966	2695	2442	1636	2170	1306	870	936	539	612	363	123	306	101	493	151	75	0
ASV_5	Bacteria	Bacteroidota	Bacteroidia	Flavobacteriales	Flavobacteriaceae	Flavobacterium	midas_s_11654	0	0	0	1	0	0	4	23	53	102	227	773	1221	1590	3639	4957	4299	5127	4471	3493	5156	6056	1869	5880	991	3104	5257	5149	367
ASV_6	Bacteria	Proteobacteria	Gammaproteobacteria	Burkholderiales	Rhodocyclaceae	Propionivibrio	Ca_Propionivibrio_aalborgensis	2	10	8	42	182	187	341	586	559	479	715	956	551	304	160	124	136	89	76	38	58	143	55	112	281	1308	847	2061	10570
ASV_7	Bacteria	Proteobacteria	Gammaproteobacteria	Burkholderiales	Comamonadaceae	Hydrogenophaga	Hydrogenophaga_caeni	13	7	7	14	120	70	120	310	150	90	24	19	21	17	36	42	38	26	57	135	210	159	139	83	110	318	149	107	47
ASV_8	Bacteria	Proteobacteria	Alphaproteobacteria	Micavibrionales	midas_f_2019	Micavibrionales	midas_s_2019	0	0	0	0	23	22	356	693	815	995	691	889	860	757	1294	1661	1958	1270	1850	1738	1900	698	673	363	175	366	157	123	9
ASV_9	Bacteria	Proteobacteria	Gammaproteobacteria	Burkholderiales	Rhodocyclaceae	Ca_Accumulibacter	Ca_Accumulibacter_aalborgensis	0	5	10	39	109	153	312	812	926	1091	1733	1736	1345	721	706	567	456	432	408	176	278	79	65	132	102	4	26	32	1178
ASV_10	Bacteria	Proteobacteria	Gammaproteobacteria	Burkholderiales	Rhodocyclaceae	Ca_Accumulibacter	Ca_Accumulibacter_phosphatis	14	101	310	942	2143	2782	2308	2658	1588	1274	1331	1433	694	365	306	349	199	131	84	58	70	30	20	43	13	23	38	36	410
ASV_11	Bacteria	Proteobacteria	Alphaproteobacteria	Micavibrionales	midas_f_2019	Micavibrionales	midas_s_2087	7	17	29	268	1192	568	2576	3053	1856	1675	750	628	421	165	131	71	81	26	16	24	29	8	8	0	0	6	3	0	0
ASV_12	Bacteria	Proteobacteria	Gammaproteobacteria	Competibacterales	Competibacteraceae	Ca_Contendobacter	midas_s_1952	19	36	35	45	141	86	141	301	372	326	187	312	279	364	412	350	415	252	640	577	730	1635	680	1174	2263	4034	3583	4038	900
ASV_13	Bacteria	Proteobacteria	Gammaproteobacteria	Burkholderiales	Rhodocyclaceae	Azonexus	midas_s_2534	10	47	105	271	727	445	596	475	295	113	101	108	84	27	22	10	20	13	10	3	24	7	2	13	3	7	5	4	1
ASV_14	Bacteria	Nitrospirota	Nitrospiria	Nitrospirales	Nitrospiraceae	Nitrospira	Nitrospira_defluvii	4065	3587	3539	2733	1400	160	563	293	90	26	16	6	5	10	0	0	4	0	0	0	0	1	0	2	0	0	0	2	0
ASV_15	Bacteria	Proteobacteria	Gammaproteobacteria	Thiotrichales	Thiotrichaceae	Thiothrix	midas_s_1351	4	2	2	0	0	0	0	0	18	26	9	27	0	0	17	14	11	3	0	0	6	7	0	7	6	0	0	0	0
ASV_16	Bacteria	Proteobacteria	Gammaproteobacteria	Competibacterales	Competibacteraceae	Ca_Contendobacter	Ca_Contendobacter_odensis	76	91	100	166	414	257	563	664	606	661	555	772	582	494	390	417	385	311	464	383	647	1081	647	1113	1097	2011	1864	2009	1467
ASV_17	Bacteria	Proteobacteria	Gammaproteobacteria	Burkholderiales	Rhodocyclaceae	Zoogloea	midas_s_4920	0	0	0	35	208	97	294	51	50	10	25	95	7	18	4	0	0	0	0	0	0	0	0	0	0	0	0	0	0
ASV_18	Bacteria	Proteobacteria	Gammaproteobacteria	Burkholderiales	Rhodocyclaceae	Azonexus	midas_s_2534	0	11	24	73	185	142	185	113	73	31	28	27	15	9	5	0	2	0	0	0	6	2	0	0	0	0	0	2	0
ASV_19	Bacteria	Bacteroidota	Bacteroidia	Flavobacteriales	Flavobacteriaceae	Flavobacteriaceae	midas_s_2661	0	0	0	0	1	1	46	377	904	1402	891	1545	1432	1084	699	892	619	291	387	264	318	143	37	118	56	321	76	61	0
ASV_20	Bacteria	Proteobacteria	Gammaproteobacteria	Burkholderiales	Rhodocyclaceae	Azonexus	Azonexus_phosphorivorans	11	7	20	6	63	27	13	10	1	2	0	0	0	0	0	0	0	0	0	0	0	0	0	0	0	0	0	0	0
ASV_21	Bacteria	Chloroflexi	Chloroflexia	Chloroflexales	Herpetosiphonaceae	Herpetosiphon	Herpetosiphon_aurantiacus	0	0	0	0	0	0	0	0	0	0	0	0	0	1	17	24	68	39	177	331	498	1280	298	1719	2268	4329	5202	5824	3986
ASV_22	Bacteria	Proteobacteria	Alphaproteobacteria	Rhodobacterales	Rhodobacteraceae	Defluviimonas	midas_s_276	64	66	36	32	30	13	53	82	73	87	77	153	220	346	644	836	836	469	742	647	1107	1784	1099	1581	1409	1750	1856	2570	718
ASV_23	Bacteria	Proteobacteria	Alphaproteobacteria	Sphingomonadales	Sphingomonadaceae	Novosphingobium	unknown	0	0	0	0	0	3	0	7	5	44	116	425	213	159	357	599	711	596	948	1147	1315	1926	1654	1911	1759	1770	1533	1339	193
ASV_24	Bacteria	Proteobacteria	Gammaproteobacteria	Competibacterales	Competibacteraceae	Ca_Contendobacter	Ca_Contendobacter_odensis	89	146	120	221	538	338	618	777	603	577	483	663	470	436	278	281	264	202	267	254	702	533	287	513	455	845	546	672	515
ASV_25	Bacteria	Proteobacteria	Gammaproteobacteria	Burkholderiales	Rhodocyclaceae	Ca_Accumulibacter	midas_s_28444	37	145	458	1287	2741	2954	3626	4061	1354	637	538	577	269	164	115	56	86	52	11	6	5	2	0	0	1	0	0	0	0
ASV_26	Bacteria	Actinobacteriota	Actinobacteria	Propionibacteriales	Propionibacteriaceae	Aestuariimicrobium	midas_s_9119	1	0	0	0	0	0	18	296	532	730	335	573	541	554	652	955	1023	589	896	770	1086	1584	935	1510	1163	1817	1557	1585	268
ASV_27	Bacteria	Proteobacteria	Gammaproteobacteria	Burkholderiales	Rhodocyclaceae	Ca_Accumulibacter	Ca_Accumulibacter_aalborgensis	72	120	292	617	786	1123	890	904	630	645	451	453	426	178	126	124	112	114	66	68	76	102	124	70	78	25	14	12	26
ASV_28	Bacteria	Proteobacteria	Gammaproteobacteria	Burkholderiales	Rhodocyclaceae	Azonexus	Azonexus_phosphorivorans	3	11	11	2	33	9	0	10	0	0	0	0	0	0	0	0	0	0	0	0	0	0	0	0	0	0	0	0	0
ASV_29	Bacteria	Proteobacteria	Gammaproteobacteria	Competibacterales	Competibacteraceae	Ca_Contendobacter	midas_s_1952	25	71	170	466	1078	709	1500	1016	658	582	285	286	138	65	52	27	26	24	11	15	12	8	11	4	0	0	6	3	0
ASV_30	Bacteria	Proteobacteria	Gammaproteobacteria	Burkholderiales	Rhodocyclaceae	Propionivibrio	Propionivibrio_dominans	0	4	7	12	61	30	84	152	115	164	134	162	95	54	42	48	69	58	47	51	57	194	69	184	177	390	372	364	115
ASV_31	Bacteria	Proteobacteria	Gammaproteobacteria	Burkholderiales	Comamonadaceae	Limnohabitans	midas_s_2118	74	74	82	83	357	171	508	527	213	91	24	11	7	13	9	0	1	0	0	1	2	2	0	0	0	0	0	0	0
ASV_32	Bacteria	Bacteroidota	Bacteroidia	Flavobacteriales	Flavobacteriaceae	Flavobacterium	Flavobacterium_cheonanense	0	0	0	0	0	1	78	336	639	424	411	549	316	267	227	92	128	49	37	27	35	11	6	3	0	11	4	0	0
ASV_33	Bacteria	Bacteroidota	Bacteroidia	Chitinophagales	Saprospiraceae	Ca_Brachybacter	Ca_Brachybacter_algidus	22	40	23	27	39	2	41	62	44	52	35	49	30	35	28	28	29	18	18	24	22	18	15	23	10	17	14	19	0
ASV_34	Bacteria	Proteobacteria	Gammaproteobacteria	Competibacterales	Competibacteraceae	Ca_Contendobacter	midas_s_1952	42	88	93	213	626	276	848	1068	689	650	548	706	635	283	233	148	172	130	302	240	383	486	130	571	183	204	384	214	309
ASV_35	Bacteria	Proteobacteria	Gammaproteobacteria	Burkholderiales	Rhodocyclaceae	Zoogloea	Zoogloea_oleivorans	0	0	1	0	12	0	4	0	0	1	0	1	0	0	0	0	0	1	4	0	0	0	2	0	0	0	0	0	0
ASV_36	Bacteria	Proteobacteria	Gammaproteobacteria	Burkholderiales	Comamonadaceae	Acidovorax	midas_s_1484	725	710	612	334	502	188	155	104	58	29	16	19	10	7	1	0	0	0	0	0	2	2	0	0	0	0	0	0	0
ASV_37	Bacteria	Bacteroidota	Bacteroidia	Flavobacteriales	Flavobacteriaceae	Flavobacterium	midas_s_3382	0	4	8	16	91	25	262	493	321	236	365	445	277	132	46	59	32	17	10	5	5	2	0	4	0	0	0	0	0
ASV_38	Bacteria	Bacteroidota	Bacteroidia	Flavobacteriales	Flavobacteriaceae	Flavobacterium	midas_s_6800	0	0	0	0	10	1	151	334	329	142	109	137	87	77	50	22	29	10	8	7	11	0	1	5	1	9	0	0	0
ASV_39	Bacteria	Proteobacteria	Gammaproteobacteria	Burkholderiales	Rhodocyclaceae	Ca_Accumulibacter	Ca_Accumulibacter_aalborgensis	4	28	77	216	510	728	637	866	716	604	584	663	454	257	201	132	201	257	51	42	38	10	11	5	2	0	2	0	5
ASV_40	Bacteria	Proteobacteria	Gammaproteobacteria	Thiotrichales	Thiotrichaceae	Thiothrix	Thiothrix_unzii	13	2	3	0	8	0	28	223	459	689	154	429	600	540	654	746	913	429	701	795	1251	996	987	1116	717	461	102	48	4
ASV_41	Bacteria	Bacteroidota	Bacteroidia	Chitinophagales	Chitinophagaceae	Terrimonas	unknown	59	137	106	226	278	47	574	599	646	415	204	407	406	291	267	339	256	62	108	132	160	56	10	90	16	72	51	18	7
ASV_42	Bacteria	Proteobacteria	Gammaproteobacteria	Burkholderiales	Rhodocyclaceae	Zoogloea	Zoogloea_ramigera	24	51	61	37	64	43	28	16	12	4	0	2	0	0	0	0	1	0	0	0	0	0	0	0	0	0	1	0	0
ASV_43	Bacteria	Proteobacteria	Gammaproteobacteria	Burkholderiales	Rhodocyclaceae	Rhodocyclaceae	midas_s_566	7	6	23	12	95	38	52	59	28	12	6	0	0	2	0	0	0	0	0	0	0	0	0	0	0	0	0	0	0
ASV_44	Bacteria	Proteobacteria	Gammaproteobacteria	Burkholderiales	Comamonadaceae	Sphaerotilus	Sphaerotilus_natans	32	10	14	5	2	3	2	6	6	0	2	3	2	3	4	6	5	1	0	0	3	3	6	2	2	5	4	5	6
ASV_45	Bacteria	Acidobacteriota	Holophagae	Holophagales	Holophagaceae	Geothrix	Ca_Geothrix_odensensis	82	205	390	631	414	101	328	268	188	78	35	27	25	15	11	3	2	2	4	5	0	1	0	2	2	2	2	0	0
ASV_46	Bacteria	Proteobacteria	Gammaproteobacteria	Burkholderiales	Rhodocyclaceae	Ca_Accumulibacter	Ca_Accumulibacter_aalborgensis	0	0	0	8	34	38	108	259	321	379	451	461	262	153	130	105	89	70	33	21	14	8	0	8	0	0	0	0	74
ASV_47	Bacteria	Proteobacteria	Gammaproteobacteria	Thiotrichales	Thiotrichaceae	Thiothrix	Thiothrix_unzii	0	0	0	2	11	4	78	324	700	878	239	791	828	671	704	632	850	328	681	586	801	526	564	578	443	322	87	51	16
ASV_48	Bacteria	Actinobacteriota	Actinobacteria	Micrococcales	Intrasporangiaceae	Intrasporangiaceae	midas_s_99	981	1050	429	289	190	25	150	87	63	39	19	16	6	0	4	2	1	0	0	0	0	0	0	0	0	0	0	0	0
ASV_49	Bacteria	Proteobacteria	Gammaproteobacteria	Thiotrichales	Thiotrichaceae	Thiothrix	midas_s_1351	0	0	0	0	0	0	0	0	0	0	0	0	0	0	0	0	0	0	0	0	0	0	0	0	0	0	0	0	0
ASV_50	Bacteria	Proteobacteria	Gammaproteobacteria	Burkholderiales	Rhodocyclaceae	Ca_Accumulibacter	Ca_Accumulibacter_phosphatis	0	17	34	83	126	190	107	148	142	296	269	412	323	454	564	688	602	661	612	630	549	692	979	467	299	191	79	45	0
ASV_51	Bacteria	Proteobacteria	Gammaproteobacteria	Burkholderiales	Rhodocyclaceae	Propionivibrio	Ca_Propionivibrio_aalborgensis	0	0	7	7	53	55	91	144	111	89	125	148	97	47	26	13	17	18	7	5	3	18	1	8	21	74	25	60	142
ASV_52	Bacteria	Bacteroidota	Bacteroidia	Flavobacteriales	Flavobacteriaceae	Flavobacterium	midas_s_16764	0	0	0	0	0	0	3	23	47	94	194	419	453	409	552	661	482	416	350	325	327	317	110	239	72	185	143	108	12
ASV_53	Bacteria	Bacteroidota	Bacteroidia	Chitinophagales	Saprospiraceae	Ca_Opimibacter	midas_s_17	165	277	195	257	323	31	222	176	106	53	20	41	15	12	0	0	0	1	1	1	0	0	0	0	1	3	0	0	0
ASV_54	Bacteria	Proteobacteria	Gammaproteobacteria	Xanthomonadales	Rhodanobacteraceae	Dokdonella	midas_s_1282	61	119	165	245	179	47	141	163	190	139	97	138	98	90	51	34	51	11	17	12	15	9	4	8	5	13	18	7	6
ASV_55	Bacteria	Chloroflexi	Chloroflexia	Chloroflexales	Herpetosiphonaceae	Herpetosiphon	Herpetosiphon_aurantiacus	0	0	0	0	0	0	1	0	0	2	0	0	0	1	0	10	21	27	108	163	319	590	150	778	1114	2028	2514	2796	1795
ASV_56	Bacteria	Bacteroidota	Bacteroidia	Sphingobacteriales	env.OPS_17	env.OPS_17	midas_s_11594	4	9	41	123	235	24	345	537	645	702	606	749	392	197	160	255	100	33	67	39	43	9	0	7	0	6	2	3	0
ASV_57	Bacteria	Bacteroidota	Bacteroidia	Flavobacteriales	Weeksellaceae	Chryseobacterium	midas_s_22669	0	1	1	0	0	0	0	0	0	0	0	0	7	57	527	791	881	541	486	960	1013	1496	903	1040	658	875	555	376	16
ASV_58	Bacteria	Bacteroidota	Rhodothermia	Rhodothermales	Rhodothermaceae	Rhodothermaceae	midas_s_57689	0	0	0	0	0	0	0	0	0	0	0	0	0	0	9	26	28	19	24	18	19	11	7	15	3	0	0	6	0
ASV_59	Bacteria	Proteobacteria	Gammaproteobacteria	Xanthomonadales	Xanthomonadaceae	Pseudoxanthomonas	midas_s_22181	18	14	10	4	6	0	0	3	6	0	3	12	23	41	145	313	257	236	508	440	643	1257	538	1037	599	1291	1479	2113	639
ASV_60	Bacteria	Proteobacteria	Gammaproteobacteria	Burkholderiales	Comamonadaceae	Rhodoferax	unknown	53	52	78	61	185	122	217	260	155	179	105	124	83	56	62	45	61	28	61	46	62	90	58	70	52	66	46	26	6
ASV_61	Bacteria	Proteobacteria	Alphaproteobacteria	Sphingomonadales	Sphingomonadaceae	Sphingopyxis	midas_s_14491	0	0	0	0	0	0	0	3	11	21	63	180	198	259	342	474	442	237	436	353	476	658	368	538	326	480	401	381	66
ASV_62	Bacteria	Proteobacteria	Gammaproteobacteria	Burkholderiales	Rhodocyclaceae	Ca_Accumulibacter	Ca_Accumulibacter_aalborgensis	13	21	45	91	207	394	243	506	691	543	349	360	236	102	223	67	123	84	19	19	24	14	38	10	32	7	4	6	25
ASV_63	Bacteria	Bacteroidota	Bacteroidia	Flavobacteriales	Weeksellaceae	Chryseobacterium	midas_s_21482	0	0	0	0	0	0	0	5	6	10	19	55	93	134	260	258	426	243	563	558	778	1180	369	903	681	1383	1385	1193	46
ASV_64	Bacteria	Proteobacteria	Alphaproteobacteria	Rhodobacterales	Rhodobacteraceae	Rhodobacteraceae	midas_s_747	0	0	0	0	0	0	0	0	1	1	0	10	14	11	30	92	85	47	93	74	111	182	98	109	134	132	55	87	19
ASV_65	Bacteria	Proteobacteria	Gammaproteobacteria	Xanthomonadales	Rhodanobacteraceae	Aquimonas	midas_s_1475	2	2	5	7	13	7	30	67	83	58	46	67	41	37	26	35	29	12	16	7	9	6	0	0	0	0	0	0	0
ASV_66	Bacteria	Proteobacteria	Gammaproteobacteria	Burkholderiales	Rhodocyclaceae	Ca_Accumulibacter	Ca_Accumulibacter_phosphatis	0	0	34	112	73	156	128	158	184	257	304	347	253	167	162	184	125	327	101	33	74	0	55	0	31	0	13	0	40
ASV_67	Bacteria	Proteobacteria	Alphaproteobacteria	Caulobacterales	Hyphomonadaceae	UKL13-1	midas_s_44364	4	4	0	5	6	6	20	163	234	194	171	269	224	142	109	104	115	30	49	35	37	77	23	30	3	27	11	20	0
ASV_68	Bacteria	Proteobacteria	Gammaproteobacteria	Competibacterales	Competibacteraceae	Ca_Competibacter	midas_s_1820	152	220	186	173	383	178	319	417	284	275	107	110	60	36	30	0	12	10	0	0	5	7	0	0	0	5	0	7	0
ASV_69	Bacteria	Proteobacteria	Gammaproteobacteria	Burkholderiales	Comamonadaceae	Rhodoferax	Rhodoferax_antarcticus	0	0	7	8	63	33	165	283	304	438	249	309	241	134	134	60	92	54	83	55	79	178	62	76	68	147	63	61	5
ASV_70	Bacteria	Bacteroidota	Bacteroidia	Chitinophagales	Chitinophagaceae	Terrimonas	midas_s_90	8	26	22	36	30	13	92	103	95	69	54	108	88	110	127	216	137	35	104	88	88	45	9	77	5	56	46	26	3
ASV_71	Bacteria	Proteobacteria	Gammaproteobacteria	Competibacterales	Competibacteraceae	Ca_Competibacter	midas_s_1820	91	127	152	133	336	147	262	422	298	340	147	139	117	79	36	31	29	11	23	35	36	54	23	28	39	56	55	33	9
ASV_72	Bacteria	Proteobacteria	Gammaproteobacteria	Competibacterales	Competibacteraceae	Ca_Contendobacter	midas_s_1952	0	0	36	102	268	173	290	405	347	416	371	447	435	169	207	78	193	82	112	83	101	112	23	148	16	0	64	7	45
ASV_73	Bacteria	Bacteroidota	Bacteroidia	Flavobacteriales	Weeksellaceae	Chryseobacterium	midas_s_22669	0	0	0	0	0	0	0	0	0	0	0	2	12	53	326	488	501	349	358	620	694	1133	611	793	482	667	372	307	16
ASV_74	Bacteria	Bacteroidota	Ignavibacteria	Ignavibacteriales	Ignavibacteriaceae	Ignavibacterium	midas_s_1940	21	41	21	43	118	21	253	420	321	263	165	209	227	124	119	96	89	35	92	150	190	112	42	103	57	110	259	276	68
ASV_75	Bacteria	Proteobacteria	Gammaproteobacteria	Burkholderiales	Comamonadaceae	Leptothrix	midas_s_345	43	149	147	224	287	144	377	369	350	259	170	174	139	104	72	72	63	49	89	77	106	111	46	116	64	126	108	164	26
ASV_76	Bacteria	Proteobacteria	Gammaproteobacteria	Burkholderiales	Comamonadaceae	Limnohabitans	midas_s_782	0	1	0	5	17	13	35	87	80	133	98	125	93	63	68	43	44	24	78	39	82	87	30	43	32	104	31	37	16
ASV_77	Bacteria	Proteobacteria	Gammaproteobacteria	Competibacterales	Competibacteraceae	Ca_Contendobacter	midas_s_981	32	28	59	127	601	243	379	692	502	717	630	627	516	179	119	77	84	82	82	132	119	91	57	62	8	54	32	38	29
ASV_78	Bacteria	Proteobacteria	Gammaproteobacteria	Competibacterales	Competibacteraceae	Ca_Contendobacter	midas_s_1952	13	15	12	27	91	52	138	153	126	145	133	210	201	80	82	63	45	52	69	50	90	195	101	131	117	294	108	73	38
ASV_79	Bacteria	Proteobacteria	Alphaproteobacteria	Rhodobacterales	Rhodobacteraceae	Rhodobacter	midas_s_430	659	488	354	213	80	28	60	56	25	21	18	13	15	14	19	18	15	0	13	17	9	40	9	17	17	14	14	12	0
ASV_80	Bacteria	Proteobacteria	Alphaproteobacteria	Rhizobiales	Beijerinckiaceae	Bosea	midas_s_5625	8	3	0	3	28	12	72	126	93	112	197	234	239	100	91	107	62	40	67	86	89	227	86	132	116	180	198	307	37
ASV_81	Bacteria	Proteobacteria	Gammaproteobacteria	Burkholderiales	Sutterellaceae	AAP99	midas_s_4495	11	12	13	31	24	19	44	66	90	57	62	64	81	94	117	194	197	73	245	300	312	361	183	332	123	307	396	370	82
ASV_82	Bacteria	Patescibacteria	Gracilibacteria	midas_o_1258	midas_f_1258	Gracilibacteria	midas_s_1258	0	0	0	0	0	0	8	25	67	263	196	866	981	713	397	416	412	98	949	804	904	441	37	223	15	16	30	4	0
ASV_83	Bacteria	Spirochaetota	Spirochaetia	Spirochaetales	Spirochaetaceae	Salinispira	midas_s_72228	0	1	0	0	0	0	0	7	52	51	33	50	73	61	73	132	69	36	70	132	172	554	159	636	576	1445	1598	1903	113
ASV_84	Bacteria	Proteobacteria	Gammaproteobacteria	Burkholderiales	Rhodocyclaceae	Azospira	midas_s_49592	0	0	0	0	0	0	33	424	745	665	405	451	339	269	196	134	161	85	102	133	136	217	153	130	150	332	220	351	56
ASV_85	Bacteria	Chloroflexi	Chloroflexia	Chloroflexales	Herpetosiphonaceae	Herpetosiphon	Herpetosiphon_aurantiacus	0	1	0	0	0	0	0	0	0	0	0	0	1	0	0	0	19	9	62	73	143	320	82	504	1035	995	1577	1648	1664
ASV_86	Bacteria	Proteobacteria	Alphaproteobacteria	Micavibrionales	midas_f_2019	Micavibrionales	midas_s_2019	0	0	0	0	0	0	0	0	0	0	0	0	6	21	104	83	108	63	95	80	109	74	31	50	42	309	89	99	10
ASV_87	Bacteria	Proteobacteria	Gammaproteobacteria	Burkholderiales	Comamonadaceae	Limnohabitans	midas_s_13116	0	0	0	0	0	0	4	7	0	0	0	0	0	0	0	0	0	0	0	0	0	0	0	0	0	0	0	0	0
ASV_88	Bacteria	Proteobacteria	Gammaproteobacteria	Burkholderiales	Comamonadaceae	Sphaerotilus	midas_s_2709	0	0	0	0	1	0	0	74	138	219	198	239	216	164	163	121	153	68	132	109	216	270	139	184	286	815	781	1084	566
ASV_89	Bacteria	Proteobacteria	Alphaproteobacteria	Rhodobacterales	Rhodobacteraceae	Rhodobacter	midas_s_1449	1335	1111	719	444	232	64	174	128	89	66	90	81	87	39	41	26	39	17	24	31	31	48	40	33	25	24	16	24	4
ASV_90	Bacteria	Proteobacteria	Gammaproteobacteria	Competibacterales	Competibacteraceae	Ca_Contendobacter	midas_s_1952	15	18	38	113	278	158	216	241	212	239	232	230	188	109	83	68	78	84	118	125	120	186	48	155	67	100	190	207	150
ASV_91	Bacteria	Proteobacteria	Gammaproteobacteria	Run-SP154	midas_f_27	Run-SP154	midas_s_219	820	797	955	586	499	109	170	72	22	6	5	4	4	2	0	0	0	0	0	0	0	0	0	0	0	0	0	0	0
ASV_92	Bacteria	Proteobacteria	Gammaproteobacteria	Thiotrichales	Thiotrichaceae	Thiothrix	midas_s_525	0	0	0	0	0	0	0	5	0	0	0	0	0	0	0	0	0	0	0	0	0	0	0	0	0	0	0	0	0
ASV_93	Bacteria	Proteobacteria	Alphaproteobacteria	Micavibrionales	midas_f_2019	Micavibrionales	midas_s_2019	0	0	0	0	0	0	0	0	0	8	11	94	121	139	183	161	132	91	80	61	42	26	28	0	19	14	0	0	0
ASV_94	Bacteria	Chloroflexi	Chloroflexia	Chloroflexales	Roseiflexaceae	Kouleothrix	midas_s_1244	85	115	78	111	67	16	79	39	49	39	18	15	13	13	13	12	10	2	8	6	3	14	0	7	6	9	0	5	3
ASV_95	Bacteria	Bacteroidota	Bacteroidia	Chitinophagales	Chitinophagaceae	Ferruginibacter	midas_s_270	165	248	181	159	225	19	243	247	238	206	90	158	121	89	52	10	45	11	16	33	22	26	4	31	0	15	6	5	0
ASV_96	Bacteria	Proteobacteria	Gammaproteobacteria	Burkholderiales	Rhodocyclaceae	Ca_Accumulibacter	Ca_Accumulibacter_aalborgensis	46	59	132	277	358	306	323	259	151	191	75	88	65	52	47	13	35	33	15	21	48	48	56	59	23	9	14	3	2
ASV_97	Bacteria	Proteobacteria	Gammaproteobacteria	Competibacterales	Competibacteraceae	Ca_Contendobacter	midas_s_1952	16	19	32	102	220	108	180	198	170	228	212	214	206	112	92	73	95	72	109	117	123	185	47	147	77	116	207	227	142
ASV_98	Bacteria	Proteobacteria	Alphaproteobacteria	Rhodobacterales	Rhodobacteraceae	Phreatobacter	midas_s_2257	0	0	0	4	0	0	4	15	31	59	78	142	151	111	146	175	166	84	163	186	269	407	149	391	182	248	286	281	59
ASV_99	Bacteria	Bdellovibrionota	Bdellovibrionia	Bdellovibrionales	Bdellovibrionaceae	Bdellovibrio	midas_s_38439	2	1	0	0	4	1	1	0	3	9	2	18	24	63	167	425	383	164	471	439	768	1114	223	1020	348	491	171	141	9
ASV_100	Bacteria	Actinobacteriota	Actinobacteria	Micrococcales	Intrasporangiaceae	Ca_Lutibacillus	Ca_Lutibacillus_vidarii	589	656	365	264	120	41	80	59	17	17	9	12	7	0	0	0	3	4	0	0	0	2	0	0	0	0	0	0	1
ASV_101	Bacteria	Proteobacteria	Alphaproteobacteria	Rhodobacterales	Rhodobacteraceae	Tabrizicola	midas_s_1320	580	656	586	362	222	76	140	70	36	13	27	18	12	9	3	0	3	3	6	0	0	0	5	5	6	2	0	2	0
ASV_102	Bacteria	Bacteroidota	Kapabacteria	Kapabacteriales	midas_f_428	Kapabacteriales	midas_s_9818	2	12	18	52	93	17	71	64	97	63	65	114	100	91	224	201	219	69	74	75	115	43	22	31	18	10	32	16	16
ASV_103	Bacteria	Bacteroidota	Bacteroidia	Flavobacteriales	Weeksellaceae	Cloacibacterium	midas_s_2886	25	5	5	3	3	0	8	25	30	19	11	18	26	8	46	85	134	108	363	454	414	610	307	915	524	835	659	471	100
ASV_104	Bacteria	Proteobacteria	Gammaproteobacteria	Competibacterales	Competibacteraceae	Ca_Contendobacter	midas_s_1952	0	0	0	8	32	17	36	80	81	102	104	101	107	76	77	27	54	32	29	35	40	26	0	70	0	0	13	0	22
ASV_105	Bacteria	Bacteroidota	Bacteroidia	Chitinophagales	Chitinophagaceae	Terrimonas	midas_s_548	31	110	110	254	256	25	209	116	145	88	52	72	43	38	16	31	26	5	9	2	0	4	0	2	1	1	3	0	0
ASV_106	Bacteria	Proteobacteria	Gammaproteobacteria	Burkholderiales	Comamonadaceae	Comamonadaceae	midas_s_50	117	135	148	136	250	107	165	98	48	31	17	25	10	10	4	5	2	0	0	0	4	0	0	0	1	0	0	0	0
ASV_107	Bacteria	Actinobacteriota	Actinobacteria	Propionibacteriales	Propionibacteriaceae	Propionicimonas	midas_s_3094	0	0	0	0	0	0	0	22	24	27	23	35	22	40	92	164	176	206	277	263	385	839	362	941	570	720	509	461	54
ASV_108	Bacteria	Proteobacteria	Gammaproteobacteria	Thiotrichales	Thiotrichaceae	Thiothrix	midas_s_525	0	3	0	0	0	0	14	0	0	5	4	0	0	0	0	0	0	0	0	0	0	0	0	0	0	0	0	0	0
ASV_109	Bacteria	Bacteroidota	Bacteroidia	Cytophagales	Spirosomaceae	Runella	Runella_palustris	37	60	28	28	39	3	54	64	52	45	25	42	38	49	62	45	61	23	38	49	34	46	9	40	10	28	39	19	5
ASV_110	Bacteria	Bacteroidota	Bacteroidia	Chitinophagales	Saprospiraceae	Ca_Opimibacter	midas_s_17	115	191	130	174	185	18	142	99	45	31	12	13	13	6	3	0	0	0	0	0	3	0	0	0	0	3	0	0	0
ASV_111	Bacteria	Bacteroidota	Ignavibacteria	SJA-28	midas_f_31	SJA-28	midas_s_171	16	41	20	40	35	9	48	53	79	55	47	91	127	98	68	92	71	37	67	83	108	92	30	203	62	133	187	131	24
ASV_112	Bacteria	Bacteroidota	Bacteroidia	Chitinophagales	37-13	37-13	midas_s_1223	1049	1265	1161	1185	690	70	228	93	48	13	2	3	5	3	0	0	0	0	0	0	0	0	0	0	0	0	0	2	0
ASV_113	Bacteria	Bacteroidota	Ignavibacteria	SJA-28	midas_f_31	SJA-28	midas_s_1955	113	162	100	114	117	26	127	103	108	94	55	92	71	67	47	49	26	10	29	41	55	38	9	45	18	51	39	64	3
ASV_114	Bacteria	Proteobacteria	Gammaproteobacteria	Burkholderiales	Comamonadaceae	Rhodoferax	midas_s_306	79	55	45	36	57	38	69	50	38	28	8	12	0	7	0	0	0	0	0	0	0	0	0	0	0	0	0	0	0
ASV_115	Bacteria	Proteobacteria	Gammaproteobacteria	Xanthomonadales	Xanthomonadaceae	Lysobacter	Lysobacter_oligotrophicus	0	0	0	0	0	0	0	0	3	15	13	25	25	21	18	38	19	12	30	52	58	100	34	93	95	324	860	1134	72
ASV_116	Bacteria	Proteobacteria	Alphaproteobacteria	Caulobacterales	Caulobacteraceae	Brevundimonas	midas_s_2693	2	11	7	11	25	5	67	176	163	128	143	231	171	99	85	82	43	20	26	31	42	20	18	14	7	20	12	7	2
ASV_117	Bacteria	Proteobacteria	Gammaproteobacteria	Competibacterales	Competibacteraceae	Ca_Contendobacter	midas_s_981	15	15	26	105	447	196	325	411	219	230	156	183	140	38	36	12	27	18	8	26	16	18	7	10	2	7	10	5	6
ASV_118	Bacteria	Proteobacteria	Gammaproteobacteria	Burkholderiales	Rhodocyclaceae	Ca_Accumulibacter	midas_s_15738	0	9	14	50	140	118	194	342	313	136	218	292	210	131	108	144	66	57	124	73	90	48	52	170	66	46	179	101	23
ASV_119	Bacteria	Bacteroidota	Bacteroidia	Flavobacteriales	Flavobacteriaceae	Flavobacterium	Flavobacterium_croceum	0	0	0	0	0	0	0	2	1	4	37	202	360	478	835	670	626	321	315	321	384	140	81	125	51	228	73	49	7
ASV_120	Bacteria	Proteobacteria	Gammaproteobacteria	Competibacterales	Competibacteraceae	Ca_Competibacter	midas_s_1616	24	35	68	90	215	171	225	284	240	241	118	108	98	176	34	41	28	22	31	28	41	42	21	50	38	52	79	84	32
ASV_121	Bacteria	Proteobacteria	Gammaproteobacteria	Burkholderiales	Comamonadaceae	Limnohabitans	midas_s_782	2	0	0	6	30	27	82	154	137	205	149	146	108	78	56	38	67	18	49	22	42	85	33	54	47	85	42	40	0
ASV_122	Bacteria	Acidobacteriota	Holophagae	Holophagales	Holophagaceae	Geothrix	midas_s_2930	5	42	56	91	122	10	88	107	95	76	20	28	19	17	22	9	8	2	9	4	10	3	0	4	4	5	9	6	1
ASV_123	Bacteria	Proteobacteria	Gammaproteobacteria	Burkholderiales	Rhodocyclaceae	Ca_Accumulibacter	midas_s_2081	111	235	399	627	507	574	273	190	69	44	22	23	15	8	8	0	4	0	1	0	0	0	0	0	0	0	0	0	0
ASV_124	Bacteria	Proteobacteria	Alphaproteobacteria	Rhodobacterales	Rhodobacteraceae	Rhodobacter	midas_s_25	245	189	140	91	33	9	21	12	0	0	1	3	4	0	0	0	0	0	0	1	0	0	0	1	0	0	0	0	0
ASV_125	Bacteria	Bacteroidota	Bacteroidia	Chitinophagales	Saprospiraceae	Phaeodactylibacter	midas_s_970	0	17	12	33	70	10	74	45	49	32	30	44	30	24	17	10	9	0	5	0	7	5	0	0	0	0	0	0	0
ASV_126	Bacteria	Proteobacteria	Alphaproteobacteria	Sphingomonadales	Sphingomonadaceae	Sphingorhabdus	midas_s_102	43	69	55	31	36	22	103	147	113	148	122	156	104	43	15	9	19	6	10	5	6	11	0	2	2	3	1	0	0
ASV_127	Bacteria	Proteobacteria	Alphaproteobacteria	Rhodobacterales	Rhodobacteraceae	Tabrizicola	Tabrizicola_aquatica	140	112	81	76	27	18	12	10	9	0	6	4	8	0	0	0	0	0	0	0	0	0	1	0	0	0	0	0	0
ASV_128	Bacteria	Actinobacteriota	Acidimicrobiia	Microtrichales	Microtrichaceae	Microtrichaceae	midas_s_334	999	792	334	281	85	20	66	31	14	2	4	5	0	2	0	0	0	0	0	0	0	0	0	1	0	0	0	0	0
ASV_129	Bacteria	Firmicutes	Bacilli	Bacillales	midas_f_32568	Bacillales	midas_s_59779	0	0	0	4	15	0	83	278	278	229	133	215	118	83	76	64	37	21	26	20	40	17	4	18	1	14	8	4	3
ASV_130	Bacteria	Actinobacteriota	Acidimicrobiia	Microtrichales	Iamiaceae	Iamia	midas_s_290	356	360	199	128	30	7	32	9	0	2	0	1	0	0	0	0	0	1	0	0	0	0	0	0	0	0	0	0	0
ASV_131	Bacteria	Patescibacteria	Gracilibacteria	Absconditabacteriales_SR1	midas_f_9582	Absconditabacteriales_SR1	midas_s_13908	0	0	0	0	0	0	0	0	0	0	0	31	70	36	85	52	64	2	5	4	4	1	0	0	0	0	0	0	0
ASV_132	Bacteria	Actinobacteriota	Actinobacteria	Micrococcales	Intrasporangiaceae	Tetrasphaera	midas_s_220	74	75	33	33	38	9	26	24	11	2	3	1	3	0	0	0	0	0	0	0	0	0	0	0	0	0	0	0	0
ASV_133	Bacteria	Bacteroidota	Bacteroidia	Flavobacteriales	Flavobacteriaceae	Flavobacterium	midas_s_11654	0	0	0	0	3	0	0	4	26	38	61	178	177	153	216	261	203	182	107	89	129	113	43	75	22	44	75	73	0
ASV_134	Bacteria	Proteobacteria	Alphaproteobacteria	Sphingomonadales	Sphingomonadaceae	Sphingopyxis	Sphingopyxis_granuli	0	0	0	0	0	0	0	0	0	0	0	2	0	0	0	0	2	0	11	9	9	13	12	11	12	11	22	12	1
ASV_135	Bacteria	Actinobacteriota	Actinobacteria	Kineosporiales	Kineosporiaceae	Kineosporiaceae	midas_s_327	183	366	207	164	121	50	129	111	56	31	11	15	15	18	11	9	10	3	2	4	3	1	0	9	7	14	13	4	1
ASV_136	Bacteria	Proteobacteria	Gammaproteobacteria	Burkholderiales	Rhodocyclaceae	Rhodocyclaceae	midas_s_102268	0	0	0	0	1	5	29	268	322	379	150	217	181	132	140	83	134	91	108	135	131	229	130	154	101	241	221	199	72
ASV_137	Bacteria	Bacteroidota	Bacteroidia	Chitinophagales	Chitinophagaceae	Ferruginibacter	midas_s_83	0	5	0	9	10	3	9	8	12	8	5	8	2	2	2	0	1	0	2	0	0	0	0	0	0	0	0	0	0
ASV_138	Bacteria	Proteobacteria	Gammaproteobacteria	Competibacterales	Competibacteraceae	Ca_Competibacter	midas_s_1820	91	132	86	52	165	71	146	174	108	123	45	37	23	18	16	0	4	0	3	0	0	5	0	5	9	3	0	5	0
ASV_139	Bacteria	Bacteroidota	Bacteroidia	Flavobacteriales	Weeksellaceae	Chryseobacterium	unknown	0	0	0	0	0	0	0	0	0	0	0	0	1	17	134	156	198	108	317	426	453	572	238	700	236	598	197	191	12
ASV_140	Bacteria	Bacteroidota	Bacteroidia	Sphingobacteriales	Lentimicrobiaceae	Lentimicrobiaceae	midas_s_10538	0	0	0	0	0	0	2	36	155	254	164	288	249	274	326	321	227	206	223	169	215	87	24	39	26	134	48	77	14
ASV_141	Bacteria	Proteobacteria	Gammaproteobacteria	Burkholderiales	Comamonadaceae	Acidovorax	Acidovorax_soli	7	0	0	0	0	0	0	0	0	0	22	37	68	95	163	202	186	150	193	205	273	298	186	277	167	510	381	542	117
ASV_142	Bacteria	Bacteroidota	Bacteroidia	Chitinophagales	Saprospiraceae	Saprospiraceae	midas_s_1129	25	93	92	192	177	29	194	115	73	21	10	21	20	9	4	7	7	0	0	3	4	0	0	1	0	0	0	0	0
ASV_143	Bacteria	Proteobacteria	Gammaproteobacteria	Burkholderiales	Rhodocyclaceae	Ca_Accumulibacter	midas_s_17604	4	7	10	20	50	50	90	281	295	236	92	116	51	63	59	50	40	22	17	37	50	57	29	57	38	63	110	80	1
ASV_144	Bacteria	Bacteroidota	Bacteroidia	Chitinophagales	Saprospiraceae	Ca_Epiflobacter	midas_s_40	0	0	4	4	3	3	15	21	25	12	8	14	13	13	5	6	6	0	1	0	3	0	0	0	0	0	0	0	0
ASV_145	Bacteria	Firmicutes	Bacilli	Lactobacillales	Carnobacteriaceae	Trichococcus	midas_s_4	490	340	129	73	19	9	17	7	1	0	0	0	1	0	0	0	0	0	0	0	0	0	0	0	0	0	0	0	0
ASV_146	Bacteria	Proteobacteria	Alphaproteobacteria	Rhodospirillales	midas_f_2010	Rhodospirillales	midas_s_3943	4	9	11	52	165	51	400	418	269	180	65	76	29	12	4	6	4	0	1	0	4	0	0	0	0	0	0	0	0
ASV_147	Bacteria	Proteobacteria	Gammaproteobacteria	Competibacterales	Competibacteraceae	Ca_Competibacter	midas_s_2882	115	129	133	216	344	141	434	476	217	151	48	51	28	25	5	0	3	4	2	0	2	0	2	2	0	0	0	1	0
ASV_148	Bacteria	Proteobacteria	Gammaproteobacteria	Burkholderiales	Comamonadaceae	Leptothrix	midas_s_345	20	38	37	55	103	35	99	162	172	116	113	125	116	83	50	54	46	25	50	48	57	119	45	139	99	196	160	204	30
ASV_149	Bacteria	Proteobacteria	Gammaproteobacteria	Burkholderiales	Comamonadaceae	Hydrogenophaga	Hydrogenophaga_taeniospiralis	16	8	5	0	2	5	18	99	198	243	270	238	251	154	193	186	231	85	144	184	245	213	59	122	22	67	50	52	14
ASV_150	Bacteria	Proteobacteria	Gammaproteobacteria	Burkholderiales	Rhodocyclaceae	Azonexus	unknown	0	0	0	0	9	3	9	9	2	0	3	3	2	0	0	0	0	0	0	0	0	0	0	0	0	0	0	0	0
ASV_151	Bacteria	Proteobacteria	Gammaproteobacteria	Burkholderiales	Rhodocyclaceae	unknown	unknown	0	11	27	19	40	70	18	10	6	0	3	0	0	0	0	0	0	0	0	0	0	0	0	0	0	0	0	0	0
ASV_152	Bacteria	Bacteroidota	Bacteroidia	Flavobacteriales	Flavobacteriaceae	Flavobacterium	Flavobacterium_lutivivi	3	4	2	6	29	6	124	308	514	288	299	364	237	184	180	20	141	64	35	78	127	23	11	37	5	12	10	5	21
ASV_153	Bacteria	Proteobacteria	Gammaproteobacteria	Run-SP154	midas_f_27	Run-SP154	midas_s_219	441	455	366	235	259	57	74	47	10	8	4	2	1	0	0	0	0	0	0	0	0	0	0	0	0	0	0	0	0
ASV_154	Bacteria	Proteobacteria	Gammaproteobacteria	Xanthomonadales	Xanthomonadaceae	Thermomonas	Thermomonas_carbonis	8	0	0	0	4	1	0	0	3	5	0	0	0	0	0	0	0	0	0	0	0	0	0	0	0	0	0	0	0
ASV_155	Bacteria	Proteobacteria	Gammaproteobacteria	Pseudomonadales	Moraxellaceae	Acinetobacter	midas_s_18392	0	3	0	0	2	0	0	0	0	0	0	0	0	0	0	0	0	0	0	0	0	0	0	0	0	0	0	0	0
ASV_156	Bacteria	Proteobacteria	Gammaproteobacteria	Burkholderiales	Comamonadaceae	Rhodoferax	midas_s_33	27	43	30	29	40	20	65	44	32	30	32	29	22	35	18	23	25	14	12	15	33	38	21	37	16	17	9	16	22
ASV_157	Bacteria	Chloroflexi	Anaerolineae	SBR1031	Flexifilaceae	Ca_Flexicrinis	Ca_Flexicrinis_proximus	64	62	48	43	60	11	71	92	97	129	68	113	100	49	49	66	70	35	30	52	56	87	24	78	43	98	57	30	7
ASV_158	Bacteria	Chloroflexi	Anaerolineae	SBR1031	Flexifilaceae	Flexifilaceae	midas_s_30692	56	56	47	32	28	7	48	60	61	92	59	85	68	56	22	32	28	15	26	33	50	52	35	73	70	118	152	185	65
ASV_159	Bacteria	Proteobacteria	Gammaproteobacteria	Burkholderiales	Rhodocyclaceae	Zoogloea	Zoogloea_caeni	0	0	0	6	76	28	16	7	5	2	0	2	0	11	0	2	0	5	2	3	0	4	0	5	0	0	0	0	2
ASV_160	Bacteria	Proteobacteria	Gammaproteobacteria	Burkholderiales	Rhodocyclaceae	Ca_Accumulibacter	midas_s_2081	52	144	305	531	320	309	158	123	64	27	15	7	20	0	1	0	5	0	0	0	0	0	2	0	2	0	0	0	0
ASV_161	Bacteria	Chloroflexi	Chloroflexia	Chloroflexales	Herpetosiphonaceae	Herpetosiphon	Herpetosiphon_aurantiacus	0	0	0	0	0	0	0	0	1	0	0	0	0	2	4	28	49	26	98	102	189	403	92	335	693	518	478	271	615
ASV_162	Bacteria	Chloroflexi	Anaerolineae	SBR1031	Flexifilaceae	Ca_Flexifilum	Ca_Flexifilum_breve	10	11	12	6	0	0	11	13	17	8	10	20	12	14	17	23	12	4	10	18	16	27	9	38	9	40	47	45	20
ASV_163	Bacteria	Proteobacteria	Gammaproteobacteria	Thiotrichales	Thiotrichaceae	Thiothrix	Thiothrix_unzii	0	0	0	0	0	0	7	30	51	96	19	26	56	49	133	195	197	117	231	240	419	358	335	341	261	229	57	30	0
ASV_164	Bacteria	Chloroflexi	Anaerolineae	Anaerolineales	Anaerolineaceae	Ca_Villigracilis	Ca_Villigracilis_propinquus	0	10	5	20	79	0	83	71	35	29	6	18	17	12	3	3	5	0	5	4	6	7	0	0	0	19	7	7	0
ASV_165	Bacteria	Proteobacteria	Gammaproteobacteria	Burkholderiales	Rhodocyclaceae	Zoogloea	Zoogloea_oryzae	0	0	0	8	9	7	4	3	0	0	0	0	0	0	0	0	0	0	0	0	0	0	0	0	0	0	0	0	0
ASV_166	Bacteria	Proteobacteria	Gammaproteobacteria	Burkholderiales	Comamonadaceae	Rhodoferax	midas_s_901	11	23	19	27	103	42	85	152	116	74	25	46	28	31	40	41	23	7	37	40	35	29	16	16	9	62	66	110	8
ASV_167	Bacteria	Actinobacteriota	Actinobacteria	Propionibacteriales	Propionibacteriaceae	Propionicimonas	midas_s_3094	0	0	0	0	0	0	0	7	0	3	5	2	13	14	38	93	92	75	162	148	200	376	147	412	289	479	508	567	68
ASV_168	Bacteria	Proteobacteria	Gammaproteobacteria	Thiotrichales	Thiotrichaceae	Thiothrix	midas_s_1351	0	0	0	0	0	0	0	0	0	0	0	0	0	7	0	0	0	0	0	0	0	0	0	0	0	0	0	0	0
ASV_169	Bacteria	Proteobacteria	Gammaproteobacteria	Burkholderiales	Rhodocyclaceae	Zoogloea	unknown	0	4	0	4	26	11	6	10	0	0	0	0	0	0	0	0	0	0	0	0	0	0	0	0	0	0	0	0	6
ASV_170	Bacteria	Bacteroidota	Bacteroidia	Chitinophagales	midas_f_536	Chitinophagales	midas_s_1785	49	137	171	258	310	17	172	43	10	9	1	2	2	0	0	0	0	0	0	0	0	0	0	0	0	0	0	0	0
ASV_171	Bacteria	Spirochaetota	Spirochaetia	Spirochaetales	Spirochaetaceae	Spirochaetaceae	midas_s_31967	0	0	0	0	4	1	19	63	93	41	25	18	42	22	57	98	96	59	73	135	133	137	69	266	132	300	174	165	20
ASV_172	Bacteria	Bacteroidota	Bacteroidia	Sphingobacteriales	env.OPS_17	env.OPS_17	midas_s_34979	0	0	0	0	0	0	0	0	0	0	0	7	14	14	38	80	62	55	173	356	459	248	38	244	61	568	362	256	27
ASV_173	Bacteria	Proteobacteria	Gammaproteobacteria	Burkholderiales	Rhodocyclaceae	Zoogloea	unknown	0	0	0	0	0	0	0	0	0	0	0	0	0	0	0	0	0	0	0	0	0	0	0	0	0	0	0	0	0
ASV_174	Bacteria	Proteobacteria	Alphaproteobacteria	Rhodobacterales	Rhodobacteraceae	Rhodobacter	midas_s_430	265	218	165	110	50	17	28	16	9	12	8	10	9	0	0	0	0	0	0	0	3	0	0	0	0	0	0	0	0
ASV_175	Bacteria	Bacteroidota	Bacteroidia	Sphingobacteriales	Sphingobacteriaceae	Pedobacter	midas_s_3223	0	1	0	0	17	0	27	31	42	38	15	52	37	31	50	64	44	19	39	70	53	12	4	14	4	8	8	7	3
ASV_176	Bacteria	Proteobacteria	Gammaproteobacteria	Burkholderiales	Comamonadaceae	Delftia	midas_s_58730	0	3	5	42	218	67	64	36	9	7	4	1	0	0	0	8	3	4	7	16	7	13	6	8	6	2	0	0	0
ASV_177	Bacteria	Proteobacteria	Gammaproteobacteria	Xanthomonadales	Xanthomonadaceae	Pseudoxanthomonas	midas_s_2825	0	0	0	0	0	0	0	0	0	0	0	0	0	0	7	28	39	36	104	132	199	371	150	394	320	662	472	359	49
ASV_178	Bacteria	Patescibacteria	Gracilibacteria	midas_o_1258	midas_f_1258	Gracilibacteria	midas_s_23138	0	0	0	0	0	0	0	0	0	0	0	0	0	0	0	0	0	0	0	0	0	0	0	0	0	0	0	0	0
ASV_179	Bacteria	Proteobacteria	Alphaproteobacteria	Rhizobiales	Beijerinckiaceae	Beijerinckiaceae	midas_s_3903	0	0	0	3	2	2	0	2	3	2	0	0	0	0	0	4	3	2	2	0	1	25	0	0	0	0	0	0	0
ASV_180	Bacteria	Proteobacteria	Gammaproteobacteria	Burkholderiales	Rhodocyclaceae	Zoogloea	midas_s_1080	0	10	0	0	16	10	0	0	1	0	0	0	0	0	0	0	0	0	0	0	0	0	0	0	0	0	0	0	0
ASV_181	Bacteria	Elusimicrobiota	Elusimicrobia	MVP-88	midas_f_595	MVP-88	midas_s_945	4	12	41	137	428	48	447	295	114	36	10	13	5	0	0	0	1	0	0	1	0	0	0	0	0	0	0	0	0
ASV_182	Bacteria	Actinobacteriota	Actinobacteria	Propionibacteriales	Propionibacteriaceae	Propioniciclava	midas_s_11087	118	145	69	55	34	11	20	7	4	2	0	0	0	1	0	0	0	0	0	0	0	0	0	0	0	0	0	0	0
ASV_183	Bacteria	Actinobacteriota	Actinobacteria	Micrococcales	Dermatophilaceae	Dermatophilaceae	midas_s_47167	0	0	0	0	0	0	9	35	38	15	19	29	25	20	22	24	56	17	65	92	126	220	56	257	247	431	534	723	175
ASV_184	Bacteria	Actinobacteriota	Actinobacteria	Propionibacteriales	Propionibacteriaceae	Propionibacteriaceae	midas_s_1056	45	41	17	11	4	1	15	5	2	5	2	0	0	0	0	0	0	0	0	0	1	0	0	0	0	0	0	0	0
ASV_185	Bacteria	Bacteroidota	Bacteroidia	Chitinophagales	37-13	37-13	midas_s_1159	0	5	13	26	34	3	21	39	39	10	10	19	13	16	46	59	30	17	46	40	58	39	12	47	18	118	57	61	0
ASV_186	Bacteria	Acidobacteriota	Holophagae	Subgroup_7	midas_f_973	Subgroup_7	midas_s_973	62	90	64	80	65	20	126	108	83	58	52	59	45	33	19	15	22	10	19	17	22	12	3	14	0	12	6	13	0
ASV_187	Bacteria	Proteobacteria	Gammaproteobacteria	Xanthomonadales	Xanthomonadaceae	Pseudoxanthomonas	midas_s_2825	6	0	2	0	1	0	0	0	0	2	0	5	14	16	29	79	77	58	122	113	133	259	124	165	72	137	121	147	40
ASV_188	Bacteria	Actinobacteriota	Acidimicrobiia	Microtrichales	Ilumatobacteraceae	CL500-29_marine_group	midas_s_21	103	66	51	35	12	0	24	25	13	5	9	11	4	2	7	5	8	0	5	5	3	6	1	7	5	8	7	5	0
ASV_189	Bacteria	Proteobacteria	Gammaproteobacteria	Burkholderiales	Rhodocyclaceae	Ca_Accumulibacter	Ca_Accumulibacter_aalborgensis	0	11	20	43	98	82	70	73	72	56	45	46	20	15	11	7	5	4	5	4	0	2	5	0	0	0	0	0	0
ASV_190	Bacteria	Proteobacteria	Gammaproteobacteria	Burkholderiales	Comamonadaceae	Acidovorax	midas_s_2077	261	182	105	45	43	10	19	12	0	0	6	6	10	8	11	9	10	3	4	9	10	14	11	12	9	17	37	57	38
ASV_191	Bacteria	Proteobacteria	Alphaproteobacteria	Rhizobiales	Rhizobiaceae	Aminobacter	midas_s_8339	0	0	0	0	0	0	0	0	0	0	0	0	2	4	5	8	19	16	28	98	129	138	83	160	134	191	217	344	86
ASV_192	Bacteria	Proteobacteria	Gammaproteobacteria	Burkholderiales	SC-I-84	SC-I-84	midas_s_3710	224	176	139	199	142	63	139	101	73	68	36	30	25	27	9	7	1	3	0	4	3	0	0	5	7	10	6	0	1
ASV_193	Bacteria	Bacteroidota	Bacteroidia	Chitinophagales	Chitinophagaceae	Ferruginibacter	midas_s_270	53	52	58	52	69	10	69	81	93	50	33	39	53	23	20	8	19	0	0	0	8	7	0	0	2	5	0	0	0
ASV_194	Bacteria	Proteobacteria	Gammaproteobacteria	Burkholderiales	Comamonadaceae	Rhodoferax	Rhodoferax_fermentans	0	0	0	5	22	11	37	77	79	109	123	130	112	60	89	35	50	31	38	32	56	62	15	45	25	106	65	67	31
ASV_195	Bacteria	Bacteroidota	Bacteroidia	Chitinophagales	Chitinophagaceae	Ferruginibacter	midas_s_1435	7	5	4	6	6	3	33	35	42	30	21	34	38	30	27	16	15	0	9	9	11	8	4	15	0	10	4	4	0
ASV_196	Bacteria	Proteobacteria	Gammaproteobacteria	Burkholderiales	Rhodocyclaceae	Ca_Accumulibacter	midas_s_2081	25	141	242	535	268	264	127	87	53	18	14	13	9	2	0	0	0	0	0	1	0	0	0	0	0	0	0	0	0
ASV_197	Bacteria	Chloroflexi	Anaerolineae	SBR1031	Flexifilaceae	Ca_Flexifilum	Ca_Flexifilum_breve	10	18	12	7	14	8	6	6	7	15	13	11	8	7	17	19	12	0	12	10	15	18	11	24	18	31	44	44	23
ASV_198	Bacteria	Proteobacteria	Gammaproteobacteria	Burkholderiales	Rhodocyclaceae	Ca_Accumulibacter	Ca_Accumulibacter_phosphatis	0	0	0	0	0	0	0	0	0	0	0	0	0	0	0	0	0	0	0	0	0	0	0	0	0	0	0	0	0
ASV_199	Bacteria	Proteobacteria	Alphaproteobacteria	Sphingomonadales	Sphingomonadaceae	Sphingopyxis	midas_s_21697	0	0	0	0	0	0	0	2	5	2	0	4	17	11	57	120	107	49	129	150	188	213	102	192	123	192	171	136	23
ASV_200	Bacteria	Bacteroidota	Bacteroidia	Flavobacteriales	Weeksellaceae	Chryseobacterium	unknown	0	0	0	1	0	4	0	0	1	0	0	0	2	0	0	0	0	0	0	0	0	0	0	0	0	0	0	0	0
ASV_201	Bacteria	Proteobacteria	Gammaproteobacteria	Burkholderiales	Comamonadaceae	Comamonas	midas_s_22325	3	4	5	29	27	13	14	5	1	0	2	1	0	3	0	0	0	0	0	0	0	0	1	0	0	0	0	2	0
ASV_202	Bacteria	Proteobacteria	Gammaproteobacteria	Burkholderiales	Rhodocyclaceae	Azonexus	midas_s_10522	87	239	561	525	530	232	119	48	14	5	2	0	0	0	0	0	0	0	0	0	0	0	0	0	0	0	0	0	0
ASV_203	Bacteria	Chloroflexi	Anaerolineae	SBR1031	midas_f_12777	SBR1031	midas_s_16660	100	97	55	31	33	7	35	46	33	32	15	35	23	26	22	19	13	5	22	12	39	47	6	49	19	86	69	101	36
ASV_204	Bacteria	Acidobacteriota	Holophagae	Holophagales	Holophagaceae	Holophagaceae	midas_s_47473	0	0	0	0	0	0	2	4	18	12	8	19	16	18	22	53	24	20	89	128	171	163	40	267	142	342	487	343	483
ASV_205	Bacteria	Acidobacteriota	Thermoanaerobaculia	Thermoanaerobaculales	Thermoanaerobaculaceae	Subgroup_10	midas_s_1112	125	146	78	79	37	6	29	16	11	8	3	9	7	10	3	0	4	0	1	0	0	0	0	1	0	0	0	0	0
ASV_206	Bacteria	Bacteroidota	Bacteroidia	Chitinophagales	Chitinophagaceae	Rurimicrobium	midas_s_13358	0	0	0	0	0	0	0	5	106	165	148	233	172	174	152	103	95	29	49	35	50	11	8	11	2	17	7	3	0
ASV_207	Bacteria	Bacteroidota	Bacteroidia	Chitinophagales	Chitinophagaceae	Chitinophagaceae	midas_s_9658	21	37	20	36	75	13	150	149	126	78	45	85	66	24	24	17	6	3	2	4	4	5	0	2	0	4	0	0	0
ASV_208	Bacteria	Proteobacteria	Gammaproteobacteria	Burkholderiales	Comamonadaceae	Leptothrix	midas_s_884	5	17	34	50	60	26	77	94	76	54	58	57	43	19	15	27	22	3	4	5	13	6	5	0	3	12	13	9	16
ASV_209	Bacteria	Proteobacteria	Alphaproteobacteria	Rhodobacterales	Rhodobacteraceae	Rhodobacteraceae	midas_s_4272	0	0	0	0	0	0	0	0	0	17	54	135	155	138	149	157	138	74	75	104	120	169	150	157	125	75	71	89	14
ASV_210	Bacteria	Proteobacteria	Gammaproteobacteria	Burkholderiales	Comamonadaceae	Sphaerotilus	Sphaerotilus_montanus	0	0	0	0	2	3	24	176	178	152	105	165	86	57	16	11	5	0	8	3	0	0	0	0	0	0	0	4	0
ASV_211	Bacteria	Verrucomicrobiota	Verrucomicrobiae	Verrucomicrobiales	DEV007	DEV007	midas_s_34740	2	6	5	6	35	0	76	63	46	23	15	55	47	28	32	17	28	3	7	10	14	11	0	12	0	17	8	8	0
ASV_212	Bacteria	Actinobacteriota	Actinobacteria	Propionibacteriales	Propionibacteriaceae	Propionicimonas	midas_s_3094	0	0	0	0	0	0	0	0	10	4	11	31	53	90	94	160	138	78	151	145	171	297	113	319	190	290	230	223	28
ASV_213	Bacteria	Bacteroidota	Bacteroidia	Flavobacteriales	Weeksellaceae	Chryseobacterium	midas_s_21482	0	0	0	0	0	0	0	0	0	6	5	23	46	48	77	95	184	76	228	232	267	336	164	252	162	371	162	108	0
ASV_214	Bacteria	Proteobacteria	Gammaproteobacteria	Burkholderiales	Rhodocyclaceae	Rhodocyclaceae	midas_s_12562	0	0	0	1	31	22	33	24	8	4	0	0	0	0	0	0	0	1	0	0	0	0	1	0	0	0	0	0	0
ASV_215	Bacteria	Bacteroidota	Bacteroidia	Flavobacteriales	Flavobacteriaceae	Flavobacterium	midas_s_8940	7	9	0	3	0	0	1	2	5	22	22	28	25	9	4	9	2	3	2	3	2	1	0	0	0	1	0	0	0
ASV_216	Bacteria	Proteobacteria	Alphaproteobacteria	Rhodobacterales	Rhodobacteraceae	Pseudorhodobacter	midas_s_2715	11	0	0	0	5	0	1	4	22	38	58	146	203	154	157	132	184	68	92	77	91	114	106	116	35	51	56	46	7
ASV_217	Bacteria	Proteobacteria	Alphaproteobacteria	Caulobacterales	Hyphomonadaceae	UKL13-1	midas_s_20613	0	0	0	0	0	0	0	16	55	80	92	165	189	132	211	133	194	189	126	109	130	99	38	64	33	57	45	30	84
ASV_218	Bacteria	Proteobacteria	Alphaproteobacteria	Rhizobiales	Rhizobiaceae	Shinella	midas_s_5045	25	15	10	3	8	2	9	18	10	11	30	46	30	31	24	34	33	19	22	37	40	43	28	35	13	27	35	58	12
ASV_219	Bacteria	Bacteroidota	Bacteroidia	Flavobacteriales	Weeksellaceae	Chryseobacterium	unknown	0	0	0	0	0	0	0	0	0	0	1	4	9	35	120	146	200	91	264	302	317	249	143	278	102	287	135	87	0
ASV_220	Bacteria	Proteobacteria	Alphaproteobacteria	Rhodobacterales	Rhodobacteraceae	Rhodobacter	midas_s_15237	0	0	0	0	0	0	3	4	13	33	43	107	125	86	108	140	125	81	112	153	204	280	251	223	174	160	143	129	17
ASV_221	Bacteria	Proteobacteria	Alphaproteobacteria	Rhodospirillales	midas_f_17292	Rhodospirillales	midas_s_19411	0	0	0	0	0	0	0	0	0	0	0	0	0	0	0	0	0	0	0	0	0	0	0	0	0	0	0	0	0
ASV_222	Bacteria	Proteobacteria	Gammaproteobacteria	Burkholderiales	Comamonadaceae	Inhella	midas_s_10375	45	130	99	97	73	24	23	30	26	9	13	8	5	3	2	0	0	0	0	0	0	0	0	0	0	0	0	0	0
ASV_223	Bacteria	Bacteroidota	Bacteroidia	Flavobacteriales	Weeksellaceae	Chryseobacterium	midas_s_21482	0	0	0	0	0	0	2	3	6	5	19	96	158	156	184	196	185	99	188	175	180	251	102	137	106	220	119	119	5
ASV_224	Bacteria	Chloroflexi	Anaerolineae	Caldilineales	Caldilineaceae	Caldilineaceae	midas_s_1400	43	41	19	19	10	10	7	11	0	4	2	7	4	0	1	0	0	0	0	2	0	0	0	4	1	0	0	0	0
ASV_225	Bacteria	Bacteroidota	Bacteroidia	Chitinophagales	midas_f_18379	Chitinophagales	midas_s_23903	0	1	0	0	1	0	0	2	0	0	0	432	479	0	511	208	213	90	0	0	80	55	10	19	15	87	35	33	0
ASV_226	Bacteria	Bacteroidota	Bacteroidia	Sphingobacteriales	env.OPS_17	env.OPS_17	midas_s_39265	0	0	0	0	0	0	0	0	0	0	0	0	2	6	20	79	59	26	89	104	136	47	5	49	28	232	252	394	1147
ASV_227	Bacteria	Bacteroidota	Ignavibacteria	Ignavibacteriales	Ignavibacteriaceae	Ignavibacterium	midas_s_1940	24	48	20	26	76	13	170	271	204	172	120	132	86	53	32	15	20	9	15	25	32	17	5	20	10	12	20	28	8
ASV_228	Bacteria	Proteobacteria	Alphaproteobacteria	Rhodobacterales	Rhodobacteraceae	Rhodobacteraceae	midas_s_4272	168	136	61	34	12	8	9	15	19	16	18	27	17	15	15	22	30	29	49	55	86	160	120	177	161	202	166	146	16
ASV_229	Bacteria	Actinobacteriota	Acidimicrobiia	Microtrichales	Microtrichaceae	Microtrichaceae	midas_s_334	585	483	190	167	41	8	29	9	0	8	2	2	2	0	0	0	2	0	0	0	0	0	0	0	0	0	0	0	0
ASV_230	Bacteria	Proteobacteria	Gammaproteobacteria	Xanthomonadales	Rhodanobacteraceae	Rhodanobacteraceae	midas_s_2835	14	39	68	88	62	31	53	25	34	35	23	30	21	14	5	3	0	0	4	2	4	4	7	0	4	0	0	0	0
ASV_231	Bacteria	Bacteroidota	Bacteroidia	Flavobacteriales	Weeksellaceae	Chryseobacterium	midas_s_21482	0	0	0	0	0	0	0	0	0	0	8	27	39	40	61	80	112	48	147	151	160	251	75	171	135	360	464	317	7
ASV_232	Bacteria	Chloroflexi	Anaerolineae	2020-01-01	midas_f_105	Ca_Pachofilum	midas_s_550	306	338	181	141	59	10	48	37	19	17	7	12	17	12	2	7	4	1	0	3	6	7	0	5	0	4	0	2	0
ASV_233	Bacteria	Bacteroidota	Ignavibacteria	SJA-28	midas_f_31	SJA-28	midas_s_798	73	146	86	95	85	18	91	76	83	48	42	74	77	60	58	29	30	11	22	18	40	28	13	55	10	34	36	23	3
ASV_234	Bacteria	Actinobacteriota	Acidimicrobiia	Microtrichales	Microtrichaceae	Microtrichaceae	midas_s_584	463	449	201	132	48	9	33	17	6	4	0	0	0	1	0	0	1	0	0	0	0	1	0	0	0	0	0	0	0
ASV_235	Bacteria	Proteobacteria	Gammaproteobacteria	Burkholderiales	Rhodocyclaceae	Dechlorobacter	midas_s_20778	0	0	0	0	4	3	7	15	5	4	0	0	0	0	0	0	0	0	0	0	0	0	0	0	0	0	0	0	0
ASV_236	Bacteria	Actinobacteriota	Acidimicrobiia	Microtrichales	Ilumatobacteraceae	CL500-29_marine_group	midas_s_21	77	107	83	50	35	12	26	25	12	9	7	11	6	3	3	0	0	0	0	0	0	0	0	0	0	0	0	0	0
ASV_237	Bacteria	Actinobacteriota	Acidimicrobiia	Microtrichales	Microtrichaceae	Ca_Microthrix	Ca_Microthrix_parvicella	23	26	9	11	3	1	1	0	0	0	0	0	0	0	0	0	0	0	0	0	0	0	0	0	0	0	0	0	0
ASV_238	Bacteria	Bacteroidota	Bacteroidia	Flavobacteriales	Weeksellaceae	Chryseobacterium	Chryseobacterium_chaponense	0	2	2	1	0	0	4	2	5	1	0	6	11	20	41	73	75	85	223	263	269	323	132	311	139	211	108	39	0
ASV_239	Bacteria	Chloroflexi	Chloroflexia	Chloroflexales	Herpetosiphonaceae	Herpetosiphon	Herpetosiphon_aurantiacus	0	0	0	0	0	0	0	0	0	0	0	0	0	0	9	11	9	15	73	120	158	225	93	359	284	282	393	327	150
ASV_240	Bacteria	Chloroflexi	Anaerolineae	Anaerolineales	Anaerolineaceae	Ca_Villigracilis	midas_s_471	54	107	27	85	127	0	80	46	15	7	0	6	5	4	0	0	0	0	0	0	3	0	0	0	0	2	0	2	0
ASV_241	Bacteria	Actinobacteriota	Actinobacteria	Propionibacteriales	Nocardioidaceae	Marmoricola	midas_s_143	159	210	75	74	30	6	32	17	22	12	5	4	4	0	0	0	0	0	0	0	3	1	0	1	0	0	0	0	0
ASV_242	Bacteria	Bacteroidota	Bacteroidia	Flavobacteriales	Flavobacteriaceae	Flavobacterium	midas_s_6800	0	0	0	0	5	0	80	106	88	49	19	27	20	11	10	3	0	2	1	0	0	0	0	0	0	0	0	0	0
ASV_243	Bacteria	Chloroflexi	Chloroflexia	Chloroflexales	Roseiflexaceae	Kouleothrix	midas_s_1244	28	32	30	25	11	6	18	24	14	7	0	9	5	2	11	0	7	0	0	0	0	0	0	0	0	0	2	2	0
ASV_244	Bacteria	Proteobacteria	Gammaproteobacteria	Burkholderiales	Comamonadaceae	Comamonadaceae	midas_s_6305	0	6	7	5	48	32	25	21	6	6	0	0	0	0	0	0	0	2	0	0	1	0	0	0	0	1	0	2	2
ASV_245	Bacteria	Bacteroidota	Bacteroidia	Flavobacteriales	Flavobacteriaceae	Flavobacterium	midas_s_69477	4	5	0	5	3	3	20	18	19	13	17	16	25	11	0	6	6	0	4	7	5	0	0	3	1	5	2	0	0
ASV_246	Bacteria	Proteobacteria	Gammaproteobacteria	Burkholderiales	Rhodocyclaceae	Azonexus	Azonexus_phosphorivorans	0	0	0	0	4	0	0	0	0	0	0	0	0	0	0	0	0	0	0	0	0	0	0	0	0	0	0	0	0
ASV_247	Bacteria	Proteobacteria	Gammaproteobacteria	Competibacterales	Competibacteraceae	Ca_Contendobacter	midas_s_981	0	0	14	24	136	43	76	141	137	161	97	76	41	16	17	7	11	8	6	10	10	17	0	9	4	7	5	6	5
ASV_248	Bacteria	Cyanobacteria	Vampirivibrionia	Obscuribacterales	Obscuribacteraceae	Ca_Obscuribacter	midas_s_1393	45	87	47	57	53	13	28	21	6	7	0	5	5	2	4	0	0	0	0	1	0	0	0	0	0	0	0	0	0
ASV_249	Bacteria	Bdellovibrionota	Bdellovibrionia	Bdellovibrionales	Bdellovibrionaceae	Bdellovibrionaceae	midas_s_33317	0	0	0	0	0	0	0	0	7	2	0	5	6	11	44	38	57	15	148	144	227	267	42	230	82	437	169	93	5
ASV_250	Bacteria	Bacteroidota	Bacteroidia	Flavobacteriales	NS9_marine_group	NS9_marine_group	midas_s_3536	0	3	0	2	3	0	6	6	9	6	8	12	14	13	15	23	16	11	32	16	41	28	5	35	9	56	34	25	6
ASV_251	Bacteria	Proteobacteria	Gammaproteobacteria	Burkholderiales	Comamonadaceae	Hydrogenophaga	unknown	0	0	0	0	0	0	0	8	9	0	0	0	0	0	0	6	0	0	4	13	11	15	13	0	0	0	0	0	0
ASV_252	Bacteria	Bacteroidota	Bacteroidia	Chitinophagales	Chitinophagaceae	Terrimonas	midas_s_90	12	43	29	55	70	14	125	131	104	69	29	44	31	17	20	47	12	7	16	14	13	11	0	7	6	4	7	0	0
ASV_253	Bacteria	Bacteroidota	Bacteroidia	Flavobacteriales	Weeksellaceae	Chryseobacterium	midas_s_21482	0	0	0	0	0	0	0	0	0	8	22	96	175	140	162	176	164	80	165	140	134	253	64	125	72	153	102	101	0
ASV_254	Bacteria	Acidobacteriota	Blastocatellia	Blastocatellales	Blastocatellaceae	Stenotrophobacter	midas_s_1188	133	166	85	67	43	5	40	29	27	7	5	15	7	3	2	0	0	0	1	1	0	1	0	1	0	1	0	0	0
ASV_255	Bacteria	Chloroflexi	Chloroflexia	Chloroflexales	Herpetosiphonaceae	Herpetosiphon	Herpetosiphon_aurantiacus	0	0	0	0	0	0	1	0	0	0	0	1	0	0	3	0	0	0	20	29	55	96	23	181	254	302	484	489	372
ASV_256	Bacteria	Acidobacteriota	Holophagae	Holophagales	Holophagaceae	Geothrix	midas_s_1121	32	83	162	207	157	40	125	66	39	17	6	5	10	7	1	0	0	1	2	0	0	1	0	0	0	1	0	0	0
ASV_257	Bacteria	Proteobacteria	Gammaproteobacteria	Burkholderiales	Nitrosomonadaceae	Ellin6067	midas_s_284	6	12	11	10	10	0	15	33	30	13	26	18	27	16	11	10	11	4	5	1	0	0	0	3	0	0	0	2	0
ASV_258	Bacteria	Chloroflexi	Anaerolineae	SBR1031	Flexifilaceae	Ca_Flexifilum	midas_s_5742	10	9	4	3	0	0	10	12	14	5	3	5	6	0	4	6	9	0	9	9	11	9	7	11	14	29	30	68	8
ASV_259	Bacteria	Chloroflexi	OLB14	midas_o_731	midas_f_731	Ca_Amarobacter	Ca_Amarobacter_glycogenicus	339	306	191	181	95	10	63	39	14	9	0	6	0	1	0	0	0	0	0	0	0	0	0	0	0	1	0	0	0
ASV_260	Bacteria	Chloroflexi	Anaerolineae	Anaerolineales	Anaerolineaceae	Ca_Villigracilis	midas_s_14478	9	23	5	23	44	0	71	76	49	56	27	52	45	24	35	11	8	1	10	28	35	25	3	40	0	118	65	82	0
ASV_261	Bacteria	Bacteroidota	Ignavibacteria	SJA-28	midas_f_31	SJA-28	midas_s_1955	30	41	27	24	31	0	34	39	51	23	19	23	39	18	14	14	13	4	15	15	26	12	6	19	10	14	11	29	11
ASV_262	Bacteria	Proteobacteria	Gammaproteobacteria	Burkholderiales	Rhodocyclaceae	Sulfuritalea	midas_s_6500	13	32	81	117	131	35	40	24	24	13	6	10	19	9	0	0	3	0	0	7	6	4	0	0	0	0	3	0	0
ASV_263	Bacteria	Bacteroidota	Bacteroidia	Chitinophagales	Saprospiraceae	Ca_Epiflobacter	midas_s_89	18	13	19	38	81	13	94	52	37	22	7	3	3	3	0	0	0	0	0	0	0	0	0	0	0	0	0	0	0
ASV_264	Bacteria	Bacteroidota	Bacteroidia	Bacteroidales	Williamwhitmaniaceae	Blvii28_wastewater-sludge_group	unknown	0	0	0	0	0	0	0	2	6	8	10	13	21	12	54	118	102	93	175	173	290	143	35	103	30	192	113	102	4
ASV_265	Bacteria	Bacteroidota	Bacteroidia	Flavobacteriales	Flavobacteriaceae	Flavobacterium	midas_s_11257	0	0	0	0	0	0	3	0	1	1	4	15	37	128	212	162	156	87	153	251	267	142	55	48	24	89	33	22	0
ASV_266	Bacteria	Armatimonadota	Fimbriimonadia	Fimbriimonadales	Fimbriimonadaceae	Fimbriimonadaceae	midas_s_18447	1	0	0	0	2	0	2	3	0	0	0	3	3	5	9	19	29	5	29	21	54	48	1	55	4	65	43	47	3
ASV_267	Bacteria	Bacteroidota	Bacteroidia	Chitinophagales	Saprospiraceae	Saprospiraceae	midas_s_2816	17	45	61	124	90	8	79	27	18	6	5	10	12	5	2	6	1	0	6	2	5	0	0	0	0	0	1	0	0
ASV_268	Bacteria	Proteobacteria	Gammaproteobacteria	Competibacterales	Competibacteraceae	Ca_Competibacter	midas_s_198	74	74	82	88	204	86	166	156	107	78	66	75	49	22	6	7	13	10	0	6	0	5	4	0	3	5	0	1	0
ASV_269	Bacteria	Chloroflexi	Anaerolineae	Anaerolineales	Anaerolineaceae	Ca_Villigracilis	midas_s_471	13	39	19	61	146	0	174	182	119	51	28	50	35	27	1	4	5	0	3	6	0	6	0	0	0	0	4	4	0
ASV_270	Bacteria	Verrucomicrobiota	Verrucomicrobiae	Verrucomicrobiales	Verrucomicrobiaceae	Prosthecobacter	midas_s_8641	3	12	5	18	28	0	48	48	27	20	5	14	17	23	14	14	14	0	14	11	17	16	1	13	2	12	7	15	0
ASV_271	Bacteria	Chloroflexi	Anaerolineae	SBR1031	Flexifilaceae	Flexifilaceae	midas_s_5736	6	11	9	20	16	8	27	22	21	17	13	18	29	15	19	52	27	21	40	48	61	92	32	86	80	92	147	156	29
ASV_272	Bacteria	Actinobacteriota	Actinobacteria	Micrococcales	Intrasporangiaceae	Ca_Lutibacillus	Ca_Lutibacillus_vidarii	168	170	100	81	31	9	35	36	24	11	8	8	5	3	3	3	0	0	0	4	4	0	0	5	3	0	4	0	0
ASV_273	Bacteria	Bacteroidota	Bacteroidia	Chitinophagales	Saprospiraceae	Ca_Epiflobacter	midas_s_89	0	8	4	12	15	4	35	22	14	7	6	8	3	3	0	0	2	0	0	0	0	0	0	0	0	0	0	0	0
ASV_274	Bacteria	Proteobacteria	Gammaproteobacteria	Burkholderiales	Sutterellaceae	AAP99	midas_s_215	0	0	2	7	8	2	10	15	23	21	31	36	23	18	9	15	12	4	14	24	18	22	18	32	16	32	72	80	11
ASV_275	Bacteria	Bacteroidota	Bacteroidia	Chitinophagales	Chitinophagaceae	Chitinophagaceae	midas_s_679	31	90	85	64	40	4	52	71	74	66	35	87	78	82	45	23	30	8	13	13	25	4	3	11	0	8	0	3	0
ASV_276	Bacteria	Proteobacteria	Gammaproteobacteria	Xanthomonadales	Rhodanobacteraceae	Aquimonas	midas_s_1475	0	3	0	0	0	4	21	66	78	108	60	105	78	85	93	134	150	85	110	88	125	145	30	116	40	110	63	34	10
ASV_277	Bacteria	Bacteroidota	Ignavibacteria	Ignavibacteriales	Ignavibacteriaceae	Ignavibacterium	midas_s_1940	9	10	9	14	17	9	34	36	30	21	20	27	19	20	14	9	7	0	6	11	8	10	0	5	0	6	13	14	4
ASV_278	Bacteria	Actinobacteriota	Actinobacteria	Micrococcales	Intrasporangiaceae	Ca_Phosphoribacter	midas_s_5	135	119	74	63	36	10	25	13	12	0	0	8	0	0	0	0	0	0	0	2	0	0	0	0	0	0	0	0	0
ASV_279	Bacteria	Bacteroidota	Ignavibacteria	SJA-28	midas_f_31	SJA-28	midas_s_798	62	112	62	54	83	19	71	65	47	39	45	93	79	60	41	66	45	13	34	21	48	39	5	35	12	42	26	21	6
ASV_280	Bacteria	Gemmatimonadota	Gemmatimonadetes	Gemmatimonadales	Gemmatimonadaceae	Gemmatimonadaceae	midas_s_929	31	56	84	167	144	19	98	31	21	11	3	5	6	0	2	0	1	0	0	1	0	0	0	0	0	0	0	0	0
ASV_281	Bacteria	Proteobacteria	Gammaproteobacteria	Burkholderiales	Rhodocyclaceae	Sulfuritalea	midas_s_6500	0	9	29	42	61	20	60	60	23	10	9	12	0	0	6	5	4	0	5	0	0	0	0	0	2	4	0	0	0
ASV_282	Bacteria	Bacteroidota	Bacteroidia	Chitinophagales	Chitinophagaceae	Ferruginibacter	midas_s_1520	94	114	57	66	103	14	87	107	82	41	30	38	32	26	16	19	19	4	10	0	9	11	0	6	2	10	1	9	0
ASV_283	Bacteria	Bacteroidota	Bacteroidia	Chitinophagales	midas_f_11003	Chitinophagales	midas_s_11003	51	102	76	78	65	11	65	46	21	7	2	2	2	3	0	0	0	0	0	0	0	0	0	0	0	0	0	0	0
ASV_284	Bacteria	Chloroflexi	Chloroflexia	Chloroflexales	Roseiflexaceae	Kouleothrix	midas_s_3423	8	12	16	23	15	6	27	13	13	8	7	1	6	5	2	0	0	0	0	0	0	5	0	0	0	2	3	0	0
ASV_285	Bacteria	Proteobacteria	Gammaproteobacteria	Burkholderiales	Rhodocyclaceae	Sulfuritalea	midas_s_3635	18	48	0	165	206	84	90	0	11	0	0	8	0	5	2	0	0	0	0	0	0	0	0	0	0	0	0	0	0
ASV_286	Bacteria	Proteobacteria	Gammaproteobacteria	Burkholderiales	Rhodocyclaceae	Azonexus	Azonexus_agitata	5	14	17	10	74	35	20	10	3	1	0	0	0	0	0	0	0	0	0	0	0	0	0	0	0	0	0	0	0
ASV_287	Bacteria	Proteobacteria	Gammaproteobacteria	Burkholderiales	Comamonadaceae	Hydrogenophaga	Hydrogenophaga_caeni	0	0	0	0	0	0	18	28	16	0	0	3	0	0	0	0	0	0	0	0	0	0	0	0	0	0	0	0	0
ASV_288	Bacteria	Proteobacteria	Gammaproteobacteria	Burkholderiales	Rhodocyclaceae	Zoogloea	midas_s_4920	0	0	0	0	0	0	0	0	0	0	0	0	0	0	0	0	0	0	0	0	0	0	0	0	0	0	0	0	0
ASV_289	Bacteria	Bacteroidota	Bacteroidia	Flavobacteriales	Flavobacteriaceae	Flavobacterium	midas_s_12460	0	0	0	0	0	0	0	0	0	0	0	0	0	0	0	0	0	0	0	0	0	0	0	0	0	0	0	0	0
ASV_290	Bacteria	Bacteroidota	Bacteroidia	Flavobacteriales	Crocinitomicaceae	Fluviicola	midas_s_4720	0	0	1	0	0	0	1	0	0	0	0	0	3	1	0	0	0	0	0	0	0	0	0	0	0	0	0	0	0
ASV_291	Bacteria	Proteobacteria	Gammaproteobacteria	Burkholderiales	SC-I-84	SC-I-84	midas_s_59116	123	138	116	127	100	40	75	50	20	17	11	18	13	12	4	3	0	1	1	2	0	0	0	0	0	0	0	0	0
ASV_292	Bacteria	Myxococcota	Polyangia	mle1-27	midas_f_990	mle1-27	midas_s_3704	0	0	0	0	0	0	0	0	0	0	0	0	0	0	19	59	65	22	81	137	203	149	47	344	77	130	201	124	3
ASV_293	Bacteria	Proteobacteria	Gammaproteobacteria	Xanthomonadales	Xanthomonadaceae	Lysobacter	midas_s_2997	0	0	0	0	0	0	0	0	0	2	3	8	14	16	20	28	26	14	39	37	71	86	42	87	49	175	182	262	99
ASV_294	Bacteria	Bacteroidota	Bacteroidia	Sphingobacteriales	AKYH767	AKYH767	midas_s_364	53	114	61	88	105	12	55	47	20	17	3	4	0	2	0	0	0	0	0	1	0	0	0	0	0	0	1	0	0
ASV_295	Bacteria	Bacteroidota	Ignavibacteria	SJA-28	midas_f_31	SJA-28	midas_s_31	88	142	78	86	54	11	50	26	16	17	10	9	9	4	0	0	2	0	0	3	0	3	0	2	0	1	0	1	0
ASV_296	Bacteria	Proteobacteria	Alphaproteobacteria	Rhizobiales	A0839	A0839	midas_s_694	142	148	99	78	35	19	45	67	51	44	36	21	16	13	8	0	0	0	0	0	0	2	0	0	1	1	0	0	0
ASV_297	Bacteria	Proteobacteria	Alphaproteobacteria	Rhodobacterales	Rhodobacteraceae	Rhodobacteraceae	midas_s_75	67	81	61	51	21	5	11	11	8	6	5	8	12	6	11	9	17	16	13	27	25	65	33	63	25	45	53	71	10
ASV_298	Bacteria	Proteobacteria	Alphaproteobacteria	Caulobacterales	Hyphomonadaceae	UKL13-1	midas_s_20613	0	0	0	0	0	0	0	0	0	0	0	0	0	0	0	0	0	0	0	0	0	0	0	0	0	0	0	0	0
ASV_299	Bacteria	Spirochaetota	Leptospirae	Leptospirales	Leptospiraceae	Leptospira	midas_s_1386	54	243	219	144	11	0	0	0	0	0	0	0	0	0	0	0	0	0	0	0	0	0	0	0	0	0	0	0	0
ASV_300	Bacteria	Bacteroidota	Bacteroidia	Flavobacteriales	Flavobacteriaceae	Flavobacterium	unknown	0	0	0	0	0	0	0	0	0	0	0	0	0	0	0	0	0	0	0	0	0	0	0	0	0	0	0	0	0
ASV_301	Bacteria	Proteobacteria	Gammaproteobacteria	Burkholderiales	Rhodocyclaceae	Ca_Accumulibacter	midas_s_17604	0	0	5	0	30	50	86	177	161	100	56	92	49	40	61	13	63	22	19	8	26	12	10	8	9	13	6	2	0
ASV_302	Bacteria	Proteobacteria	Gammaproteobacteria	Burkholderiales	Rhodocyclaceae	Rhodocyclaceae	midas_s_26167	0	0	0	0	0	0	17	109	175	173	67	100	55	47	44	54	33	27	42	41	69	98	68	50	31	98	57	113	0
ASV_303	Bacteria	Proteobacteria	Gammaproteobacteria	Burkholderiales	Comamonadaceae	Piscinibacter	midas_s_444	35	61	89	70	68	23	38	30	22	20	14	11	15	4	1	0	0	0	1	1	2	0	0	0	0	0	0	0	0
ASV_304	Bacteria	Proteobacteria	Alphaproteobacteria	Rhodobacterales	Rhodobacteraceae	Rhodobacteraceae	midas_s_278	181	107	68	56	31	8	13	7	0	0	3	0	1	0	1	0	1	0	0	0	0	0	0	0	0	0	0	0	0
ASV_305	Bacteria	Proteobacteria	Gammaproteobacteria	Burkholderiales	Rhodocyclaceae	Ca_Accumulibacter	Ca_Accumulibacter_phosphatis	0	6	11	35	71	54	69	74	56	43	39	31	16	9	9	3	2	3	5	1	1	0	0	0	1	0	0	0	0
ASV_306	Bacteria	Proteobacteria	Alphaproteobacteria	Caulobacterales	Hyphomonadaceae	UKL13-1	midas_s_48243	0	0	0	0	0	0	0	15	9	6	22	19	21	12	17	6	3	2	1	0	4	0	0	0	0	0	0	0	0
ASV_307	Bacteria	Proteobacteria	Alphaproteobacteria	Rhodobacterales	Rhodobacteraceae	Rhodobacter	midas_s_24	84	68	72	38	22	7	12	13	10	4	5	6	5	0	1	0	0	1	0	0	4	0	0	0	0	0	0	0	0
ASV_308	Bacteria	Proteobacteria	Alphaproteobacteria	Rhodobacterales	Rhodobacteraceae	Pseudorhodobacter	unknown	0	0	0	0	0	0	0	0	0	0	11	41	50	53	79	78	91	47	81	87	110	200	70	208	133	135	115	128	22
ASV_309	Bacteria	Chloroflexi	Anaerolineae	SBR1031	Flexifilaceae	Ca_Flexifilum	Ca_Flexifilum_breve	0	0	0	0	0	0	0	5	6	0	0	4	4	5	5	0	7	4	9	4	4	13	5	14	10	17	23	26	7
ASV_310	Bacteria	Chloroflexi	Chloroflexia	Chloroflexales	Roseiflexaceae	Ca_Amarofilum	midas_s_391	78	99	54	41	25	5	46	21	17	15	7	11	8	0	4	5	2	0	5	2	0	4	0	0	1	0	1	0	0
ASV_311	Bacteria	Bacteroidota	Bacteroidia	Chitinophagales	Saprospiraceae	Ca_Epiflobacter	midas_s_40	6	13	18	14	28	2	66	103	99	58	34	42	41	36	8	3	6	2	3	0	2	0	0	1	0	0	0	1	0
ASV_312	Bacteria	Firmicutes	Bacilli	Lactobacillales	Carnobacteriaceae	Trichococcus	midas_s_4	187	172	68	57	19	0	6	0	0	0	0	0	0	0	0	0	0	0	0	0	0	0	0	0	0	0	0	0	0
ASV_313	Bacteria	Proteobacteria	Alphaproteobacteria	Rhodospirillales	midas_f_2010	Rhodospirillales	midas_s_7254	2	10	22	37	56	12	79	113	65	41	9	7	9	6	2	3	3	0	0	0	1	0	0	0	0	0	0	0	0
ASV_314	Bacteria	Proteobacteria	Alphaproteobacteria	Caulobacterales	Caulobacteraceae	Brevundimonas	midas_s_17888	0	0	0	0	0	0	4	4	7	14	24	34	46	34	53	82	70	24	58	94	83	101	40	81	58	97	81	90	18
ASV_315	Bacteria	Proteobacteria	Alphaproteobacteria	Rhodobacterales	Rhodobacteraceae	Phreatobacter	midas_s_2257	0	0	0	0	0	0	0	6	9	25	40	65	84	55	70	77	62	15	57	72	86	105	39	57	35	30	39	34	0
ASV_316	Bacteria	Bacteroidota	Bacteroidia	Chitinophagales	Chitinophagaceae	Ferruginibacter	midas_s_387	15	47	50	91	128	19	100	75	58	42	20	30	14	11	5	6	7	0	8	2	10	7	2	8	2	8	0	4	0
ASV_317	Bacteria	Proteobacteria	Alphaproteobacteria	Caulobacterales	Hyphomonadaceae	Hirschia	midas_s_5283	72	104	67	75	42	11	20	8	5	0	0	0	0	0	0	0	0	0	0	0	0	0	0	0	0	0	0	0	0
ASV_318	Bacteria	Spirochaetota	Spirochaetia	Spirochaetales	Spirochaetaceae	Spirochaetaceae	midas_s_79561	0	0	0	0	0	7	63	145	122	69	18	26	18	13	8	14	9	7	14	13	27	46	8	62	19	120	182	67	0
ASV_319	Bacteria	Proteobacteria	Gammaproteobacteria	Burkholderiales	Rhodocyclaceae	Azonexus	Azonexus_phosphoritropha	2	9	34	84	143	84	114	84	39	15	8	17	7	2	2	2	0	0	0	0	0	0	0	2	0	0	0	0	0
ASV_320	Bacteria	Bacteroidota	Bacteroidia	Chitinophagales	Saprospiraceae	Saprospiraceae	midas_s_424	0	3	3	4	3	1	0	1	0	0	0	0	0	0	0	0	0	0	0	0	0	0	0	0	0	0	0	0	0
ASV_321	Bacteria	Bacteroidota	Bacteroidia	Flavobacteriales	Flavobacteriaceae	Flavobacterium	midas_s_21089	0	0	0	0	0	0	8	211	276	138	86	130	55	56	39	18	29	4	10	15	5	0	3	0	0	3	0	0	0
ASV_322	Bacteria	Proteobacteria	Alphaproteobacteria	Rhodobacterales	Rhodobacteraceae	Rhodobacter	midas_s_63	178	209	116	60	51	9	24	34	20	7	15	7	6	7	8	4	3	7	5	4	6	12	3	5	0	5	4	3	0
ASV_323	Bacteria	Proteobacteria	Gammaproteobacteria	Burkholderiales	Rhodocyclaceae	Rhodocyclaceae	midas_s_17097	0	0	0	0	0	0	0	41	87	75	57	51	40	43	20	7	9	10	6	2	13	12	13	3	7	13	4	10	6
ASV_324	Bacteria	Chloroflexi	Anaerolineae	Anaerolineales	Anaerolineaceae	Ca_Villigracilis	midas_s_471	0	11	0	12	26	0	52	60	38	10	5	15	18	11	6	6	5	0	3	0	5	0	0	3	0	2	3	0	0
ASV_325	Bacteria	Chloroflexi	Anaerolineae	Caldilineales	Caldilineaceae	Caldilineaceae	midas_s_1668	146	128	54	36	26	11	32	14	18	20	4	0	0	7	6	0	2	0	0	0	4	6	0	6	0	0	0	0	0
ASV_326	Bacteria	Bacteroidota	Bacteroidia	Chitinophagales	37-13	37-13	midas_s_1159	1	7	12	20	22	0	19	20	13	0	0	8	10	8	7	16	8	5	6	4	7	0	0	6	5	13	0	0	0
ASV_327	Bacteria	Proteobacteria	Alphaproteobacteria	Rhodobacterales	Rhodobacteraceae	Rhodobacteraceae	midas_s_14541	0	0	0	0	0	0	0	0	0	0	0	0	0	2	0	5	6	11	28	49	89	157	107	169	233	299	235	207	39
ASV_328	Bacteria	Proteobacteria	Gammaproteobacteria	Burkholderiales	Rhodocyclaceae	C39	midas_s_9838	0	0	4	0	3	2	0	0	0	0	0	0	0	0	0	0	0	0	0	0	0	0	0	0	0	0	0	0	0
ASV_329	Bacteria	Chloroflexi	Anaerolineae	SBR1031	Flexifilaceae	Ca_Flexifilum	midas_s_5742	0	0	0	0	0	0	0	0	0	0	0	0	0	0	0	0	0	0	0	0	0	0	0	0	0	0	0	0	0
ASV_330	Bacteria	Elusimicrobiota	Elusimicrobia	MVP-88	midas_f_595	MVP-88	midas_s_595	3	20	31	95	235	32	286	232	88	26	8	17	0	8	1	1	0	1	0	0	0	0	0	0	0	1	0	0	0
ASV_331	Bacteria	Bacteroidota	Bacteroidia	Chitinophagales	Chitinophagaceae	Chitinophagaceae	midas_s_29656	8	19	17	12	25	2	36	32	24	17	11	22	27	13	10	10	14	1	3	4	3	0	0	0	0	0	1	0	0
ASV_332	Bacteria	Proteobacteria	Alphaproteobacteria	Rhizobiales	A0839	A0839	midas_s_1586	47	62	49	66	50	0	10	11	9	3	1	2	0	0	1	0	0	0	0	0	0	0	0	0	0	0	0	0	0
ASV_333	Bacteria	Proteobacteria	Gammaproteobacteria	Pseudomonadales	Moraxellaceae	Acinetobacter	midas_s_32693	0	0	0	0	0	0	0	0	0	0	0	0	0	0	0	0	0	0	0	0	0	0	0	0	0	0	0	0	0
ASV_334	Bacteria	Proteobacteria	Gammaproteobacteria	Burkholderiales	SC-I-84	SC-I-84	midas_s_3347	281	223	140	119	53	26	64	21	31	12	4	3	2	5	0	2	0	0	0	0	1	3	0	2	0	1	0	0	0
ASV_335	Bacteria	Bacteroidota	Bacteroidia	Flavobacteriales	Crocinitomicaceae	Crocinitomix	midas_s_1882	0	4	0	19	21	4	28	32	74	35	25	24	0	17	11	25	0	0	6	0	0	0	0	0	0	0	0	0	0
ASV_336	Bacteria	Bacteroidota	Bacteroidia	Flavobacteriales	Weeksellaceae	Chryseobacterium	midas_s_21482	0	0	0	0	0	0	0	0	0	5	0	7	20	33	37	37	47	29	84	79	96	126	65	96	99	215	301	209	3
ASV_337	Bacteria	Proteobacteria	Gammaproteobacteria	Burkholderiales	Comamonadaceae	Simplicispira	midas_s_6620	53	33	35	24	20	12	31	13	6	8	3	5	0	2	0	0	0	0	0	1	0	2	0	0	0	0	0	0	0
ASV_338	Bacteria	Proteobacteria	Gammaproteobacteria	Burkholderiales	Rhodocyclaceae	Azonexus	Azonexus_phosphorivorans	0	2	0	1	9	2	0	0	0	0	0	0	0	0	0	0	0	0	0	0	0	0	0	0	0	0	0	0	0
ASV_339	Bacteria	Proteobacteria	Alphaproteobacteria	Sphingomonadales	Sphingomonadaceae	Sphingopyxis	midas_s_983	136	139	71	47	25	5	12	7	0	0	0	0	0	0	0	0	0	0	0	0	0	0	0	0	0	0	0	0	0
ASV_340	Bacteria	Proteobacteria	Alphaproteobacteria	Rhizobiales	Rhizobiaceae	Mesorhizobium	midas_s_642	78	62	27	25	23	5	22	9	8	5	0	13	14	11	6	4	0	7	0	14	11	18	13	12	8	16	9	11	0
ASV_341	Bacteria	Proteobacteria	Gammaproteobacteria	Burkholderiales	Rhodocyclaceae	Zoogloea	Zoogloea_ramigera	0	0	8	22	67	31	18	24	0	0	0	0	0	0	0	6	0	0	0	0	1	0	0	0	0	0	0	0	3
ASV_342	Bacteria	Spirochaetota	Leptospirae	Leptospirales	Leptospiraceae	Leptospira	midas_s_1386	42	194	160	94	14	0	1	0	0	0	0	0	0	0	0	0	0	0	0	0	0	0	0	0	0	0	0	0	0
ASV_343	Bacteria	Proteobacteria	Alphaproteobacteria	Rickettsiales	unknown	unknown	unknown	0	0	0	0	0	0	0	0	0	0	1	0	0	0	2	29	39	33	130	293	236	103	52	117	57	277	84	112	14
ASV_344	Bacteria	Proteobacteria	Gammaproteobacteria	Competibacterales	Competibacteraceae	Ca_Competibacter	midas_s_2376	48	44	39	44	102	60	80	105	71	53	39	37	19	21	12	6	6	0	4	2	1	4	3	2	3	1	3	0	0
ASV_345	Bacteria	WPS-2	midas_c_206	midas_o_395	midas_f_547	WPS-2	midas_s_1327	0	2	0	0	0	0	0	0	0	0	0	0	0	0	0	0	0	0	0	0	0	0	0	0	0	0	0	0	0
ASV_346	Bacteria	Proteobacteria	Gammaproteobacteria	Burkholderiales	Rhodocyclaceae	Sulfuritalea	Sulfuritalea_hydrogenivorans	20	28	52	82	109	33	49	25	15	0	0	0	1	0	0	0	0	0	0	1	0	0	0	0	0	0	0	0	0
ASV_347	Bacteria	Bacteroidota	Bacteroidia	Chitinophagales	Saprospiraceae	Defluviibacterium	Defluviibacterium_haderslevense	46	105	64	69	79	0	28	6	3	0	0	0	0	0	0	0	0	0	0	0	0	0	0	0	0	0	0	0	0
ASV_348	Bacteria	Proteobacteria	Gammaproteobacteria	Burkholderiales	Comamonadaceae	Limnohabitans	midas_s_14453	0	0	0	0	0	0	0	16	47	45	46	59	79	77	113	100	152	60	70	40	83	60	32	56	40	126	42	50	53
ASV_349	Bacteria	Bacteroidota	Bacteroidia	Flavobacteriales	Flavobacteriaceae	Flavobacterium	Flavobacterium_cheonanense	0	0	0	0	0	0	6	85	158	50	49	71	54	41	30	12	34	8	15	9	14	0	0	0	0	0	0	5	0
ASV_350	Bacteria	Patescibacteria	Gracilibacteria	JGI_0000069-P22	midas_f_15723	unknown	unknown	0	0	0	0	0	0	0	0	0	0	0	0	0	0	0	0	0	0	0	0	0	0	0	0	0	0	0	0	0
ASV_351	Bacteria	Bacteroidota	Bacteroidia	Flavobacteriales	Weeksellaceae	Cloacibacterium	Cloacibacterium_normanense	8	4	0	0	2	0	3	5	2	4	3	0	0	0	1	0	0	0	0	0	0	0	0	0	0	0	0	0	0
ASV_352	Bacteria	Proteobacteria	Alphaproteobacteria	Caulobacterales	Caulobacteraceae	Brevundimonas	midas_s_22823	0	0	0	0	3	0	0	0	0	4	4	2	0	0	1	3	3	0	0	0	0	4	0	0	0	2	0	0	0
ASV_353	Bacteria	Chloroflexi	Anaerolineae	SBR1031	Flexifilaceae	Ca_Flexifilum	midas_s_5742	0	0	0	0	0	0	0	0	5	0	0	4	6	0	0	7	11	0	7	0	6	9	0	0	3	22	0	14	0
ASV_354	Bacteria	Bacteroidota	Bacteroidia	Flavobacteriales	Flavobacteriaceae	Flavobacterium	midas_s_4718	0	0	0	0	0	0	0	0	2	1	0	3	0	2	0	0	0	0	0	0	0	0	0	0	0	0	0	0	0
ASV_355	Bacteria	Proteobacteria	Alphaproteobacteria	Sphingomonadales	Sphingomonadaceae	Sphingomonadaceae	midas_s_59	128	131	85	103	38	13	13	5	0	0	0	0	0	0	0	0	0	0	0	0	0	0	0	0	0	0	0	0	0
ASV_356	Bacteria	Bacteroidota	Bacteroidia	Chitinophagales	Chitinophagaceae	Terrimonas	midas_s_90	0	6	8	12	22	0	40	63	59	53	19	50	57	46	58	64	42	11	32	21	23	14	5	20	5	14	4	0	2
ASV_357	Bacteria	Proteobacteria	Gammaproteobacteria	Burkholderiales	Burkholderiaceae	Lautropia	midas_s_750	127	111	110	61	40	14	18	8	9	7	4	3	3	4	0	1	0	0	1	0	0	3	0	3	0	0	0	0	0
ASV_358	Bacteria	Proteobacteria	Alphaproteobacteria	Sphingomonadales	Sphingomonadaceae	Sphingobium	midas_s_670	115	126	88	70	41	4	10	0	0	0	0	0	0	0	0	0	0	0	0	0	0	0	0	0	0	0	0	0	0
ASV_359	Bacteria	Proteobacteria	Gammaproteobacteria	Burkholderiales	Nitrosomonadaceae	Ellin6067	midas_s_323	38	67	68	64	72	19	43	41	19	11	11	0	10	4	5	3	3	3	0	0	2	0	0	0	0	0	0	0	0
ASV_360	Bacteria	Proteobacteria	Gammaproteobacteria	Thiotrichales	Thiotrichaceae	Thiothrix	Thiothrix_unzii	0	0	0	0	0	0	0	29	40	82	15	71	114	87	121	142	178	71	78	60	60	37	39	33	28	18	0	0	0
ASV_361	Bacteria	Proteobacteria	Alphaproteobacteria	Rhodobacterales	Rhodobacteraceae	Rhodobacteraceae	midas_s_165	175	184	89	56	40	13	36	27	18	20	14	14	8	4	1	4	14	7	0	1	1	5	0	8	0	0	10	5	0
ASV_362	Bacteria	Bacteroidota	Bacteroidia	Chitinophagales	Chitinophagaceae	Edaphobaculum	midas_s_59613	0	0	0	0	0	0	0	0	0	0	0	1	3	2	5	9	5	0	15	22	31	8	2	11	5	19	12	8	2
ASV_363	Bacteria	Proteobacteria	Gammaproteobacteria	Burkholderiales	Rhodocyclaceae	Zoogloea	Zoogloea_caeni	0	1	0	1	32	16	12	7	3	0	0	0	0	0	0	2	0	0	0	0	6	0	0	1	0	0	0	0	0
ASV_364	Bacteria	Chloroflexi	Anaerolineae	RBG-13-54-9	midas_f_3181	RBG-13-54-9	midas_s_3181	14	48	24	53	52	7	80	60	53	34	8	17	10	15	5	0	2	0	3	2	2	3	0	2	1	0	0	2	0
ASV_365	Bacteria	Spirochaetota	Spirochaetia	Spirochaetales	Spirochaetaceae	Spirochaetaceae	midas_s_79561	0	0	0	7	9	0	95	152	98	50	6	15	19	7	11	5	10	0	12	14	14	49	6	41	13	71	44	33	4
ASV_366	Bacteria	Chloroflexi	Anaerolineae	Caldilineales	Caldilineaceae	Caldilineaceae	midas_s_8033	60	73	35	36	13	0	20	6	10	1	0	3	7	0	1	0	2	0	0	1	0	0	1	0	0	0	0	0	0
ASV_367	Bacteria	Proteobacteria	Gammaproteobacteria	Burkholderiales	Rhodocyclaceae	Zoogloea	midas_s_4920	0	0	0	0	13	0	15	0	0	0	0	0	0	0	0	0	0	0	0	0	0	0	0	0	0	0	0	0	0
ASV_368	Bacteria	Bacteroidota	Bacteroidia	Chitinophagales	Saprospiraceae	Saprospiraceae	midas_s_1631	19	36	25	24	14	3	19	20	22	16	6	12	12	9	6	12	5	0	3	0	0	0	0	0	1	1	0	0	0
ASV_369	Bacteria	Bacteroidota	Bacteroidia	Chitinophagales	Saprospiraceae	Saprospiraceae	midas_s_424	0	26	21	42	22	5	14	16	0	5	0	2	0	2	0	0	0	0	0	0	0	0	0	0	0	0	0	0	0
ASV_370	Bacteria	Acidobacteriota	Vicinamibacteria	Vicinamibacterales	Vicinamibacteraceae	Luteitalea	midas_s_3198	107	98	80	55	41	14	22	14	12	6	6	2	8	0	3	3	0	0	4	0	0	0	1	0	0	3	0	0	0
ASV_371	Bacteria	Chloroflexi	Anaerolineae	SBR1031	Flexifilaceae	Ca_Flexifilum	Ca_Flexifilum_breve	0	0	0	0	0	0	0	0	11	0	0	0	0	0	6	0	0	0	0	0	10	0	0	7	0	5	10	13	0
ASV_372	Bacteria	Chloroflexi	Anaerolineae	SBR1031	Flexifilaceae	Flexifilaceae	midas_s_8849	15	21	9	8	7	0	13	28	8	12	7	19	11	22	13	20	12	4	20	27	26	36	15	39	27	52	44	58	7
ASV_373	Bacteria	Proteobacteria	Alphaproteobacteria	Micavibrionales	midas_f_25039	Micavibrionales	midas_s_35490	0	0	0	0	0	0	0	0	0	0	0	0	0	0	23	98	131	31	66	59	29	18	13	10	0	3	0	3	0
ASV_374	Bacteria	Proteobacteria	Gammaproteobacteria	Burkholderiales	Rhodocyclaceae	unknown	unknown	0	0	0	0	0	0	5	56	81	141	76	54	57	39	37	30	37	77	36	55	51	70	116	33	74	25	27	16	0
ASV_375	Bacteria	Actinobacteriota	Actinobacteria	Propionibacteriales	Propionibacteriaceae	Propionicimonas	midas_s_3094	0	0	0	0	0	0	0	0	0	4	5	8	14	28	29	75	59	27	67	59	70	163	76	167	123	145	123	139	12
ASV_376	Bacteria	Proteobacteria	Alphaproteobacteria	Caulobacterales	Hyphomonadaceae	SWB02	midas_s_2783	42	85	72	91	82	16	75	75	52	39	34	30	16	17	0	0	3	4	0	0	5	0	0	6	0	0	0	0	0
ASV_377	Bacteria	Bacteroidota	Bacteroidia	Chitinophagales	Saprospiraceae	Defluviibacterium	Defluviibacterium_haderslevense	29	90	48	54	99	8	18	5	0	0	0	0	0	0	0	0	0	0	0	0	0	0	0	0	0	0	0	0	0
ASV_378	Bacteria	Proteobacteria	Gammaproteobacteria	Burkholderiales	Gallionellaceae	Nitrotoga	midas_s_181	0	0	0	0	0	0	0	0	0	0	0	0	0	0	0	0	0	0	0	0	0	0	0	0	0	0	0	0	0
ASV_379	Bacteria	Proteobacteria	Gammaproteobacteria	Xanthomonadales	Rhodanobacteraceae	Ahniella	midas_s_116	51	38	44	21	14	6	17	23	20	11	3	7	2	0	0	3	0	0	0	0	0	0	0	0	0	0	0	0	0
ASV_380	Bacteria	Bacteroidota	Bacteroidia	Sphingobacteriales	AKYH767	AKYH767	midas_s_300	40	70	58	63	71	4	30	19	6	5	0	1	1	1	0	0	0	0	0	0	0	0	0	0	0	0	0	0	0
ASV_381	Bacteria	Chloroflexi	Anaerolineae	SBR1031	Flexifilaceae	Flexifilaceae	midas_s_36081	9	16	15	11	4	0	3	19	8	7	2	11	0	7	13	0	4	0	0	0	4	7	4	5	0	0	5	0	0
ASV_382	Bacteria	Bacteroidota	Bacteroidia	Chitinophagales	Chitinophagaceae	Chitinophagaceae	midas_s_2051	9	15	13	10	6	0	11	16	15	10	3	9	9	4	24	20	15	6	6	4	6	1	0	1	0	0	0	2	0
ASV_383	Bacteria	Proteobacteria	Gammaproteobacteria	Burkholderiales	Comamonadaceae	Paucibacter	midas_s_35491	0	0	0	0	2	0	4	67	73	65	77	71	41	33	24	21	14	6	0	3	7	2	0	2	2	3	0	0	15
ASV_384	Bacteria	Spirochaetota	Leptospirae	Leptospirales	Leptospiraceae	Leptospira	midas_s_1386	35	159	123	52	8	0	0	0	0	0	0	0	0	0	0	0	0	0	0	0	0	0	0	0	0	0	0	0	0
ASV_385	Bacteria	Proteobacteria	Alphaproteobacteria	Caulobacterales	Hyphomonadaceae	Hyphomonadaceae	midas_s_50406	16	29	30	34	27	5	32	22	20	25	22	18	13	9	0	4	5	0	0	0	1	0	0	0	0	0	0	0	0
ASV_386	Bacteria	Bacteroidota	Bacteroidia	Flavobacteriales	Flavobacteriaceae	Flavobacterium	midas_s_13813	0	0	0	2	0	0	1	5	5	2	5	6	4	1	2	2	2	2	0	0	0	0	0	0	0	0	0	0	0
ASV_387	Bacteria	Proteobacteria	Alphaproteobacteria	Rhodobacterales	Rhodobacteraceae	Phreatobacter	midas_s_23092	0	0	0	0	0	1	0	2	0	2	8	21	11	9	31	26	26	9	23	29	47	48	19	56	22	69	37	30	13
ASV_388	Bacteria	Chloroflexi	Chloroflexia	Chloroflexales	Roseiflexaceae	Kouleothrix	midas_s_3423	4	7	14	13	11	5	24	9	8	8	0	2	0	2	0	0	0	0	1	0	0	0	0	1	0	1	3	0	0
ASV_389	Bacteria	Bacteroidota	Bacteroidia	Chitinophagales	Saprospiraceae	Saprospiraceae	midas_s_729	0	20	22	56	56	8	50	51	27	9	5	10	12	12	4	3	2	0	3	2	0	0	0	2	0	0	0	0	0
ASV_390	Bacteria	Latescibacterota	midas_c_18	midas_o_753	midas_f_753	Latescibacterota	midas_s_753	26	53	27	42	57	12	43	46	16	8	0	4	3	0	0	0	3	0	0	0	0	0	0	0	0	0	0	0	0
ASV_391	Bacteria	Bacteroidota	Bacteroidia	Chitinophagales	Saprospiraceae	Saprospiraceae	midas_s_1914	37	67	83	168	174	11	62	37	14	2	1	2	3	6	3	3	0	0	0	0	0	0	0	0	0	0	0	0	0
ASV_392	Bacteria	Chloroflexi	Anaerolineae	SBR1031	Flexifilaceae	Flexifilaceae	midas_s_30692	18	21	19	7	11	7	24	18	33	37	18	43	24	20	16	14	7	0	22	11	22	24	9	21	24	63	42	57	29
ASV_393	Bacteria	Proteobacteria	Gammaproteobacteria	Burkholderiales	Comamonadaceae	Acidovorax	Acidovorax_delafieldii	20	14	6	7	11	0	2	19	14	4	0	0	8	6	8	19	5	7	6	11	20	13	8	26	8	0	12	24	0
ASV_394	Bacteria	Bacteroidota	Bacteroidia	Cytophagales	Spirosomaceae	Runella	Runella_palustris	35	29	17	30	16	2	14	13	13	6	0	12	7	4	9	4	0	0	0	0	0	0	0	0	0	0	0	0	0
ASV_395	Bacteria	Proteobacteria	Alphaproteobacteria	Micavibrionales	midas_f_2019	Micavibrionales	midas_s_25491	0	0	0	0	0	0	0	0	0	0	0	0	0	0	0	0	0	0	0	0	0	0	0	0	0	0	0	0	0
ASV_396	Bacteria	Bacteroidota	Bacteroidia	Flavobacteriales	Flavobacteriaceae	Flavobacterium	midas_s_3399	0	0	0	0	0	0	4	4	0	2	0	0	1	0	0	0	0	0	0	0	0	0	0	0	0	0	0	0	0
ASV_397	Bacteria	Proteobacteria	Alphaproteobacteria	Caulobacterales	Hyphomonadaceae	SWB02	midas_s_2783	37	32	40	61	49	20	60	88	46	36	21	35	17	19	0	10	0	0	7	0	0	0	0	0	0	0	0	0	0
ASV_398	Bacteria	Chloroflexi	Chloroflexia	Chloroflexales	Roseiflexaceae	Kouleothrix	midas_s_3147	7	18	10	10	4	0	0	5	1	0	0	0	0	0	0	0	0	0	0	0	0	0	0	0	0	0	0	0	0
ASV_399	Bacteria	Bacteroidota	Bacteroidia	Chitinophagales	Saprospiraceae	Phaeodactylibacter	midas_s_970	7	15	9	22	55	11	87	95	92	83	56	107	85	85	86	40	42	21	13	14	14	3	0	6	0	6	3	1	0
ASV_400	Bacteria	Chloroflexi	Anaerolineae	SBR1031	Flexifilaceae	Ca_Flexifilum	midas_s_5742	0	0	7	0	1	0	0	0	2	8	0	3	0	9	0	0	5	2	0	3	3	0	5	4	0	10	7	13	0
ASV_401	Bacteria	Bacteroidota	Bacteroidia	Chitinophagales	Saprospiraceae	Saprospiraceae	midas_s_32835	0	5	4	4	6	2	9	11	2	3	0	2	1	0	1	0	0	0	0	0	0	0	0	0	0	0	0	0	0
ASV_402	Bacteria	Bacteroidota	Bacteroidia	Bacteroidales	Marinilabiliaceae	Cytophaga_xylanolytica_group	midas_s_27747	0	0	0	0	0	0	10	82	160	196	81	129	83	41	32	29	13	8	3	0	4	9	0	7	0	3	0	5	0
ASV_403	Bacteria	Bacteroidota	Bacteroidia	Chitinophagales	Chitinophagaceae	Sediminibacterium	midas_s_9628	0	1	4	4	0	0	18	30	15	16	10	13	10	10	6	0	2	0	2	0	0	0	0	0	0	0	0	0	0
ASV_404	Bacteria	Bacteroidota	Bacteroidia	Flavobacteriales	Flavobacteriaceae	Flavobacterium	midas_s_69477	5	6	3	0	0	0	7	16	8	15	14	13	9	5	3	0	0	0	0	0	0	0	0	0	0	0	0	1	1
ASV_405	Bacteria	Proteobacteria	Gammaproteobacteria	Burkholderiales	Rhodocyclaceae	Zoogloea	Zoogloea_ramigera	0	0	0	0	6	0	5	0	0	2	0	0	0	0	9	0	0	0	0	0	0	0	0	0	0	0	0	0	0
ASV_406	Bacteria	Proteobacteria	Gammaproteobacteria	Burkholderiales	Rhodocyclaceae	Azonexus	midas_s_3983	15	34	80	72	39	23	10	5	0	0	0	0	0	0	0	0	0	0	0	0	0	0	0	0	0	0	0	0	0
ASV_407	Bacteria	Chloroflexi	Anaerolineae	Caldilineales	Caldilineaceae	Caldilineaceae	midas_s_1400	4	15	0	8	0	0	0	0	5	0	0	0	0	0	0	0	0	0	0	0	0	0	1	0	0	0	0	0	0
ASV_408	Bacteria	Bacteroidota	Bacteroidia	Chitinophagales	Chitinophagaceae	Ferruginibacter	midas_s_2037	22	22	21	26	24	2	34	30	39	24	9	19	12	8	4	6	4	0	3	5	2	5	0	5	2	3	4	2	0
ASV_409	Bacteria	Proteobacteria	Alphaproteobacteria	Micavibrionales	midas_f_2019	Micavibrionales	midas_s_2087	0	0	0	14	50	18	100	120	58	68	22	26	21	8	0	8	0	0	0	0	0	0	0	5	0	0	2	0	0
ASV_410	Bacteria	Proteobacteria	Gammaproteobacteria	Thiotrichales	Thiotrichaceae	Thiothrix	midas_s_525	0	0	0	0	0	0	0	0	0	0	0	0	0	0	0	0	0	0	0	0	0	0	0	0	0	0	0	0	0
ASV_411	Bacteria	Chloroflexi	Anaerolineae	SBR1031	Flexifilaceae	Flexifilaceae	midas_s_8849	18	16	15	8	3	2	12	15	10	8	8	12	12	13	9	16	18	9	17	21	30	24	13	53	17	38	37	41	0
ASV_412	Bacteria	Nitrospirota	Nitrospiria	Nitrospirales	Nitrospiraceae	Nitrospira	Nitrospira_defluvii	144	137	124	140	75	8	30	0	0	0	0	0	0	0	0	0	0	0	0	0	0	0	0	0	0	0	0	0	0
ASV_413	Bacteria	Bacteroidota	Bacteroidia	Flavobacteriales	Flavobacteriaceae	Flavobacterium	midas_s_26476	0	0	0	0	0	0	0	0	0	0	0	0	0	0	0	0	0	0	0	0	0	0	0	0	0	0	0	0	0
ASV_414	Bacteria	Chloroflexi	Chloroflexia	Chloroflexales	Herpetosiphonaceae	Herpetosiphon	Herpetosiphon_aurantiacus	0	0	0	0	0	0	0	0	0	0	0	0	0	0	2	6	10	8	52	55	82	125	52	183	117	144	190	172	65
ASV_415	Bacteria	Chloroflexi	Anaerolineae	SBR1031	Flexifilaceae	Ca_Flexifilum	midas_s_5742	1	3	2	7	0	0	5	0	6	6	1	1	8	3	3	4	1	2	2	5	8	11	1	7	9	6	23	37	0
ASV_416	Bacteria	Actinobacteriota	Acidimicrobiia	Microtrichales	Iamiaceae	Iamia	Aquihabitans_daechungensis	76	104	39	31	9	0	9	5	0	0	0	0	0	0	0	0	0	0	0	0	0	0	0	0	0	0	0	0	0
ASV_417	Bacteria	Actinobacteriota	Actinobacteria	Micrococcales	Microbacteriaceae	Galbitalea	midas_s_1473	13	13	5	0	7	0	8	12	3	4	3	11	9	12	3	7	6	0	2	2	6	2	0	4	6	6	3	5	0
ASV_418	Bacteria	Proteobacteria	Gammaproteobacteria	Burkholderiales	Comamonadaceae	Hydrogenophaga	unknown	0	0	0	0	0	0	0	6	9	10	20	38	61	76	122	111	127	61	60	86	121	105	31	55	6	42	11	10	12
ASV_419	Bacteria	Bacteroidota	Bacteroidia	Sphingobacteriales	NS11-12_marine_group	NS11-12_marine_group	midas_s_10909	1	1	0	0	4	0	0	13	6	5	1	0	0	0	3	3	2	0	0	0	0	0	0	0	0	0	0	0	0
ASV_420	Bacteria	Bacteroidota	Bacteroidia	Chitinophagales	Chitinophagaceae	Ferruginibacter	midas_s_470	2	3	2	7	5	0	11	16	11	9	4	6	8	9	5	10	6	0	1	2	4	5	0	0	0	0	0	0	0
ASV_421	Bacteria	Proteobacteria	Gammaproteobacteria	Burkholderiales	Comamonadaceae	Sphaerotilus	midas_s_4338	50	53	37	24	26	8	15	6	0	0	0	0	1	0	0	0	0	0	0	0	0	0	0	0	0	0	0	0	0
ASV_422	Bacteria	Proteobacteria	Alphaproteobacteria	Rhodobacterales	Rhodobacteraceae	Defluviimonas	midas_s_1678	66	75	41	31	27	7	13	14	5	17	13	22	9	13	14	7	7	5	0	3	6	9	0	9	0	4	3	7	0
ASV_423	Bacteria	Bacteroidota	Bacteroidia	Chitinophagales	Chitinophagaceae	Chitinophagaceae	midas_s_679	12	28	19	28	24	0	16	14	10	4	11	13	13	9	0	7	1	3	0	1	1	0	0	0	0	0	0	0	0
ASV_424	Bacteria	Actinobacteriota	Acidimicrobiia	Microtrichales	Ilumatobacteraceae	Ilumatobacteraceae	midas_s_72227	15	12	15	27	42	5	71	46	20	7	3	3	4	2	0	1	0	0	0	0	0	0	0	0	0	0	0	0	0
ASV_425	Bacteria	Proteobacteria	Alphaproteobacteria	Rhizobiales	Rhizobiaceae	Rhizobiaceae	midas_s_153	31	37	14	8	11	0	0	5	2	0	0	0	0	0	0	5	1	5	2	0	0	8	0	9	1	0	0	0	0
ASV_426	Bacteria	Actinobacteriota	Actinobacteria	Propionibacteriales	Nocardioidaceae	Nocardioides	midas_s_3731	83	69	34	42	26	11	67	105	56	37	11	20	20	10	4	2	7	0	4	3	5	8	0	0	1	9	9	7	0
ASV_427	Bacteria	Proteobacteria	Gammaproteobacteria	Burkholderiales	Rhodocyclaceae	Rhodocyclaceae	midas_s_5535	156	210	106	115	45	12	22	0	0	0	0	0	0	0	0	0	0	0	0	0	0	0	0	0	0	0	0	0	0
ASV_428	Bacteria	Bacteroidota	Bacteroidia	Chitinophagales	Saprospiraceae	Saprospiraceae	midas_s_1226	0	6	5	29	19	0	16	23	16	0	5	10	4	2	0	0	0	0	0	0	0	0	0	0	0	0	0	0	0
ASV_429	Bacteria	Bdellovibrionota	Bdellovibrionia	Bdellovibrionales	Bdellovibrionaceae	Bdellovibrio	midas_s_33554	0	0	0	0	0	0	0	0	0	0	0	0	0	0	10	19	24	12	64	71	89	127	35	200	62	171	86	59	7
ASV_430	Bacteria	Proteobacteria	Alphaproteobacteria	Sphingomonadales	Sphingomonadaceae	Sphingopyxis	unknown	0	0	0	0	1	0	3	7	15	22	45	41	33	19	19	24	25	7	6	5	9	13	5	5	6	8	0	7	1
ASV_431	Bacteria	Proteobacteria	Alphaproteobacteria	Sphingomonadales	Sphingomonadaceae	Sphingomonadaceae	midas_s_520	0	0	0	0	0	0	0	2	0	0	0	0	0	0	0	0	0	0	0	0	0	0	0	0	0	0	0	0	0
ASV_432	Bacteria	Bacteroidota	Bacteroidia	Bacteroidales	Williamwhitmaniaceae	Williamwhitmania	midas_s_80204	0	0	0	0	0	0	13	78	132	100	76	53	44	14	20	21	17	8	6	0	11	2	0	2	0	0	0	0	0
ASV_433	Bacteria	Acidobacteriota	Vicinamibacteria	Vicinamibacterales	Vicinamibacteraceae	Vicinamibacteraceae	midas_s_8331	125	115	110	55	42	9	19	4	6	0	0	2	3	0	0	0	0	0	0	0	0	0	0	0	0	0	0	0	0
ASV_434	Bacteria	Patescibacteria	Saccharimonadia	Saccharimonadales	midas_f_67	Saccharimonadales	midas_s_18077	0	0	0	0	0	0	0	0	0	1	0	0	0	0	0	0	0	0	0	0	0	0	0	0	0	0	0	0	0
ASV_435	Bacteria	Bacteroidota	Bacteroidia	Flavobacteriales	Flavobacteriaceae	Flavobacterium	midas_s_21323	0	1	0	0	0	0	0	0	0	0	0	8	12	27	16	11	6	0	5	2	3	2	0	3	0	0	0	4	0
ASV_436	Bacteria	Bacteroidota	Bacteroidia	Flavobacteriales	Flavobacteriaceae	Flavobacterium	Flavobacterium_croceum	0	0	0	0	0	0	0	0	0	0	0	0	0	0	0	0	0	0	0	0	0	0	0	0	0	0	0	0	0
ASV_437	Bacteria	Chloroflexi	Anaerolineae	Anaerolineales	Anaerolineaceae	Anaerolineaceae	midas_s_5914	19	37	13	12	10	3	30	38	17	13	13	32	38	23	17	15	15	3	8	8	8	7	2	8	4	15	16	9	0
ASV_438	Bacteria	Proteobacteria	Alphaproteobacteria	Rhodobacterales	Rhodobacteraceae	Phreatobacter	Phreatobacter_oligotrophus	33	20	32	11	24	6	20	17	10	8	16	21	18	3	7	6	7	6	7	10	4	22	5	23	12	15	24	19	4
ASV_439	Bacteria	Spirochaetota	Spirochaetia	Spirochaetales	Spirochaetaceae	Spirochaetaceae	midas_s_73010	0	0	0	0	0	0	7	9	10	5	4	8	12	4	3	0	0	0	14	2	14	19	3	25	13	102	80	161	6
ASV_440	Bacteria	Bacteroidota	Bacteroidia	Flavobacteriales	Weeksellaceae	Chryseobacterium	midas_s_21482	5	0	0	0	0	0	0	5	11	8	13	30	41	41	33	64	69	36	66	82	85	141	57	84	55	79	67	34	0
ASV_441	Bacteria	Proteobacteria	Gammaproteobacteria	Steroidobacterales	Steroidobacteraceae	Steroidobacteraceae	midas_s_98	135	155	61	53	31	0	31	14	10	0	0	0	0	0	0	0	0	0	0	0	0	0	0	0	0	0	0	0	0
ASV_442	Bacteria	Proteobacteria	Gammaproteobacteria	Xanthomonadales	Xanthomonadaceae	Pseudoxanthomonas	midas_s_22181	0	0	0	0	0	0	0	0	0	0	0	0	0	1	19	28	38	23	87	87	114	154	59	156	51	81	135	99	30
ASV_443	Bacteria	Actinobacteriota	Acidimicrobiia	Microtrichales	Microtrichaceae	IMCC26207	midas_s_3543	282	244	110	55	9	2	2	3	2	0	0	0	0	0	0	0	0	0	0	0	0	0	0	0	0	0	0	0	0
ASV_444	Bacteria	Proteobacteria	Gammaproteobacteria	Burkholderiales	Nitrosomonadaceae	Nitrosomonas	midas_s_139	59	125	165	73	34	8	4	6	0	0	0	0	0	0	0	0	0	0	0	0	0	0	0	0	0	0	0	0	0
ASV_445	Bacteria	Proteobacteria	Gammaproteobacteria	Burkholderiales	Comamonadaceae	Rubrivivax	unknown	20	32	28	33	28	14	11	6	12	5	0	2	3	4	4	0	0	0	0	0	0	0	0	0	0	0	0	9	0
ASV_446	Bacteria	Proteobacteria	Alphaproteobacteria	Rhizobiales	Beijerinckiaceae	Methylorosula	midas_s_163	0	0	0	0	0	0	0	0	0	0	0	0	0	10	23	25	14	13	14	8	23	40	23	58	45	101	185	308	153
ASV_447	Bacteria	Proteobacteria	Gammaproteobacteria	Steroidobacterales	Steroidobacteraceae	Steroidobacteraceae	midas_s_98	76	84	31	33	25	6	42	32	27	17	9	4	4	5	0	0	2	0	0	1	0	0	0	0	0	0	0	0	0
ASV_448	Bacteria	Chloroflexi	Anaerolineae	Anaerolineales	Anaerolineaceae	Ca_Villigracilis	midas_s_471	5	12	13	36	77	0	40	32	15	16	0	15	8	1	1	1	0	0	0	0	1	0	0	0	0	0	0	0	0
ASV_449	Bacteria	Bacteroidota	Bacteroidia	Chitinophagales	Chitinophagaceae	Edaphobaculum	midas_s_13669	0	0	8	15	66	0	39	45	16	25	36	54	34	15	9	12	9	0	9	0	2	0	0	0	0	0	0	0	0
ASV_450	Bacteria	Spirochaetota	Spirochaetia	Spirochaetales	Spirochaetaceae	Spirochaetaceae	midas_s_31967	0	0	0	0	3	0	8	34	26	22	10	13	20	15	26	37	40	25	23	48	46	76	34	99	57	147	118	73	10
ASV_451	Bacteria	Chloroflexi	Chloroflexia	Chloroflexales	Herpetosiphonaceae	Herpetosiphon	Herpetosiphon_aurantiacus	0	0	0	0	0	0	0	0	0	0	0	0	2	0	29	6	18	9	34	50	77	84	35	169	157	131	209	132	26
ASV_452	Bacteria	Bacteroidota	Bacteroidia	Sphingobacteriales	KD3-93	KD3-93	midas_s_25072	1	0	2	6	10	0	21	19	62	58	55	105	69	56	62	38	28	14	8	4	4	2	0	0	2	1	0	0	0
ASV_453	Bacteria	Proteobacteria	Gammaproteobacteria	Burkholderiales	Rhodocyclaceae	Sulfuritalea	midas_s_6500	18	57	79	76	94	48	33	31	16	13	4	6	0	3	0	5	0	0	0	5	0	0	0	0	1	6	0	6	0
ASV_454	Bacteria	Bacteroidota	Bacteroidia	Chitinophagales	Chitinophagaceae	Rurimicrobium	midas_s_62417	0	0	0	0	0	0	1	0	1	0	0	2	0	2	3	1	3	2	1	5	6	2	2	3	3	1	8	3	0
ASV_455	Bacteria	Proteobacteria	Gammaproteobacteria	Burkholderiales	Rhodocyclaceae	Ferribacterium	Ferribacterium_limneticum	0	0	0	0	12	7	0	6	15	7	5	13	13	5	5	4	7	0	1	0	0	1	0	0	0	1	0	0	2
ASV_456	Bacteria	Bacteroidota	Bacteroidia	Chitinophagales	37-13	37-13	midas_s_543	72	79	51	54	5	0	5	1	0	0	0	0	0	0	0	0	0	0	0	0	0	0	0	0	0	0	0	0	0
ASV_457	Bacteria	Bdellovibrionota	Bdellovibrionia	Bdellovibrionales	Bdellovibrionaceae	Bdellovibrio	midas_s_69481	0	3	7	14	17	3	38	43	26	32	15	27	36	21	83	78	48	19	19	21	33	8	0	14	4	7	7	2	1
ASV_458	Bacteria	Latescibacterota	midas_c_18	midas_o_753	midas_f_1938	Latescibacterota	midas_s_2686	10	18	21	60	51	9	37	15	4	0	0	2	0	0	0	0	0	0	0	0	0	0	0	0	0	0	0	0	0
ASV_459	Bacteria	Chloroflexi	Chloroflexia	Chloroflexales	Herpetosiphonaceae	Herpetosiphon	Herpetosiphon_aurantiacus	0	0	0	0	0	0	0	0	0	0	2	0	0	0	1	0	4	0	16	29	35	131	5	56	80	318	93	262	102
ASV_460	Bacteria	Patescibacteria	Gracilibacteria	Absconditabacteriales_SR1	midas_f_10951	Absconditabacteriales_SR1	midas_s_12683	0	0	0	0	0	0	0	0	10	21	4	36	48	47	80	67	57	7	25	21	22	12	1	12	0	13	9	2	0
ASV_461	Bacteria	Actinobacteriota	Actinobacteria	Propionibacteriales	Propionibacteriaceae	Micropruina	Micropruina_glycogenica	243	202	97	71	34	8	16	25	6	1	1	3	0	0	0	0	0	0	0	0	0	0	0	1	0	0	0	4	0
ASV_462	Bacteria	Bacteroidota	Bacteroidia	Chitinophagales	Chitinophagaceae	Ferruginibacter	midas_s_1517	4	10	3	8	11	0	23	19	46	39	23	41	30	23	20	7	14	4	6	6	13	6	0	8	5	1	6	4	0
ASV_463	Bacteria	Proteobacteria	Gammaproteobacteria	Burkholderiales	Comamonadaceae	Rhodoferax	midas_s_320	52	47	37	35	26	10	8	9	0	11	9	12	11	3	0	3	14	3	0	3	4	0	0	0	3	0	0	0	0
ASV_464	Bacteria	Chloroflexi	Chloroflexia	Chloroflexales	Herpetosiphonaceae	Herpetosiphon	Herpetosiphon_aurantiacus	0	0	0	0	0	0	0	0	0	0	0	0	0	0	0	8	7	7	26	28	55	88	31	91	184	159	152	113	163
ASV_465	Bacteria	Actinobacteriota	Actinobacteria	Micrococcales	Microbacteriaceae	Galbitalea	Galbitalea_soli	0	0	2	0	0	0	0	0	0	0	0	0	0	4	4	1	0	0	7	5	8	10	4	8	9	24	23	42	13
ASV_466	Bacteria	Proteobacteria	Alphaproteobacteria	Rhodobacterales	Rhodobacteraceae	Rhodobacter	midas_s_4784	53	47	50	15	15	6	12	15	17	14	28	29	32	27	19	17	20	12	14	12	18	16	13	17	11	19	9	15	5
ASV_467	Bacteria	Bacteroidota	Bacteroidia	Sphingobacteriales	Lentimicrobiaceae	Lentimicrobiaceae	midas_s_10634	0	0	0	0	0	0	8	17	25	24	16	52	31	33	43	29	45	17	40	48	63	74	7	56	19	30	92	71	6
ASV_468	Bacteria	Chloroflexi	Chloroflexia	Chloroflexales	Herpetosiphonaceae	Herpetosiphon	Herpetosiphon_aurantiacus	0	0	0	0	0	0	0	0	0	0	0	0	0	0	15	2	18	9	39	6	79	74	49	244	95	224	130	52	65
ASV_469	Bacteria	Proteobacteria	Alphaproteobacteria	Sphingomonadales	Sphingomonadaceae	Novosphingobium	midas_s_459	209	122	63	35	21	5	2	0	0	0	0	0	0	0	0	0	0	0	0	0	0	0	0	0	0	0	0	0	0
ASV_470	Bacteria	Bacteroidota	Kapabacteria	Kapabacteriales	midas_f_428	Kapabacteriales	midas_s_2143	4	6	11	10	22	4	12	9	10	4	5	2	0	2	2	0	0	0	0	0	1	1	0	0	0	0	0	0	0
ASV_471	Bacteria	Proteobacteria	Gammaproteobacteria	Burkholderiales	Rhodocyclaceae	Thauera	Thauera_terpenica	23	23	23	16	20	9	5	2	0	0	0	0	0	0	0	0	0	0	0	0	0	0	0	0	0	0	0	0	0
ASV_472	Bacteria	Bacteroidota	Bacteroidia	Chitinophagales	Chitinophagaceae	Edaphobaculum	midas_s_13669	2	3	3	26	52	4	29	24	17	16	30	38	43	24	12	10	7	1	0	2	0	0	0	0	0	0	0	0	2
ASV_473	Bacteria	Bacteroidota	Bacteroidia	Bacteroidales	Williamwhitmaniaceae	Williamwhitmania	midas_s_80204	0	0	0	0	0	0	0	37	65	64	64	84	83	24	47	85	42	46	48	33	53	21	0	35	5	6	6	0	27
ASV_474	Bacteria	Proteobacteria	Gammaproteobacteria	Burkholderiales	Comamonadaceae	Rubrivivax	midas_s_1459	35	27	20	33	14	3	14	10	9	5	1	5	0	0	0	4	0	0	0	0	0	4	0	0	0	0	0	0	0
ASV_475	Bacteria	Proteobacteria	Alphaproteobacteria	Micavibrionales	midas_f_15419	Micavibrionales	midas_s_17492	0	3	4	2	5	0	10	3	0	1	3	0	0	0	0	0	0	0	0	0	0	0	0	0	0	0	0	0	0
ASV_476	Bacteria	Bacteroidota	Bacteroidia	Flavobacteriales	Flavobacteriaceae	Flavobacterium	midas_s_7425	3	6	0	7	5	1	8	8	7	2	0	0	0	0	0	0	0	0	0	0	0	0	0	0	0	0	0	0	0
ASV_477	Bacteria	Actinobacteriota	Acidimicrobiia	Microtrichales	Ilumatobacteraceae	CL500-29_marine_group	midas_s_2831	78	98	69	41	19	6	29	21	20	20	12	18	9	13	5	7	5	4	1	0	0	8	0	6	2	3	2	6	0
ASV_478	Bacteria	Firmicutes	Clostridia	Peptostreptococcales-Tissierellales	Fusibacteraceae	Fusibacter	unknown	0	0	0	0	0	0	1	18	23	14	39	25	23	17	23	24	25	18	8	8	5	0	0	0	0	12	0	1	0
ASV_479	Bacteria	Bacteroidota	Bacteroidia	Flavobacteriales	Flavobacteriaceae	Flavobacterium	midas_s_4718	0	0	0	0	0	0	4	4	3	1	0	2	0	2	0	0	0	0	0	0	0	0	0	0	0	0	0	0	0
ASV_480	Bacteria	Bacteroidota	Bacteroidia	Chitinophagales	Saprospiraceae	Saprospiraceae	midas_s_142	48	51	32	49	65	6	39	9	6	8	2	0	0	0	0	0	0	0	1	0	0	0	0	0	0	0	0	0	0
ASV_481	Bacteria	Chloroflexi	Anaerolineae	Caldilineales	Caldilineaceae	Caldilineaceae	midas_s_1348	52	35	22	27	9	0	16	8	2	3	3	0	0	2	0	2	0	0	0	0	1	0	0	0	0	1	0	0	1
ASV_482	Bacteria	Chloroflexi	Chloroflexia	Chloroflexales	Herpetosiphonaceae	Herpetosiphon	Herpetosiphon_aurantiacus	0	0	0	0	0	0	0	0	0	0	0	0	0	0	0	0	0	0	7	19	24	59	7	63	70	181	230	232	149
ASV_483	Bacteria	Proteobacteria	Gammaproteobacteria	Burkholderiales	Comamonadaceae	Rhodoferax	Rhodoferax_saidenbachensis	0	9	31	37	34	11	22	8	7	0	3	0	4	0	1	0	0	2	0	0	0	0	0	0	0	0	0	0	0
ASV_484	Bacteria	Nitrospirota	Nitrospiria	Nitrospirales	Nitrospiraceae	Nitrospira	Nitrospira_defluvii	161	147	79	68	37	3	16	6	0	0	0	1	0	1	1	0	0	0	0	0	0	0	0	0	0	0	0	0	0
ASV_485	Bacteria	Proteobacteria	Alphaproteobacteria	Rhizobiales	Xanthobacteraceae	Bradyrhizobium	midas_s_251	126	120	52	33	29	4	22	16	11	0	4	0	2	1	0	0	0	0	2	0	0	0	0	0	0	0	0	0	0
ASV_486	Bacteria	Bacteroidota	Bacteroidia	Flavobacteriales	NS9_marine_group	NS9_marine_group	midas_s_1233	0	0	2	0	0	0	3	0	1	0	0	2	2	0	2	0	0	0	0	2	0	0	0	1	0	4	0	0	0
ASV_487	Bacteria	Chloroflexi	Anaerolineae	Anaerolineales	Anaerolineaceae	Ca_Villigracilis	midas_s_12230	4	15	5	11	10	0	15	25	13	8	7	11	8	6	14	6	11	0	8	6	13	11	0	15	4	48	22	20	3
ASV_488	Bacteria	Proteobacteria	Gammaproteobacteria	Burkholderiales	Rhodocyclaceae	Propionivibrio	Ca_Propionivibrio_aalborgensis	0	0	0	0	0	0	8	0	0	0	20	26	34	17	0	0	0	0	0	0	0	0	0	0	0	53	19	78	336
ASV_489	Bacteria	Bacteroidota	Bacteroidia	Chitinophagales	Saprospiraceae	Saprospiraceae	midas_s_867	14	64	64	131	125	19	96	39	22	13	5	16	13	3	3	4	5	1	6	0	0	0	0	0	0	0	0	0	0
ASV_490	Bacteria	Proteobacteria	Gammaproteobacteria	Burkholderiales	Rhodocyclaceae	Zoogloea	Zoogloea_resiniphila	0	0	0	26	434	191	155	80	27	0	7	8	1	0	0	0	2	0	0	0	0	0	0	0	0	0	0	0	0
ASV_491	Bacteria	Chloroflexi	Anaerolineae	SBR1031	Flexifilaceae	Flexifilaceae	midas_s_5736	16	18	18	16	19	2	20	24	29	30	6	13	18	10	6	21	9	0	10	14	22	18	5	20	2	21	12	19	4
ASV_492	Bacteria	Proteobacteria	Gammaproteobacteria	Xanthomonadales	Rhodanobacteraceae	Rhodanobacteraceae	midas_s_2835	4	10	16	32	25	12	21	32	21	16	11	18	10	10	7	0	0	0	0	0	0	0	0	2	0	1	0	0	0
ASV_493	Bacteria	Chloroflexi	Chloroflexia	Chloroflexales	Roseiflexaceae	Kouleothrix	midas_s_1244	0	0	10	0	0	0	3	0	0	0	0	0	0	0	0	0	0	0	0	0	0	0	0	0	0	2	0	0	0
ASV_494	Bacteria	Proteobacteria	Alphaproteobacteria	Micavibrionales	midas_f_2019	Micavibrionales	midas_s_20849	0	0	0	0	0	0	0	0	0	0	0	0	0	0	0	0	0	0	0	0	0	0	0	0	0	0	0	0	0
ASV_495	Bacteria	Proteobacteria	Gammaproteobacteria	Burkholderiales	Comamonadaceae	Hydrogenophaga	Hydrogenophaga_caeni	0	0	0	0	0	0	0	0	0	0	0	0	0	0	0	0	0	0	0	0	0	0	0	0	0	0	0	0	0
ASV_496	Bacteria	Proteobacteria	Alphaproteobacteria	Caulobacterales	Hyphomonadaceae	UKL13-1	midas_s_8249	0	0	0	0	0	0	0	0	1	3	1	0	3	0	0	0	0	0	0	0	0	0	0	0	0	0	0	0	0
ASV_497	Bacteria	Gemmatimonadota	Gemmatimonadetes	Gemmatimonadales	Gemmatimonadaceae	Gemmatimonadaceae	midas_s_929	15	32	46	96	85	6	52	19	4	0	0	5	1	0	0	1	0	0	0	0	0	0	0	0	0	0	0	0	0
ASV_498	Bacteria	Proteobacteria	Gammaproteobacteria	Burkholderiales	Comamonadaceae	Rhodoferax	midas_s_647	0	0	0	0	2	0	0	0	0	0	0	0	0	0	0	0	0	0	0	0	0	0	0	0	0	0	0	0	0
ASV_499	Bacteria	Bdellovibrionota	Bdellovibrionia	Bacteriovoracales	Bacteriovoracaceae	Bacteriovorax	midas_s_11453	0	0	0	0	0	0	0	0	0	0	0	0	0	0	0	0	0	0	0	0	0	0	0	0	0	0	0	0	0
ASV_500	Bacteria	Proteobacteria	Gammaproteobacteria	Burkholderiales	Comamonadaceae	Leptothrix	midas_s_884	0	0	0	0	0	0	0	0	0	1	0	0	0	0	0	0	0	0	0	0	0	0	0	0	0	0	0	0	0
ASV_501	Bacteria	Chloroflexi	Chloroflexia	Chloroflexales	Herpetosiphonaceae	Herpetosiphon	Herpetosiphon_aurantiacus	0	0	0	0	0	0	0	0	0	0	0	0	0	0	11	5	5	0	34	52	26	169	11	88	166	124	85	123	53
ASV_502	Bacteria	Proteobacteria	Gammaproteobacteria	Burkholderiales	Comamonadaceae	Comamonadaceae	midas_s_1663	6	6	10	11	26	10	29	36	41	14	13	12	10	10	12	0	6	1	0	0	0	0	0	2	0	0	0	0	0
ASV_503	Bacteria	Patescibacteria	Saccharimonadia	Saccharimonadales	midas_f_4774	Saccharimonadales	midas_s_4774	2	0	0	0	0	0	0	0	0	0	0	0	0	0	0	0	0	0	0	0	0	0	0	0	0	0	0	0	0
ASV_504	Bacteria	Actinobacteriota	Actinobacteria	Propionibacteriales	Propionibacteriaceae	Tessaracoccus	midas_s_1151	9	16	3	9	0	0	4	0	0	0	0	0	0	0	0	0	0	0	0	0	0	0	0	0	0	0	0	0	0
ASV_505	Bacteria	Patescibacteria	Gracilibacteria	midas_o_1258	midas_f_1258	Gracilibacteria	midas_s_48808	0	0	0	0	0	0	10	7	5	0	0	0	0	0	0	0	0	0	0	0	0	0	0	0	0	0	0	0	0
ASV_506	Bacteria	Proteobacteria	Gammaproteobacteria	Burkholderiales	Rhodocyclaceae	Azonexus	midas_s_32638	0	0	0	2	8	0	2	0	0	0	0	0	0	0	0	0	0	0	0	0	0	0	0	0	0	0	0	0	0
ASV_507	Bacteria	Proteobacteria	Alphaproteobacteria	Azospirillales	midas_f_406	Stella	Stella_humosa	55	61	58	58	50	12	12	14	4	3	3	3	0	2	0	0	0	2	0	2	0	0	0	1	0	0	0	0	0
ASV_508	Bacteria	Bacteroidota	Bacteroidia	Flavobacteriales	Flavobacteriaceae	Flavobacterium	midas_s_21323	0	0	0	0	0	0	0	0	0	0	0	0	0	0	0	0	0	0	0	4	0	0	0	0	0	7	0	0	0
ASV_509	Bacteria	Bacteroidota	Bacteroidia	Chitinophagales	Saprospiraceae	Saprospiraceae	midas_s_69968	19	57	31	72	48	6	48	36	23	22	12	34	22	18	11	19	8	3	10	4	9	3	0	4	0	0	1	0	0
ASV_510	Bacteria	Chloroflexi	Chloroflexia	Chloroflexales	Herpetosiphonaceae	Herpetosiphon	Herpetosiphon_aurantiacus	0	0	0	0	0	0	0	0	0	0	0	0	0	0	1	2	0	0	36	62	32	190	7	81	147	128	67	150	63
ASV_511	Bacteria	Proteobacteria	Alphaproteobacteria	Caulobacterales	Hyphomonadaceae	SWB02	midas_s_44274	12	12	13	21	13	4	20	14	12	17	18	17	8	6	0	1	0	0	0	3	0	2	0	0	0	0	0	0	0
ASV_512	Bacteria	Proteobacteria	Gammaproteobacteria	Xanthomonadales	Xanthomonadaceae	Thermomonas	Thermomonas_carbonis	23	24	9	5	0	0	3	5	10	0	5	5	5	2	5	16	6	1	11	4	9	23	9	10	6	14	3	8	0
ASV_513	Bacteria	Proteobacteria	Gammaproteobacteria	Burkholderiales	Comamonadaceae	Hydrogenophaga	midas_s_6375	0	0	4	4	17	9	31	14	14	21	16	11	7	0	20	10	7	9	0	18	24	17	21	13	13	71	144	300	75
ASV_514	Bacteria	Bacteroidota	Bacteroidia	Bacteroidales	Marinilabiliaceae	Cytophaga_xylanolytica_group	midas_s_21729	0	0	0	0	0	0	3	20	53	57	40	42	57	46	54	43	29	4	16	20	20	33	7	69	10	32	91	63	5
ASV_515	Bacteria	Actinobacteriota	Thermoleophilia	Solirubrobacterales	Solirubrobacteraceae	Conexibacter	midas_s_2583	231	237	94	85	36	4	46	15	9	0	0	1	0	0	0	0	0	0	0	0	0	0	0	1	0	0	0	0	0
ASV_516	Bacteria	Proteobacteria	Gammaproteobacteria	Burkholderiales	Comamonadaceae	Ottowia	midas_s_10295	174	131	146	122	101	57	85	48	18	7	0	9	0	2	0	0	2	0	0	0	0	1	1	1	0	0	0	0	0
ASV_517	Bacteria	Proteobacteria	Alphaproteobacteria	Rhizobiales	Devosiaceae	Devosiaceae	midas_s_1234	33	37	12	14	5	1	4	0	0	0	0	0	0	0	0	0	0	0	0	0	0	0	0	0	0	0	0	0	0
ASV_518	Bacteria	Bacteroidota	Bacteroidia	Chitinophagales	midas_f_18379	Chitinophagales	midas_s_23903	0	0	0	0	0	0	0	0	2	12	77	0	0	464	0	0	0	0	95	76	0	0	0	0	0	0	0	0	1
ASV_519	Bacteria	WPS-2	midas_c_206	midas_o_395	midas_f_547	WPS-2	midas_s_1718	7	14	17	30	12	5	11	9	6	3	2	3	0	4	0	0	0	0	0	0	0	0	0	0	1	0	0	0	0
ASV_520	Bacteria	Proteobacteria	Gammaproteobacteria	Burkholderiales	Comamonadaceae	Rhizobacter	Rhizobacter_profundi	38	62	65	42	26	8	9	1	4	0	0	1	0	0	0	0	0	0	0	0	0	0	0	0	0	0	0	0	0
ASV_521	Bacteria	Proteobacteria	Gammaproteobacteria	Burkholderiales	Rhodocyclaceae	unknown	unknown	16	50	253	230	134	184	30	12	2	3	0	0	0	0	0	0	0	0	0	0	0	0	0	0	0	0	0	0	0
ASV_522	Bacteria	Proteobacteria	Gammaproteobacteria	Burkholderiales	Rhodocyclaceae	Azonexus	Azonexus_phosphoritropha	0	7	11	22	54	21	42	48	12	8	5	6	1	4	0	0	0	0	0	0	0	0	0	0	0	0	0	0	0
ASV_523	Bacteria	Bacteroidota	Bacteroidia	Chitinophagales	Chitinophagaceae	Edaphobaculum	midas_s_18752	0	0	0	0	0	0	0	0	0	0	0	0	1	5	30	44	82	17	86	112	89	46	10	35	10	153	64	122	28
ASV_524	Bacteria	Bacteroidota	Bacteroidia	Chitinophagales	Saprospiraceae	Saprospiraceae	midas_s_1631	34	41	33	36	41	9	47	47	44	34	9	24	14	18	16	13	11	3	0	0	6	3	0	1	0	0	0	0	0
ASV_525	Bacteria	Bacteroidota	Bacteroidia	Cytophagales	Microscillaceae	OLB12	midas_s_15162	0	8	2	9	20	0	23	26	9	11	5	7	7	3	3	2	3	0	1	1	3	5	0	0	0	2	0	0	0
ASV_526	Bacteria	Acidobacteriota	Holophagae	Holophagales	Holophagaceae	Holophagaceae	midas_s_47473	0	0	0	0	3	0	0	0	0	0	5	0	0	0	0	0	12	12	33	39	89	47	22	88	45	141	119	130	122
ASV_527	Bacteria	Chloroflexi	Chloroflexia	Chloroflexales	Herpetosiphonaceae	Herpetosiphon	Herpetosiphon_aurantiacus	0	0	0	0	0	0	0	0	0	0	0	0	0	0	2	0	15	7	7	49	45	169	11	233	54	145	70	82	4
ASV_528	Bacteria	Bacteroidota	Bacteroidia	Chitinophagales	Chitinophagaceae	Ferruginibacter	midas_s_83	10	19	31	58	98	17	77	70	41	30	27	27	11	4	9	4	1	1	3	0	1	1	0	1	0	0	0	0	0
ASV_529	Bacteria	Gemmatimonadota	Gemmatimonadetes	Gemmatimonadales	Gemmatimonadaceae	Gemmatimonadaceae	midas_s_395	79	90	95	151	116	19	62	28	12	0	0	6	5	3	3	0	0	0	0	0	0	0	0	0	0	0	0	0	0
ASV_530	Bacteria	Chloroflexi	Chloroflexia	Chloroflexales	Roseiflexaceae	Ca_Amarofilum	midas_s_391	49	43	27	20	0	4	25	13	12	7	0	6	11	8	0	0	0	0	0	0	0	0	0	0	0	4	0	0	0
ASV_531	Bacteria	Bacteroidota	Bacteroidia	Flavobacteriales	Weeksellaceae	Cloacibacterium	Cloacibacterium_normanense	0	0	0	0	0	0	0	0	0	0	0	0	0	0	4	7	16	18	45	83	88	112	44	158	36	120	115	75	5
ASV_532	Bacteria	Proteobacteria	Alphaproteobacteria	Micavibrionales	midas_f_2019	Micavibrionales	midas_s_2019	0	0	0	0	0	0	0	0	0	0	0	0	0	0	0	0	0	0	0	0	0	0	0	0	0	0	0	0	0
ASV_533	Bacteria	Proteobacteria	Gammaproteobacteria	Burkholderiales	Rhodocyclaceae	Azonexus	midas_s_2534	0	0	0	0	0	0	0	0	0	0	0	0	0	0	0	0	0	0	0	0	0	0	0	0	0	0	0	0	0
ASV_534	Bacteria	Actinobacteriota	Actinobacteria	Kineosporiales	Kineosporiaceae	Kineosporiaceae	midas_s_3563	7	15	9	8	12	2	10	23	12	6	4	16	6	0	0	5	4	2	0	8	6	8	3	0	15	12	11	17	1
ASV_535	Bacteria	Acidobacteriota	Holophagae	Holophagales	Holophagaceae	Holophagaceae	midas_s_8012	0	0	0	0	0	0	0	5	16	24	8	0	2	9	5	6	11	5	40	29	49	69	18	78	29	93	142	113	92
ASV_536	Bacteria	Proteobacteria	Alphaproteobacteria	Sphingomonadales	Sphingomonadaceae	Novosphingobium	Novosphingobium_naphthae	0	0	0	0	0	0	0	0	0	0	0	0	0	0	0	0	0	0	0	0	0	0	0	0	0	0	0	0	0
ASV_537	Bacteria	Proteobacteria	Alphaproteobacteria	Rhodobacterales	Rhodobacteraceae	Rhodobacter	midas_s_13445	111	89	61	33	16	7	12	7	3	4	0	7	2	0	0	0	0	0	0	0	0	0	0	0	0	0	0	0	0
ASV_538	Bacteria	Bacteroidota	Bacteroidia	Chitinophagales	Chitinophagaceae	Rurimicrobium	midas_s_13358	0	0	0	0	0	0	0	0	0	7	5	28	31	62	157	89	98	16	54	37	53	27	5	21	5	12	6	7	0
ASV_539	Bacteria	Proteobacteria	Gammaproteobacteria	Burkholderiales	Comamonadaceae	Leptothrix	midas_s_884	5	9	22	24	44	20	41	47	33	28	26	26	8	18	12	0	0	0	5	0	3	3	0	0	0	0	0	0	0
ASV_540	Bacteria	Proteobacteria	Gammaproteobacteria	Pseudomonadales	Spongiibacteraceae	BD1-7_clade	midas_s_298	13	12	4	8	7	0	2	0	1	0	0	0	0	0	0	0	0	0	0	0	0	0	0	0	0	0	0	0	0
ASV_541	Bacteria	Proteobacteria	Gammaproteobacteria	Burkholderiales	Rhodocyclaceae	Azonexus	Azonexus_phosphoritropha	0	7	16	38	63	62	68	52	20	10	6	5	4	0	0	0	0	0	0	0	0	0	0	0	0	0	0	0	0
ASV_542	Bacteria	Proteobacteria	Gammaproteobacteria	Burkholderiales	Rhodocyclaceae	Rhodocyclaceae	midas_s_12562	0	0	0	0	9	0	3	14	6	0	0	0	0	0	0	0	0	0	0	0	0	0	0	0	0	0	0	0	0
ASV_543	Bacteria	Bdellovibrionota	Bdellovibrionia	Bdellovibrionales	Bdellovibrionaceae	Bdellovibrionaceae	midas_s_33317	1	0	0	4	8	1	10	17	7	6	2	0	0	5	0	8	11	0	37	25	52	54	7	37	9	104	63	17	3
ASV_544	Bacteria	Bacteroidota	Bacteroidia	Chitinophagales	Saprospiraceae	Saprospiraceae	midas_s_68	14	20	12	21	26	3	6	3	2	0	0	0	0	0	0	0	0	0	0	0	0	0	0	0	0	0	0	0	0
ASV_545	Bacteria	Proteobacteria	Gammaproteobacteria	Burkholderiales	Comamonadaceae	Hydrogenophaga	midas_s_25980	0	0	0	0	0	0	0	0	0	0	9	15	12	21	35	30	41	35	37	32	50	51	27	48	35	88	59	65	18
ASV_546	Bacteria	Bacteroidota	Bacteroidia	Flavobacteriales	Flavobacteriaceae	Flavobacterium	midas_s_11654	0	0	0	0	0	0	0	0	13	20	25	46	67	43	84	98	58	27	31	16	20	9	4	4	0	0	0	0	3
ASV_547	Bacteria	Actinobacteriota	Acidimicrobiia	IMCC26256	midas_f_2	IMCC26256	midas_s_911	148	176	113	77	18	4	18	5	3	0	0	0	1	0	0	0	0	0	0	0	1	0	0	0	0	0	0	0	0
ASV_548	Bacteria	Proteobacteria	Alphaproteobacteria	Caulobacterales	Caulobacteraceae	Brevundimonas	midas_s_25101	2	0	4	7	4	2	3	18	16	30	23	46	29	20	27	39	33	3	25	49	48	45	15	42	37	34	50	60	8
ASV_549	Bacteria	Proteobacteria	Gammaproteobacteria	Burkholderiales	Comamonadaceae	Leptothrix	midas_s_884	0	7	9	9	13	9	26	19	12	10	8	13	10	4	7	0	0	0	0	0	6	0	0	0	0	4	0	0	4
ASV_550	Bacteria	Proteobacteria	Alphaproteobacteria	Caulobacterales	Caulobacteraceae	Caulobacter	Caulobacter_profundus	0	5	6	10	23	8	27	29	39	26	21	15	4	0	0	2	0	0	0	0	0	0	0	0	0	0	0	0	0
ASV_551	Bacteria	Actinobacteriota	Actinobacteria	Propionibacteriales	Propionibacteriaceae	Propionicicella	midas_s_3944	5	0	0	0	0	0	4	5	6	0	0	0	3	0	4	2	9	6	17	30	26	76	25	67	82	154	144	172	19
ASV_552	Bacteria	Chloroflexi	Anaerolineae	SBR1031	Flexifilaceae	Ca_Flexifilum	midas_s_5742	4	13	7	10	15	0	10	9	0	9	9	8	5	3	8	7	0	4	3	10	2	15	2	13	3	14	16	17	0
ASV_553	Bacteria	Proteobacteria	Alphaproteobacteria	Caulobacterales	Caulobacteraceae	Brevundimonas	Brevundimonas_aveniformis	0	0	2	0	0	0	2	2	0	0	5	8	0	0	0	0	0	0	0	0	0	0	0	0	0	0	0	0	0
ASV_554	Bacteria	Proteobacteria	Alphaproteobacteria	Rhodobacterales	Rhodobacteraceae	Rhodobacteraceae	midas_s_192	0	16	0	0	0	0	4	0	0	0	0	2	1	1	8	3	19	6	18	19	18	38	22	46	28	50	62	58	9
ASV_555	Bacteria	Actinobacteriota	Acidimicrobiia	IMCC26256	midas_f_641	IMCC26256	midas_s_641	0	0	0	0	0	0	0	0	0	0	0	0	0	0	0	0	0	0	0	0	0	0	0	0	0	0	0	0	0
ASV_556	Bacteria	Proteobacteria	Gammaproteobacteria	Burkholderiales	Rhodocyclaceae	Ca_Accumulibacter	Ca_Accumulibacter_phosphatis	2	5	11	33	54	56	61	51	36	18	28	36	22	10	7	4	9	4	0	4	5	3	0	0	5	19	15	0	0
ASV_557	Bacteria	Acidobacteriota	Vicinamibacteria	Vicinamibacterales	Vicinamibacteraceae	Vicinamibacteraceae	midas_s_433	69	72	65	49	26	7	14	9	0	3	0	2	3	0	0	0	0	0	0	0	1	0	0	0	0	0	0	0	0
ASV_558	Bacteria	Bacteroidota	Bacteroidia	Flavobacteriales	Flavobacteriaceae	Flavobacterium	midas_s_3519	16	26	11	18	25	6	11	10	3	0	0	0	2	0	0	0	0	0	0	0	0	0	0	0	0	0	0	0	0
ASV_559	Bacteria	Proteobacteria	Gammaproteobacteria	Burkholderiales	Rhodocyclaceae	Ca_Accumulibacter	Ca_Accumulibacter_phosphatis	0	4	5	48	92	220	78	78	28	13	16	20	0	0	0	0	0	0	0	0	0	0	0	0	0	0	0	0	0
ASV_560	Bacteria	Bacteroidota	Bacteroidia	Chitinophagales	Chitinophagaceae	Chitinophagaceae	midas_s_1178	7	20	18	36	53	13	59	35	16	8	3	5	5	4	0	0	0	1	0	1	1	0	0	0	0	0	2	0	0
ASV_561	Bacteria	Proteobacteria	Alphaproteobacteria	Caulobacterales	Caulobacteraceae	Asticcacaulis	midas_s_61106	0	0	0	0	0	0	0	0	0	1	0	2	8	14	73	115	104	94	58	61	74	30	14	23	6	46	13	9	0
ASV_562	Bacteria	Actinobacteriota	Actinobacteria	Micrococcales	Intrasporangiaceae	Tetrasphaera	Tetrasphaera_vanveenii	22	12	6	8	7	0	4	6	10	0	1	0	0	0	0	0	0	0	0	0	1	0	0	0	0	0	0	0	0
ASV_563	Bacteria	Bacteroidota	Bacteroidia	Chitinophagales	Saprospiraceae	Haliscomenobacter	Haliscomenobacter_hydrossis	6	7	5	3	7	2	10	9	16	0	0	5	6	4	0	4	0	1	0	3	1	0	0	1	2	3	2	1	0
ASV_564	Bacteria	Bacteroidota	Bacteroidia	Cytophagales	Spirosomaceae	Spirosomaceae	midas_s_1801	5	4	2	4	1	0	5	5	3	2	0	0	0	0	1	0	0	0	0	0	0	0	0	0	0	0	0	0	0
ASV_565	Bacteria	Bacteroidota	Bacteroidia	Chitinophagales	Saprospiraceae	Saprospiraceae	midas_s_9296	1	0	2	5	4	1	16	0	4	0	0	1	13	21	39	20	26	0	2	0	5	0	0	1	0	1	0	2	0
ASV_566	Bacteria	Bacteroidota	Bacteroidia	Flavobacteriales	Flavobacteriaceae	Flavobacteriaceae	midas_s_4685	0	0	0	0	0	0	0	1	0	0	0	0	2	0	0	4	0	1	1	4	4	5	0	10	3	25	91	168	32
ASV_567	Bacteria	Patescibacteria	Gracilibacteria	JGI_0000069-P22	midas_f_15723	JGI_0000069-P22	unknown	0	0	0	0	0	0	0	0	0	0	0	0	0	0	0	0	0	0	0	0	0	0	0	0	0	0	0	0	0
ASV_568	Bacteria	Proteobacteria	Gammaproteobacteria	Burkholderiales	Rhodocyclaceae	Ca_Accumulibacter	midas_s_17604	0	0	0	7	8	9	13	22	29	12	7	0	2	0	0	0	0	0	0	0	0	0	0	0	0	0	0	0	0
ASV_569	Bacteria	Proteobacteria	Alphaproteobacteria	Micavibrionales	midas_f_2019	Micavibrionales	unknown	0	0	0	0	0	0	0	0	0	0	0	0	0	0	0	0	0	0	0	0	0	0	0	0	0	0	0	0	0
ASV_570	Bacteria	Proteobacteria	Gammaproteobacteria	Burkholderiales	Comamonadaceae	Pelomonas	midas_s_20181	0	0	0	0	0	0	0	0	0	2	0	2	0	0	0	0	0	0	0	0	0	0	0	0	0	0	0	0	2
ASV_571	Bacteria	Proteobacteria	Gammaproteobacteria	Xanthomonadales	Rhodanobacteraceae	Rhodanobacteraceae	midas_s_7023	0	0	0	9	6	7	11	5	13	9	0	11	4	0	3	0	0	0	1	0	0	0	0	0	0	0	0	3	0
ASV_572	Bacteria	Proteobacteria	Alphaproteobacteria	Rhodobacterales	Rhodobacteraceae	Rhodobacteraceae	midas_s_278	18	5	0	3	0	0	5	2	0	0	0	0	0	0	0	0	0	0	0	0	0	0	0	0	0	0	0	0	0
ASV_573	Bacteria	Bacteroidota	Bacteroidia	Chitinophagales	Saprospiraceae	Saprospiraceae	midas_s_142	36	65	34	50	52	5	37	18	8	6	0	6	0	0	0	0	0	0	1	0	0	0	0	0	0	0	0	0	0
ASV_574	Bacteria	Chloroflexi	Anaerolineae	SBR1031	Flexifilaceae	Flexifilaceae	midas_s_41887	0	0	0	1	4	0	4	13	12	11	3	12	11	9	6	10	11	3	12	20	17	16	5	48	25	79	138	66	15
ASV_575	Bacteria	Bacteroidota	Bacteroidia	Chitinophagales	Saprospiraceae	Ca_Opimibacter	midas_s_60	36	51	57	70	89	8	59	42	25	19	5	8	9	6	0	0	0	0	0	0	0	0	2	0	0	0	0	0	0
ASV_576	Bacteria	Chloroflexi	Chloroflexia	Chloroflexales	Roseiflexaceae	Kouleothrix	midas_s_1244	0	10	11	14	2	0	9	6	3	2	0	0	0	0	1	0	2	0	0	1	0	0	0	3	0	0	0	0	0
ASV_577	Bacteria	Bacteroidota	Bacteroidia	Flavobacteriales	Flavobacteriaceae	Flavobacterium	midas_s_6494	0	0	0	0	0	0	0	2	0	0	0	3	0	0	0	0	0	0	0	0	0	0	0	0	0	0	0	0	0
ASV_578	Bacteria	Proteobacteria	Gammaproteobacteria	Competibacterales	Competibacteraceae	Ca_Competibacter	midas_s_198	62	55	48	53	40	30	51	46	27	15	6	1	5	1	0	0	0	0	0	0	0	1	0	0	0	2	0	0	0
ASV_579	Bacteria	Proteobacteria	Gammaproteobacteria	Burkholderiales	Rhodocyclaceae	unknown	unknown	0	0	20	10	23	51	11	3	7	0	0	4	4	6	2	0	0	0	0	2	0	0	0	0	0	0	0	0	0
ASV_580	Bacteria	Bacteroidota	Bacteroidia	Chitinophagales	Chitinophagaceae	Ferruginibacter	midas_s_19548	0	0	0	0	0	0	0	0	0	0	0	0	0	0	0	2	2	0	18	17	34	60	3	31	12	127	128	174	199
ASV_581	Bacteria	Chloroflexi	Anaerolineae	Anaerolineales	Anaerolineaceae	Ca_Villigracilis	Ca_Villigracilis_propinquus	0	5	8	27	35	0	38	32	13	9	0	9	0	0	0	0	0	0	3	0	0	0	0	2	0	13	0	5	0
ASV_582	Bacteria	Proteobacteria	Gammaproteobacteria	Xanthomonadales	Xanthomonadaceae	Thermomonas	Thermomonas_carbonis	5	0	0	3	7	0	0	0	0	0	0	0	0	0	0	0	0	0	0	0	0	0	0	0	0	0	0	0	0
ASV_583	Bacteria	Bacteroidota	Bacteroidia	Chitinophagales	Saprospiraceae	Saprospiraceae	midas_s_1631	6	14	7	15	7	0	28	11	13	10	0	6	5	0	4	0	0	0	0	0	0	2	0	0	0	0	0	0	0
ASV_584	Bacteria	Chloroflexi	Anaerolineae	Caldilineales	Caldilineaceae	Caldilineaceae	midas_s_2271	71	73	33	18	6	0	16	7	0	0	0	0	0	0	0	0	0	0	0	0	0	0	0	0	0	0	0	0	0
ASV_585	Bacteria	Bacteroidota	Bacteroidia	Cytophagales	Spirosomaceae	Runella	Runella_limosa	0	0	0	0	0	0	0	0	0	0	0	1	0	5	7	15	5	7	14	29	31	51	9	83	36	141	129	159	25
ASV_586	Bacteria	Chloroflexi	Chloroflexia	Chloroflexales	Herpetosiphonaceae	Herpetosiphon	Herpetosiphon_aurantiacus	0	0	0	0	0	0	0	0	0	0	0	0	0	0	0	0	3	0	23	34	55	84	44	116	68	82	143	103	43
ASV_587	Bacteria	Proteobacteria	Gammaproteobacteria	Burkholderiales	Rhodocyclaceae	Ca_Accumulibacter	midas_s_28444	0	13	9	52	109	103	128	136	43	27	26	30	11	16	0	0	3	4	1	0	0	0	0	0	0	0	0	0	0
ASV_588	Bacteria	Actinobacteriota	Actinobacteria	Propionibacteriales	Propionibacteriaceae	Aestuariimicrobium	midas_s_9119	0	0	0	0	0	0	0	5	22	13	13	21	14	27	24	42	23	18	20	33	34	51	35	67	34	51	62	86	16
ASV_589	Bacteria	Proteobacteria	Gammaproteobacteria	Burkholderiales	Rhodocyclaceae	Azonexus	Azonexus_phosphorivorans	0	0	0	0	3	0	0	0	0	0	0	0	0	0	0	0	0	0	0	0	0	0	0	0	0	0	0	0	0
ASV_590	Bacteria	Proteobacteria	Gammaproteobacteria	Xanthomonadales	Xanthomonadaceae	Pseudoxanthomonas	midas_s_972	25	23	7	0	4	0	4	5	7	6	5	4	7	0	10	20	21	12	22	11	15	17	8	11	9	10	9	7	0
ASV_591	Bacteria	Proteobacteria	Gammaproteobacteria	Burkholderiales	Comamonadaceae	Hydrogenophaga	midas_s_4211	0	0	0	0	0	0	0	0	0	0	0	0	0	0	0	0	0	0	0	0	0	0	0	0	0	0	0	0	0
ASV_592	Bacteria	Bacteroidota	Bacteroidia	Chitinophagales	Saprospiraceae	Saprospiraceae	midas_s_142	26	35	22	32	47	3	18	13	0	3	0	0	0	0	0	0	0	0	0	0	0	0	0	0	0	0	0	0	0
ASV_593	Bacteria	Bacteroidota	Bacteroidia	Bacteroidales	Marinilabiliaceae	Cytophaga_xylanolytica_group	midas_s_27747	0	0	0	0	0	0	8	50	97	77	38	42	52	27	18	27	17	10	4	9	6	8	3	11	0	14	12	22	0
ASV_594	Bacteria	Bacteroidota	Bacteroidia	Sphingobacteriales	Lentimicrobiaceae	Lentimicrobiaceae	midas_s_1208	0	0	1	0	1	0	8	28	42	46	33	73	38	47	35	53	31	9	37	18	46	32	0	19	4	7	15	10	4
ASV_595	Bacteria	Actinobacteriota	Acidimicrobiia	Microtrichales	Iamiaceae	Iamia	midas_s_1035	98	117	76	43	11	3	7	0	2	0	1	3	0	0	0	1	0	0	0	0	0	0	0	0	0	0	0	0	0
ASV_596	Bacteria	Proteobacteria	Gammaproteobacteria	Burkholderiales	Nitrosomonadaceae	Nitrosomonas	midas_s_139	52	75	62	31	14	0	7	0	0	0	0	0	0	0	0	0	0	0	0	0	0	0	0	0	0	0	0	0	0
ASV_597	Bacteria	Proteobacteria	Gammaproteobacteria	Burkholderiales	Rhodocyclaceae	Ca_Accumulibacter	Ca_Accumulibacter_phosphatis	0	0	0	8	27	24	40	34	53	18	21	31	20	15	5	10	6	0	0	0	0	0	0	0	0	0	0	0	0
ASV_598	Bacteria	Proteobacteria	Gammaproteobacteria	Burkholderiales	Comamonadaceae	Ideonella	midas_s_1611	49	46	57	42	37	9	9	12	3	0	0	1	0	0	0	1	0	0	0	0	0	0	0	0	0	0	0	0	0
ASV_599	Bacteria	Bacteroidota	Bacteroidia	Chitinophagales	Chitinophagaceae	Chitinophagaceae	midas_s_11350	0	0	0	0	0	0	0	0	0	0	0	0	0	0	0	0	0	0	0	0	0	0	0	0	0	0	0	0	0
ASV_600	Bacteria	Proteobacteria	Gammaproteobacteria	Xanthomonadales	Xanthomonadaceae	Lysobacter	Lysobacter_oligotrophicus	0	7	0	0	3	7	8	6	22	37	50	60	39	18	8	11	3	7	0	0	0	0	0	0	0	1	0	0	0
ASV_601	Bacteria	Proteobacteria	Gammaproteobacteria	Burkholderiales	Rhodocyclaceae	Methyloversatilis	Methyloversatilis_universalis	18	39	36	38	39	14	4	1	0	0	1	0	0	0	0	0	0	0	0	0	0	0	0	0	0	0	0	0	0
ASV_602	Bacteria	Proteobacteria	Gammaproteobacteria	Burkholderiales	Rhodocyclaceae	Zoogloea	Zoogloea_ramigera	0	0	0	0	0	0	0	0	0	0	0	0	0	0	0	0	0	0	0	0	0	0	0	0	0	0	0	0	0
ASV_603	Bacteria	Proteobacteria	Alphaproteobacteria	Sphingomonadales	Sphingomonadaceae	Sphingopyxis	midas_s_983	61	47	34	27	11	0	11	6	6	0	0	4	0	1	0	0	0	0	0	0	0	0	0	0	0	0	0	0	0
ASV_604	Bacteria	Proteobacteria	Gammaproteobacteria	Burkholderiales	Rhodocyclaceae	Azonexus	midas_s_2534	0	0	0	0	0	0	0	0	0	0	0	0	0	0	0	0	0	0	0	0	0	0	0	0	0	0	0	0	0
ASV_605	Bacteria	Chloroflexi	Anaerolineae	SBR1031	Flexifilaceae	Ca_Flexifilum	midas_s_5742	0	0	0	6	5	0	0	4	0	0	0	0	3	2	0	0	3	0	0	5	7	7	0	10	8	9	20	15	0
ASV_606	Bacteria	Spirochaetota	Spirochaetia	Spirochaetales	Spirochaetaceae	Spirochaeta_2	midas_s_7706	0	0	0	0	0	0	0	0	24	37	19	21	22	14	12	8	6	11	5	2	16	16	0	16	9	14	9	8	14
ASV_607	Bacteria	Proteobacteria	Gammaproteobacteria	Burkholderiales	Comamonadaceae	Hydrogenophaga	unknown	0	0	0	0	0	0	0	0	0	0	0	0	0	0	0	0	0	0	0	0	0	0	0	0	0	0	0	0	0
ASV_608	Bacteria	Bacteroidota	Bacteroidia	Chitinophagales	Saprospiraceae	Saprospiraceae	midas_s_788	19	45	13	15	10	5	7	3	0	1	0	1	0	0	0	0	0	0	0	0	0	0	0	0	0	0	0	0	0
ASV_609	Bacteria	Proteobacteria	Gammaproteobacteria	Burkholderiales	Rhodocyclaceae	Ca_Accumulibacter	Ca_Accumulibacter_aalborgensis	0	0	0	0	0	3	5	26	16	15	33	56	19	6	18	2	9	3	11	9	3	4	4	2	0	0	0	1	0
ASV_610	Bacteria	Actinobacteriota	Actinobacteria	Corynebacteriales	Nocardiaceae	Rhodococcus	midas_s_4515	3	1	0	4	3	0	2	0	0	2	35	24	35	9	7	10	2	2	0	3	5	11	7	15	3	0	2	4	0
ASV_611	Bacteria	Bacteroidota	Bacteroidia	Sphingobacteriales	AKYH767	AKYH767	midas_s_12170	5	7	22	25	16	4	12	3	8	5	1	6	6	3	0	0	0	1	0	1	0	1	0	0	0	1	2	0	0
ASV_612	Bacteria	Bacteroidota	Bacteroidia	Flavobacteriales	Flavobacteriaceae	Flavobacterium	midas_s_10075	8	7	12	17	17	3	16	16	8	0	0	8	5	0	1	0	0	0	0	0	0	0	0	0	0	0	0	0	0
ASV_613	Bacteria	Patescibacteria	Microgenomatia	Ca_Collierbacteria	midas_f_2215	Ca_Collierbacteria	midas_s_2215	21	37	13	24	25	0	40	25	11	6	0	2	1	0	0	0	0	0	0	0	0	0	0	0	0	0	0	0	0
ASV_614	Bacteria	Proteobacteria	Gammaproteobacteria	Burkholderiales	Comamonadaceae	Comamonadaceae	midas_s_202	14	16	15	26	26	9	10	4	8	2	0	0	0	0	0	0	0	0	0	0	0	0	0	0	0	0	0	0	0
ASV_615	Bacteria	Proteobacteria	Gammaproteobacteria	Burkholderiales	Hydrogenophilaceae	Hydrogenophilaceae	midas_s_1040	21	47	53	45	20	10	4	0	0	0	1	0	0	0	0	0	0	0	0	0	0	0	0	0	0	0	0	0	0
ASV_616	Bacteria	Proteobacteria	Alphaproteobacteria	Caulobacterales	Hyphomonadaceae	Hirschia	midas_s_5283	21	25	19	16	10	1	3	3	0	0	0	0	0	0	0	0	0	0	0	0	0	0	0	0	0	0	0	0	0
ASV_617	Bacteria	Proteobacteria	Gammaproteobacteria	Burkholderiales	Comamonadaceae	Leptothrix	midas_s_884	0	7	4	5	7	5	7	0	6	4	4	4	7	1	2	0	0	0	0	0	0	2	0	2	1	3	5	4	0
ASV_618	Bacteria	Proteobacteria	Gammaproteobacteria	Burkholderiales	Burkholderiaceae	Lautropia	midas_s_135	28	20	30	16	24	1	9	4	4	3	0	1	0	0	3	0	0	0	1	0	0	0	0	0	0	0	0	3	0
ASV_619	Bacteria	Patescibacteria	Gracilibacteria	midas_o_1258	midas_f_1258	Gracilibacteria	midas_s_23138	0	0	0	0	0	0	0	0	0	0	0	0	0	0	0	0	0	0	0	0	0	0	0	0	0	0	0	0	0
ASV_620	Bacteria	Bacteroidota	Bacteroidia	Chitinophagales	Saprospiraceae	Saprospiraceae	midas_s_4084	0	0	0	6	7	0	7	10	4	3	2	0	0	2	0	0	0	0	0	0	0	0	0	0	0	0	0	0	0
ASV_621	Bacteria	Bacteroidota	Bacteroidia	Chitinophagales	Saprospiraceae	Saprospiraceae	midas_s_5902	7	28	28	32	14	2	12	4	2	0	0	1	0	0	0	0	0	0	0	0	0	0	0	0	0	0	0	0	0
ASV_622	Bacteria	Proteobacteria	Alphaproteobacteria	Caulobacterales	Caulobacteraceae	Caulobacter	Caulobacter_profundus	3	6	1	4	13	4	11	20	27	16	7	13	3	0	0	0	1	0	0	0	0	0	0	0	0	0	0	0	0
ASV_623	Bacteria	Actinobacteriota	Actinobacteria	Propionibacteriales	Propionibacteriaceae	Micropruina	Micropruina_glycogenica	53	53	20	24	7	2	10	4	0	0	1	0	0	0	0	0	0	0	0	0	0	0	0	0	0	1	0	5	0
ASV_624	Bacteria	Chloroflexi	Chloroflexia	Chloroflexales	Herpetosiphonaceae	Herpetosiphon	Herpetosiphon_aurantiacus	0	0	0	0	0	0	0	0	0	0	0	0	0	0	0	0	0	4	4	0	28	51	0	12	40	263	48	179	77
ASV_625	Bacteria	Proteobacteria	Alphaproteobacteria	Sphingomonadales	Sphingomonadaceae	Rhizorhapis	midas_s_7060	21	19	7	4	4	0	4	5	0	0	3	0	0	0	0	0	0	0	0	0	0	0	0	0	0	0	0	0	0
ASV_626	Bacteria	Proteobacteria	Gammaproteobacteria	Xanthomonadales	Xanthomonadaceae	Stenotrophomonas	Stenotrophomonas_acidaminiphila	0	0	0	0	0	0	9	7	9	11	7	5	0	0	0	0	0	0	0	0	0	0	0	4	0	0	0	0	0
ASV_627	Bacteria	Bacteroidota	Kapabacteria	Kapabacteriales	midas_f_428	Kapabacteriales	midas_s_2143	0	3	9	8	20	0	11	8	3	4	0	4	0	0	0	0	0	0	0	0	1	0	0	0	0	0	0	0	0
ASV_628	Bacteria	Acidobacteriota	Vicinamibacteria	Vicinamibacterales	Vicinamibacteraceae	Luteitalea	midas_s_3198	55	67	60	42	21	4	10	13	5	4	0	0	0	0	0	0	0	0	0	0	0	0	0	0	0	0	0	0	0
ASV_629	Bacteria	Acidobacteriota	Thermoanaerobaculia	Thermoanaerobaculales	Thermoanaerobaculaceae	Subgroup_10	midas_s_26395	39	96	50	68	37	10	34	9	3	8	0	1	0	0	0	0	0	0	1	0	0	0	0	0	0	0	0	0	0
ASV_630	Bacteria	Proteobacteria	Gammaproteobacteria	Burkholderiales	Rhodocyclaceae	Rhodocyclaceae	midas_s_26167	0	0	0	0	0	0	2	41	49	67	19	28	22	18	14	18	13	15	23	26	16	38	29	27	13	33	28	29	2
ASV_631	Bacteria	Bacteroidota	Bacteroidia	Chitinophagales	37-13	37-13	midas_s_12471	0	4	16	51	144	11	45	8	0	0	0	0	0	0	0	0	0	0	0	0	0	0	0	0	0	0	0	0	0
ASV_632	Bacteria	Acidobacteriota	Acidobacteriae	Paludibaculum	midas_f_675	Paludibaculum	midas_s_675	7	14	16	27	15	0	22	10	4	4	0	3	2	2	0	2	0	0	0	1	3	0	0	0	3	5	2	0	0
ASV_633	Bacteria	Proteobacteria	Gammaproteobacteria	Burkholderiales	Rhodocyclaceae	Sulfuritalea	midas_s_3635	0	0	156	0	0	0	0	67	0	8	11	0	8	0	0	0	0	0	2	1	2	0	0	0	0	0	0	0	0
ASV_634	Bacteria	Proteobacteria	Gammaproteobacteria	Burkholderiales	Aquaspirillaceae	Aquaspirillum	Aquaspirillum_serpens	0	0	0	15	19	4	2	0	0	0	0	0	0	0	0	0	0	0	0	0	0	0	0	0	0	0	0	0	0
ASV_635	Bacteria	Bacteroidota	Bacteroidia	Flavobacteriales	Flavobacteriaceae	Flavobacterium	midas_s_2160	7	15	15	9	12	1	8	0	0	0	0	0	0	0	0	0	0	0	0	0	0	0	0	0	0	0	0	0	0
ASV_636	Bacteria	Bdellovibrionota	Bdellovibrionia	Bdellovibrionales	Bdellovibrionaceae	Bdellovibrio	midas_s_52961	2	0	0	0	2	0	2	1	0	1	2	3	1	2	17	8	14	8	15	27	48	41	8	42	19	138	38	34	27
ASV_637	Bacteria	Chloroflexi	Anaerolineae	SBR1031	Flexifilaceae	Flexifilaceae	midas_s_36081	0	8	0	8	6	0	13	3	10	6	3	6	5	3	0	0	2	0	3	4	0	2	0	4	0	6	0	0	0
ASV_638	Bacteria	Chloroflexi	Anaerolineae	SBR1031	Flexifilaceae	Flexifilaceae	midas_s_30692	0	12	8	5	0	0	9	14	18	12	11	14	8	7	7	15	0	0	0	11	5	7	11	11	14	35	29	44	13
ASV_639	Bacteria	Spirochaetota	Leptospirae	Leptospirales	Leptospiraceae	Turneriella	Turneriella_parva	19	45	26	19	8	1	3	1	0	0	3	0	4	2	5	5	8	4	5	22	11	6	0	7	3	16	16	10	4
ASV_640	Bacteria	Proteobacteria	Gammaproteobacteria	Burkholderiales	Rhodocyclaceae	Zoogloea	midas_s_1080	0	0	5	0	6	0	0	0	0	1	0	0	0	0	0	0	0	0	0	0	0	0	0	0	0	0	0	0	0
ASV_641	Bacteria	Proteobacteria	Gammaproteobacteria	Burkholderiales	Rhodocyclaceae	Dechlorobacter	midas_s_41780	0	0	0	0	2	4	0	0	0	0	0	0	0	0	0	0	0	0	0	0	1	0	0	0	0	0	0	0	0
ASV_642	Bacteria	Actinobacteriota	Acidimicrobiia	Microtrichales	Iamiaceae	Iamia	midas_s_952	84	93	55	38	13	3	2	3	5	0	0	0	1	0	0	0	0	0	0	0	0	0	0	0	0	0	0	0	0
ASV_643	Bacteria	Proteobacteria	Alphaproteobacteria	Sphingomonadales	Sphingomonadaceae	Novosphingobium	midas_s_711	0	0	0	0	0	0	2	4	7	7	11	18	11	3	3	0	6	7	0	0	0	0	0	0	0	0	0	0	0
ASV_644	Bacteria	Gemmatimonadota	Gemmatimonadetes	Gemmatimonadales	Gemmatimonadaceae	Gemmatimonas	midas_s_1252	6	14	13	16	17	5	11	0	4	0	7	3	0	1	0	0	0	0	0	0	0	0	0	0	0	0	0	0	0
ASV_645	Bacteria	Chloroflexi	OLB14	midas_o_731	midas_f_731	Ca_Amarobacillus	Ca_Amarobacillus_elongatus	24	63	51	55	58	6	38	11	4	0	0	0	0	0	0	0	0	0	0	0	0	0	0	0	0	0	0	0	0
ASV_646	Bacteria	Proteobacteria	Gammaproteobacteria	Burkholderiales	Nitrosomonadaceae	Nitrosomonas	midas_s_723	34	42	29	7	11	1	0	0	0	0	0	0	0	0	0	0	0	0	0	0	0	0	0	0	0	0	0	0	0
ASV_647	Bacteria	Myxococcota	Polyangia	mle1-27	midas_f_990	mle1-27	midas_s_990	20	52	24	23	8	0	0	0	0	0	0	0	0	0	0	0	0	0	0	0	0	0	0	0	0	0	0	0	0
ASV_648	Bacteria	Bacteroidota	Bacteroidia	Chitinophagales	Chitinophagaceae	Ferruginibacter	midas_s_17339	0	0	5	12	8	0	4	3	2	4	2	0	0	2	0	0	0	0	0	0	0	0	0	0	0	0	0	0	0
ASV_649	Bacteria	Proteobacteria	Gammaproteobacteria	Burkholderiales	Burkholderiaceae	Lautropia	midas_s_135	24	18	17	19	27	7	10	8	7	4	0	1	0	0	0	1	0	0	0	0	0	0	0	0	0	2	0	0	0
ASV_650	Bacteria	Bacteroidota	Bacteroidia	Flavobacteriales	NS9_marine_group	NS9_marine_group	midas_s_1225	3	14	12	22	15	5	4	7	6	0	5	1	0	0	0	0	0	0	0	0	0	0	0	0	0	0	0	0	0
ASV_651	Bacteria	Proteobacteria	Gammaproteobacteria	midas_o_26	midas_f_98	Gammaproteobacteria	midas_s_268	39	43	52	51	40	2	17	12	4	5	0	2	2	0	1	0	0	2	0	4	0	0	0	0	0	0	3	0	0
ASV_652	Bacteria	Myxococcota	Myxococcia	Myxococcales	Myxococcaceae	P3OB-42	midas_s_39454	4	9	9	46	43	3	55	39	13	4	0	2	0	2	0	0	0	0	0	0	0	0	0	0	0	0	0	0	0
ASV_653	Bacteria	Bacteroidota	Bacteroidia	Bacteroidales	Williamwhitmaniaceae	Williamwhitmania	midas_s_80204	0	0	0	0	0	0	0	20	39	37	25	31	42	18	23	61	34	37	21	15	23	9	3	8	4	5	0	0	11
ASV_654	Bacteria	Chloroflexi	Chloroflexia	Chloroflexales	Roseiflexaceae	Roseiflexaceae	midas_s_3342	0	8	7	8	0	0	0	3	0	0	0	2	0	0	0	3	0	0	0	0	0	0	0	0	0	0	0	0	0
ASV_655	Bacteria	Actinobacteriota	Acidimicrobiia	Microtrichales	Iamiaceae	Iamia	midas_s_4317	80	90	69	39	14	5	6	6	3	3	0	2	0	0	0	0	0	0	2	0	0	0	0	1	0	0	0	0	0
ASV_656	Bacteria	Proteobacteria	Gammaproteobacteria	Burkholderiales	Rhodocyclaceae	Zoogloea	midas_s_26591	0	0	2	25	51	27	19	5	5	0	1	3	0	14	0	0	0	0	0	0	0	0	0	0	0	0	0	0	0
ASV_657	Bacteria	Proteobacteria	Gammaproteobacteria	Xanthomonadales	Xanthomonadaceae	Thermomonas	midas_s_203	106	67	32	28	31	14	18	20	15	6	4	5	0	0	0	0	0	0	0	0	0	0	0	0	0	0	0	0	0
ASV_658	Bacteria	Actinobacteriota	Acidimicrobiia	Microtrichales	Ilumatobacteraceae	CL500-29_marine_group	midas_s_2564	8	11	0	4	0	1	1	2	1	0	2	0	0	0	0	0	0	0	0	0	0	0	0	0	0	0	0	0	0
ASV_659	Bacteria	Proteobacteria	Gammaproteobacteria	Burkholderiales	Rhodocyclaceae	Azonexus	midas_s_5474	0	0	0	0	1	0	0	0	0	0	0	0	0	0	0	0	0	0	0	0	0	0	0	0	0	0	0	0	0
ASV_660	Bacteria	Actinobacteriota	Acidimicrobiia	Microtrichales	Iamiaceae	Iamia	midas_s_1035	39	47	31	23	7	1	0	0	0	0	0	0	0	0	0	1	0	0	0	0	0	0	0	0	0	0	0	0	0
ASV_661	Bacteria	Chloroflexi	Anaerolineae	Caldilineales	Caldilineaceae	Caldilineaceae	midas_s_7717	22	40	28	15	6	0	16	5	4	0	0	0	0	0	0	1	0	0	0	0	0	0	0	0	0	0	0	0	0
ASV_662	Bacteria	Chloroflexi	OLB14	midas_o_731	midas_f_5900	OLB14	midas_s_41343	76	87	56	52	54	5	13	11	0	3	0	0	1	1	0	0	0	0	0	0	0	0	0	0	0	0	0	0	0
ASV_663	Bacteria	Chloroflexi	Anaerolineae	SBR1031	Flexifilaceae	Flexifilaceae	midas_s_2842	13	26	22	4	13	0	6	8	7	1	5	5	0	4	0	3	2	2	0	4	3	2	0	0	2	1	3	1	0
ASV_664	Bacteria	Myxococcota	Polyangia	Polyangiales	Polyangiaceae	Minicystis	midas_s_6809	0	0	0	0	0	0	0	0	1	3	5	14	4	16	21	13	16	4	19	8	11	3	1	5	1	0	8	9	3
ASV_665	Bacteria	Proteobacteria	Gammaproteobacteria	Burkholderiales	Rhodocyclaceae	Azonexus	Azonexus_phosphorivorans	0	0	0	0	0	0	0	0	0	0	0	0	0	0	0	0	0	0	0	0	0	0	0	0	0	0	0	0	0
ASV_666	Bacteria	Bacteroidota	Bacteroidia	Sphingobacteriales	NS11-12_marine_group	NS11-12_marine_group	midas_s_5889	0	0	0	0	0	0	0	0	0	1	0	1	1	0	5	0	3	0	0	2	0	0	0	0	0	0	0	0	0
ASV_667	Bacteria	Chloroflexi	Anaerolineae	C10-SB1A	Amarolineaceae	Ca_Sarcinithrix	midas_s_425	11	7	6	2	2	0	2	6	4	6	0	1	0	2	0	0	0	0	0	0	0	0	0	0	0	0	0	0	0
ASV_668	Bacteria	Chloroflexi	Anaerolineae	SBR1031	Flexifilaceae	Flexifilaceae	midas_s_81435	35	34	19	20	12	3	11	8	2	3	0	0	3	0	0	0	0	0	2	0	0	0	0	0	0	0	1	0	0
ASV_669	Bacteria	Proteobacteria	Gammaproteobacteria	Burkholderiales	Comamonadaceae	Leptothrix	midas_s_1298	12	23	13	21	14	1	5	4	0	0	0	0	0	0	0	0	0	0	0	0	0	0	0	0	0	0	0	0	0
ASV_670	Bacteria	Chloroflexi	Chloroflexia	Chloroflexales	Roseiflexaceae	Kouleothrix	midas_s_3147	0	0	0	0	0	0	0	0	0	0	0	0	0	0	0	0	0	0	0	0	0	0	0	0	0	0	0	0	0
ASV_671	Bacteria	Bacteroidota	Ignavibacteria	SJA-28	midas_f_31	SJA-28	midas_s_398	20	37	28	33	45	6	27	21	15	5	3	1	5	5	5	0	0	0	0	2	0	0	0	0	0	0	0	0	0
ASV_672	Bacteria	Elusimicrobiota	Elusimicrobia	MVP-88	midas_f_595	MVP-88	midas_s_4749	0	9	13	64	131	17	112	102	46	15	4	8	2	4	0	0	0	0	0	0	0	0	0	0	0	0	0	0	0
ASV_673	Bacteria	Proteobacteria	Alphaproteobacteria	Micavibrionales	midas_f_2019	Micavibrionales	midas_s_8686	0	0	0	0	0	0	0	0	0	0	0	0	0	0	0	0	0	0	0	0	0	0	0	0	0	0	0	0	0
ASV_674	Bacteria	Proteobacteria	Gammaproteobacteria	Burkholderiales	Aquaspirillaceae	Rivicola	midas_s_19438	3	1	0	4	5	13	8	10	9	6	29	0	7	0	8	6	2	8	7	8	4	3	0	1	0	0	0	0	0
ASV_675	Bacteria	Actinobacteriota	Actinobacteria	Bifidobacteriales	Bifidobacteriaceae	Bifidobacterium	midas_s_101844	160	57	27	19	4	0	0	1	0	0	0	0	0	0	0	0	0	0	0	0	0	0	0	0	0	0	0	0	0
ASV_676	Bacteria	Actinobacteriota	Actinobacteria	Bifidobacteriales	Bifidobacteriaceae	Bifidobacterium	Bifidobacterium_longum	152	70	30	9	0	0	0	0	2	0	0	0	0	0	0	0	0	0	0	0	0	0	0	0	0	0	0	0	0
ASV_677	Bacteria	Proteobacteria	Gammaproteobacteria	Burkholderiales	Comamonadaceae	Limnohabitans	midas_s_2118	0	0	0	5	11	7	21	22	16	8	0	0	0	0	0	2	0	0	0	0	0	0	0	0	0	0	0	0	0
ASV_678	Bacteria	Bacteroidota	Bacteroidia	Chitinophagales	midas_f_18379	Chitinophagales	midas_s_38605	0	0	0	0	0	0	0	0	0	0	0	0	0	0	0	0	0	0	0	0	0	0	0	0	0	0	0	0	0
ASV_679	Bacteria	Patescibacteria	Gracilibacteria	midas_o_1258	midas_f_1258	Gracilibacteria	midas_s_48043	0	0	0	0	0	0	0	0	0	0	0	4	6	0	4	0	0	0	0	2	0	0	0	0	0	0	0	0	0
ASV_680	Bacteria	Bacteroidota	Bacteroidia	Flavobacteriales	NS9_marine_group	NS9_marine_group	midas_s_3278	0	0	0	0	0	0	0	3	0	0	0	2	0	1	0	0	0	0	0	0	0	0	0	0	0	1	0	0	0
ASV_681	Bacteria	Bacteroidota	Bacteroidia	Cytophagales	Spirosomaceae	Lacihabitans	midas_s_85	6	13	8	1	2	2	20	54	48	28	18	48	14	19	28	10	19	5	8	4	6	16	3	3	3	7	1	3	0
ASV_682	Bacteria	Proteobacteria	Gammaproteobacteria	midas_o_26	midas_f_98	Acidibacter	midas_s_1058	15	33	28	17	15	3	20	15	6	7	0	4	0	2	0	1	1	0	0	0	0	0	0	0	0	1	0	0	0
ASV_683	Bacteria	Proteobacteria	Gammaproteobacteria	Burkholderiales	Rhodocyclaceae	Rhodocyclaceae	midas_s_5535	53	71	83	78	29	25	5	0	0	0	0	0	0	0	0	0	0	0	0	0	0	0	0	0	0	0	0	0	0
ASV_684	Bacteria	Bacteroidota	Bacteroidia	Chitinophagales	Saprospiraceae	Saprospiraceae	midas_s_2748	0	0	18	23	45	10	41	24	0	5	1	8	0	2	0	0	0	0	1	0	0	0	0	0	0	0	0	0	0
ASV_685	Bacteria	Actinobacteriota	Actinobacteria	Micrococcales	Intrasporangiaceae	Intrasporangiaceae	midas_s_99	45	47	13	20	7	2	0	2	0	0	0	0	0	0	0	0	0	0	0	0	0	0	0	0	0	0	0	0	0
ASV_686	Bacteria	Bacteroidota	Bacteroidia	Flavobacteriales	Flavobacteriaceae	Flavobacterium	Flavobacterium_filum	0	0	0	0	0	0	0	0	1	0	3	0	3	7	3	6	2	1	0	0	0	0	1	0	0	0	0	0	0
ASV_687	Bacteria	Actinobacteriota	Actinobacteria	Propionibacteriales	Nocardioidaceae	Nocardioidaceae	midas_s_2796	48	59	21	20	11	1	5	5	0	0	0	0	0	0	0	0	0	0	0	0	0	0	0	0	0	0	0	0	0
ASV_688	Bacteria	Bacteroidota	Bacteroidia	Cytophagales	Spirosomaceae	Runella	Runella_defluvii	0	0	0	0	0	0	0	0	0	0	0	0	0	0	13	11	24	3	35	57	71	63	10	102	19	76	58	53	6
ASV_689	Bacteria	Proteobacteria	Gammaproteobacteria	Burkholderiales	Comamonadaceae	Comamonadaceae	midas_s_50	6	22	9	10	25	15	33	17	8	0	4	4	3	0	2	0	0	0	0	0	0	0	0	1	0	0	0	0	0
ASV_690	Bacteria	Myxococcota	Polyangia	mle1-27	midas_f_990	mle1-27	midas_s_8243	1	0	0	0	0	0	0	0	0	0	0	0	0	0	0	0	0	0	0	0	0	1	0	2	0	0	0	0	0
ASV_691	Bacteria	Proteobacteria	Gammaproteobacteria	Diplorickettsiales	Diplorickettsiaceae	Diplorickettsiaceae	midas_s_68701	0	0	0	0	0	0	0	0	0	0	0	0	0	3	4	0	3	4	13	18	18	34	17	38	38	93	88	148	39
ASV_692	Bacteria	Proteobacteria	Alphaproteobacteria	Rhizobiales	Beijerinckiaceae	Beijerinckiaceae	midas_s_864	159	116	81	61	25	11	12	6	8	8	0	0	0	0	0	0	0	0	0	0	0	0	0	0	0	0	0	0	0
ASV_693	Bacteria	Firmicutes	Bacilli	Lactobacillales	Carnobacteriaceae	Trichococcus	midas_s_4	78	53	16	10	0	0	0	0	0	0	0	0	0	0	0	0	0	0	0	0	0	0	0	0	0	0	0	0	0
ASV_694	Bacteria	Chloroflexi	Anaerolineae	RBG-13-54-9	Ca_Brachytrichaceae	Ca_Brachythrix	Ca_Brachythrix_odensensis	10	16	0	15	36	0	72	56	34	28	9	24	21	16	6	5	7	0	7	0	5	5	0	0	0	6	5	0	1
ASV_695	Bacteria	Spirochaetota	Leptospirae	Leptospirales	Leptospiraceae	Leptospira	midas_s_1386	3	24	16	11	5	0	0	0	0	0	0	0	0	0	0	0	0	0	0	0	0	0	0	0	0	0	0	0	0
ASV_696	Bacteria	Proteobacteria	Gammaproteobacteria	Burkholderiales	Comamonadaceae	Paucibacter	midas_s_35491	0	0	0	0	0	0	0	0	10	8	12	13	16	13	20	20	41	1	9	7	7	4	0	1	3	3	0	4	0
ASV_697	Bacteria	Proteobacteria	Alphaproteobacteria	Rhizobiales	Xanthobacteraceae	Afipia	unknown	68	65	33	21	11	5	5	13	0	0	0	0	0	0	0	0	0	0	0	0	0	0	2	0	0	0	0	0	0
ASV_698	Bacteria	Patescibacteria	Saccharimonadia	Saccharimonadales	midas_f_67	Saccharimonadales	midas_s_363	0	0	0	0	0	0	0	0	0	0	0	0	0	0	0	0	0	0	0	0	0	0	0	0	0	0	0	0	0
ASV_699	Bacteria	Patescibacteria	Saccharimonadia	Saccharimonadales	midas_f_67	Saccharimonadales	midas_s_8983	189	153	85	31	16	6	6	0	2	0	0	0	0	0	0	0	0	0	0	0	0	0	0	0	0	0	0	0	0
ASV_700	Bacteria	Bacteroidota	Bacteroidia	Sphingobacteriales	env.OPS_17	env.OPS_17	midas_s_21023	0	0	0	0	0	0	0	0	1	0	0	0	4	5	13	13	19	6	22	19	34	11	0	7	2	11	9	7	0
ASV_701	Bacteria	Proteobacteria	Alphaproteobacteria	Caulobacterales	Caulobacteraceae	Caulobacter	Caulobacter_profundus	0	0	0	6	11	5	14	26	21	18	0	6	7	3	2	0	0	1	0	0	0	0	0	0	0	0	0	0	0
ASV_702	Bacteria	Bacteroidota	Bacteroidia	Sphingobacteriales	Sphingobacteriaceae	Pedobacter	Pedobacter_ruber	0	0	0	5	1	2	7	7	4	6	3	7	7	7	6	1	3	1	5	6	2	0	2	0	0	5	2	0	0
ASV_703	Bacteria	Chloroflexi	Anaerolineae	SBR1031	Flexifilaceae	Flexifilaceae	midas_s_4258	14	13	17	4	13	1	6	4	3	8	6	11	7	0	4	3	0	0	0	4	3	0	0	1	0	0	5	0	0
ASV_704	Bacteria	Proteobacteria	Alphaproteobacteria	Rhizobiales	Devosiaceae	Devosia	midas_s_1547	60	57	45	26	7	0	4	3	5	3	0	0	1	0	0	6	1	0	0	4	0	0	0	0	0	0	0	3	0
ASV_705	Bacteria	Chloroflexi	Chloroflexia	Chloroflexales	Roseiflexaceae	Roseiflexaceae	midas_s_7080	22	38	35	29	11	10	18	10	16	18	16	11	10	6	6	17	0	3	4	11	9	8	0	12	7	10	12	13	9
ASV_706	Bacteria	Proteobacteria	Alphaproteobacteria	Azospirillales	midas_f_406	Stella	midas_s_406	5	5	0	3	0	0	0	0	0	0	0	0	0	0	0	0	0	0	0	0	0	0	0	0	0	0	0	0	0
ASV_707	Bacteria	Actinobacteriota	Actinobacteria	Micrococcales	Dermatophilaceae	Dermatophilaceae	midas_s_830	61	84	52	56	23	7	32	27	21	15	4	7	2	0	5	0	0	2	2	0	0	0	0	5	0	0	3	7	0
ASV_708	Bacteria	Actinobacteriota	Actinobacteria	Propionibacteriales	Propionibacteriaceae	Propioniciclava	midas_s_752	60	63	30	11	7	0	1	2	0	0	0	0	0	0	0	0	0	0	0	0	0	0	0	0	0	0	0	0	0
ASV_709	Bacteria	Chloroflexi	Anaerolineae	SBR1031	Flexifilaceae	Flexifilaceae	midas_s_81585	5	10	0	0	2	1	11	7	7	5	2	20	15	12	6	15	3	7	19	10	31	34	14	31	15	44	41	24	0
ASV_710	Bacteria	Proteobacteria	Gammaproteobacteria	Burkholderiales	Nitrosomonadaceae	oc32	midas_s_2881	8	17	22	30	15	0	10	22	13	6	9	8	9	7	7	0	1	0	0	0	0	1	0	0	0	0	0	0	3
ASV_711	Bacteria	Proteobacteria	Gammaproteobacteria	Burkholderiales	Comamonadaceae	Comamonadaceae	midas_s_3149	4	0	12	14	12	3	10	0	0	0	0	0	0	0	0	0	0	0	0	0	0	0	0	0	0	0	0	0	0
ASV_712	Bacteria	Chloroflexi	Anaerolineae	Caldilineales	Caldilineaceae	Ca_Caldilinea	midas_s_868	39	46	32	9	4	0	5	1	0	0	0	0	0	0	0	0	0	0	0	0	0	0	0	0	0	0	0	0	0
ASV_713	Bacteria	Chloroflexi	Anaerolineae	SBR1031	Flexifilaceae	Flexifilaceae	midas_s_36081	3	6	0	2	0	0	8	5	2	0	0	4	1	0	0	0	0	0	0	3	0	0	0	0	0	3	3	0	0
ASV_714	Bacteria	Verrucomicrobiota	Verrucomicrobiae	Verrucomicrobiales	Verrucomicrobiaceae	Verrucomicrobiaceae	midas_s_3432	16	12	9	12	26	3	41	17	2	5	3	8	3	2	1	1	0	0	2	3	4	2	0	0	0	0	6	1	0
ASV_715	Bacteria	Chloroflexi	Anaerolineae	SBR1031	Flexifilaceae	Flexifilaceae	midas_s_43262	9	10	5	2	10	0	11	11	8	6	2	12	8	6	6	9	15	0	10	11	14	22	7	26	9	27	23	31	0
ASV_716	Bacteria	Elusimicrobiota	Elusimicrobia	MVP-88	midas_f_595	MVP-88	midas_s_945	0	0	0	8	14	0	9	15	7	2	0	1	2	0	0	0	0	0	0	0	0	0	0	0	0	0	0	0	0
ASV_717	Bacteria	Bacteroidota	Bacteroidia	Chitinophagales	midas_f_18379	Chitinophagales	midas_s_72580	0	0	0	0	0	0	0	0	0	0	0	2	2	4	7	2	2	0	0	9	26	206	30	126	72	54	14	13	0
ASV_718	Bacteria	Chloroflexi	Chloroflexia	Chloroflexales	Roseiflexaceae	Roseiflexaceae	midas_s_7080	20	20	15	27	8	0	22	23	6	0	0	10	9	8	5	0	0	0	3	0	5	4	0	4	0	2	5	8	0
ASV_719	Bacteria	Gemmatimonadota	Gemmatimonadetes	Gemmatimonadales	Gemmatimonadaceae	Gemmatimonas	midas_s_1252	0	13	8	15	14	0	11	0	0	0	0	0	0	0	0	0	0	0	0	0	1	0	0	0	0	0	0	0	0
ASV_720	Bacteria	Proteobacteria	Gammaproteobacteria	Burkholderiales	Comamonadaceae	Ideonella	Ideonella_paludis	0	0	0	0	0	0	0	2	8	7	0	9	10	14	17	18	24	22	18	7	11	5	4	1	0	10	2	6	16
ASV_721	Bacteria	Proteobacteria	Gammaproteobacteria	Burkholderiales	Comamonadaceae	Sphaerotilus	Sphaerotilus_natans	0	0	0	0	0	0	0	0	0	0	0	0	0	0	0	0	0	0	0	0	0	0	0	0	0	0	0	0	0
ASV_722	Bacteria	Acidobacteriota	Holophagae	Holophagales	Holophagaceae	Holophagaceae	unknown	0	0	0	0	0	0	2	11	18	12	7	15	11	5	3	4	4	0	5	0	9	2	0	4	0	8	9	25	120
ASV_723	Bacteria	Myxococcota	Polyangia	Haliangiales	Haliangiaceae	Haliangium	midas_s_2865	64	120	48	23	13	0	0	0	0	0	0	0	0	0	0	0	0	0	0	0	0	0	0	0	0	0	0	0	0
ASV_724	Bacteria	Firmicutes	Clostridia	Peptostreptococcales-Tissierellales	Fusibacteraceae	Fusibacter	midas_s_29079	0	0	0	0	0	0	0	7	12	9	4	0	0	8	4	8	4	6	25	50	29	21	20	35	4	18	25	17	8
ASV_725	Bacteria	Bacteroidota	Bacteroidia	Flavobacteriales	Weeksellaceae	Chryseobacterium	midas_s_21482	0	0	0	0	0	2	0	0	0	0	3	0	9	8	23	19	41	10	50	36	52	65	41	56	18	78	28	8	0
ASV_726	Bacteria	Chloroflexi	Anaerolineae	SBR1031	midas_f_21758	SBR1031	midas_s_21758	14	15	8	14	7	0	14	11	9	11	2	10	8	8	9	1	0	0	0	8	0	2	0	0	0	4	2	0	0
ASV_727	Bacteria	Bacteroidota	Bacteroidia	Chitinophagales	Saprospiraceae	Saprospiraceae	midas_s_4336	3	16	10	19	12	3	19	15	3	0	2	0	1	0	0	0	0	0	0	0	0	2	0	0	0	0	0	1	0
ASV_728	Bacteria	Bacteroidota	Bacteroidia	Flavobacteriales	Weeksellaceae	Chryseobacterium	midas_s_21482	2	3	0	0	0	0	0	0	1	2	0	0	0	7	7	11	20	8	23	39	44	61	27	49	34	76	48	34	0
ASV_729	Bacteria	Proteobacteria	Alphaproteobacteria	Micavibrionales	midas_f_2019	Micavibrionales	unknown	0	0	0	0	0	0	0	0	0	0	1	0	0	0	0	0	0	0	0	0	0	0	0	0	0	0	0	0	0
ASV_730	Bacteria	Proteobacteria	Alphaproteobacteria	Caulobacterales	Hyphomonadaceae	UKL13-1	midas_s_20613	0	0	0	0	0	0	0	0	5	1	2	2	0	0	0	1	0	0	0	0	0	0	0	0	0	0	0	0	0
ASV_731	Bacteria	Proteobacteria	Gammaproteobacteria	Burkholderiales	Comamonadaceae	Limnohabitans	midas_s_4968	0	0	0	0	0	0	0	0	0	0	3	19	13	18	19	32	47	15	19	35	50	38	25	44	14	5	22	14	10
ASV_732	Bacteria	Proteobacteria	Gammaproteobacteria	Burkholderiales	Comamonadaceae	Ramlibacter	midas_s_2050	0	10	6	0	26	8	14	14	9	0	10	3	0	3	0	0	0	0	0	0	1	0	0	0	0	0	0	0	0
ASV_733	Bacteria	Bacteroidota	Bacteroidia	Chitinophagales	Saprospiraceae	Saprospiraceae	midas_s_26839	0	0	4	3	0	0	4	3	5	6	2	12	8	3	5	5	6	0	0	4	2	1	1	1	0	0	0	0	0
ASV_734	Bacteria	Chloroflexi	Anaerolineae	SBR1031	Flexifilaceae	Flexifilaceae	midas_s_15683	12	17	6	9	10	4	14	10	4	7	3	6	11	5	4	9	10	1	7	11	4	8	6	12	11	12	14	19	7
ASV_735	Bacteria	Proteobacteria	Gammaproteobacteria	Xanthomonadales	Xanthomonadaceae	Lysobacter	Lysobacter_oligotrophicus	0	0	5	8	4	0	19	13	30	54	46	39	20	13	3	0	3	0	2	0	0	3	0	4	0	0	0	0	0
ASV_736	Bacteria	Bacteroidota	Bacteroidia	Flavobacteriales	Flavobacteriaceae	Flavobacterium	midas_s_3519	6	19	3	16	15	2	19	16	2	4	1	0	0	0	0	0	0	0	0	0	0	0	0	0	0	0	0	0	0
ASV_737	Bacteria	Actinobacteriota	Actinobacteria	Propionibacteriales	Propionibacteriaceae	Propioniciclava	midas_s_11087	42	32	11	16	4	0	0	0	0	0	2	0	0	0	0	0	0	0	0	0	0	0	0	0	0	0	0	0	0
ASV_738	Bacteria	Chloroflexi	Chloroflexia	Chloroflexales	Roseiflexaceae	Roseiflexaceae	midas_s_55440	7	18	10	10	4	0	20	4	15	0	0	4	6	4	0	3	1	0	0	1	0	0	0	0	0	2	0	0	0
ASV_739	Bacteria	Proteobacteria	Gammaproteobacteria	Pseudomonadales	Spongiibacteraceae	BD1-7_clade	midas_s_263	93	118	22	0	22	0	0	0	0	0	0	0	0	0	0	0	0	0	0	0	0	0	0	0	0	0	0	0	0
ASV_740	Bacteria	Bacteroidota	Bacteroidia	Sphingobacteriales	env.OPS_17	env.OPS_17	midas_s_41895	0	2	0	1	2	3	3	0	2	4	11	12	12	9	3	11	2	0	0	0	0	0	0	0	0	0	0	0	0
ASV_741	Bacteria	Chloroflexi	Anaerolineae	SBR1031	Flexifilaceae	Flexifilaceae	unknown	0	0	0	0	5	0	0	1	11	0	5	3	0	0	0	2	0	5	0	0	3	0	0	0	3	4	0	4	2
ASV_742	Bacteria	Chloroflexi	Anaerolineae	SBR1031	Flexifilaceae	Flexifilaceae	midas_s_36081	0	6	7	9	12	11	0	8	12	0	0	0	10	5	0	0	0	3	3	0	0	0	0	0	3	3	0	4	0
ASV_743	Bacteria	Chloroflexi	Anaerolineae	SBR1031	Flexifilaceae	Flexifilaceae	midas_s_5172	5	15	7	10	10	4	22	34	33	21	11	21	18	14	0	5	12	0	2	4	0	4	4	0	2	6	4	6	0
ASV_744	Bacteria	Bacteroidota	Bacteroidia	Sphingobacteriales	Sphingobacteriaceae	Pedobacter	midas_s_10406	0	0	0	0	1	0	1	9	0	0	0	0	1	2	3	3	1	0	0	6	9	7	2	8	0	3	0	6	2
ASV_745	Bacteria	Chloroflexi	Anaerolineae	SBR1031	Flexifilaceae	Flexifilaceae	midas_s_5736	7	9	7	13	17	6	11	12	12	8	12	7	16	4	6	7	6	4	2	8	12	7	3	6	4	6	7	7	2
ASV_746	Bacteria	Proteobacteria	Alphaproteobacteria	Rhizobiales	Devosiaceae	Devosia	midas_s_984	14	8	8	6	5	1	2	0	1	4	2	0	2	1	0	0	1	0	0	1	0	4	0	2	5	5	0	0	1
ASV_747	Bacteria	Bacteroidota	Bacteroidia	Cytophagales	Spirosomaceae	Runella	midas_s_10611	0	3	0	0	0	0	4	14	15	18	9	27	34	40	43	13	34	8	16	27	30	11	4	27	10	14	2	7	2
ASV_748	Bacteria	Firmicutes	Bacilli	Lactobacillales	Carnobacteriaceae	Trichococcus	midas_s_4	81	59	16	8	0	0	0	0	0	0	0	0	0	0	0	0	0	0	0	0	0	0	0	0	0	0	0	0	0
ASV_749	Bacteria	Proteobacteria	Gammaproteobacteria	Competibacterales	Competibacteraceae	Ca_Competibacter	midas_s_198	0	4	12	23	46	18	38	34	32	25	18	12	12	0	7	4	0	0	1	3	2	0	0	0	4	0	0	1	0
ASV_750	Bacteria	Proteobacteria	Alphaproteobacteria	Rhodobacterales	Rhodobacteraceae	Paracoccus	Paracoccus_lutimaris	85	42	44	21	9	4	7	2	0	0	0	0	0	0	0	0	0	0	0	0	0	0	0	0	0	0	0	0	0
ASV_751	Bacteria	Proteobacteria	Gammaproteobacteria	Burkholderiales	Rhodocyclaceae	Thauera	midas_s_1356	15	25	34	17	56	22	13	5	0	0	0	0	0	0	0	0	0	0	0	0	0	0	0	0	0	0	0	0	0
ASV_752	Bacteria	Proteobacteria	Gammaproteobacteria	Burkholderiales	Comamonadaceae	Leptothrix	midas_s_62607	0	11	16	19	31	0	12	10	5	6	0	1	0	0	0	0	0	2	0	0	0	0	0	0	0	0	0	0	0
ASV_753	Bacteria	Proteobacteria	Alphaproteobacteria	Caulobacterales	Caulobacteraceae	Phenylobacterium	Phenylobacterium_panacis	61	47	33	23	22	1	16	4	3	0	1	0	0	0	0	0	0	0	0	0	0	0	0	0	0	0	0	0	0
ASV_754	Bacteria	Bacteroidota	Bacteroidia	Chitinophagales	Saprospiraceae	Saprospiraceae	midas_s_1483	14	22	9	14	21	2	11	13	8	7	6	10	6	3	0	0	0	0	0	0	0	0	0	0	0	0	0	0	0
ASV_755	Bacteria	Chloroflexi	Anaerolineae	SBR1031	Flexifilaceae	Ca_Flexifilum	midas_s_43464	5	5	6	3	11	1	15	14	19	10	7	23	21	11	9	8	10	3	2	3	3	1	0	2	4	0	9	5	8
ASV_756	Bacteria	Proteobacteria	Alphaproteobacteria	Caulobacterales	Caulobacteraceae	Brevundimonas	Brevundimonas_aveniformis	0	0	0	0	0	0	0	0	0	0	0	0	0	0	0	0	0	0	0	0	0	0	0	0	0	0	0	0	0
ASV_757	Bacteria	Chloroflexi	Anaerolineae	Anaerolineales	Anaerolineaceae	Ca_Villigracilis	Ca_Villigracilis_vicinus	0	0	0	0	9	0	7	7	3	7	3	3	5	5	3	4	6	0	2	6	3	3	0	6	5	36	15	14	1
ASV_758	Bacteria	Proteobacteria	Alphaproteobacteria	Rhizobiales	Devosiaceae	Devosiaceae	midas_s_1689	45	43	21	19	12	2	8	9	5	4	0	0	0	3	0	0	0	0	0	3	1	0	0	3	0	0	0	0	0
ASV_759	Bacteria	Proteobacteria	Gammaproteobacteria	Thiotrichales	Thiotrichaceae	Thiothrix	Thiothrix_unzii	0	0	0	0	0	0	0	9	15	21	0	17	19	23	25	17	19	19	33	31	59	33	43	30	19	11	6	3	0
ASV_760	Bacteria	Proteobacteria	Gammaproteobacteria	Burkholderiales	Rhodocyclaceae	Azospira	midas_s_44787	0	0	0	0	0	1	13	45	61	47	26	30	23	22	9	4	4	2	0	0	6	19	11	8	4	10	6	9	1
ASV_761	Bacteria	Cyanobacteria	Vampirivibrionia	Obscuribacterales	Obscuribacteraceae	Ca_Obscuribacter	midas_s_2716	9	24	16	33	34	10	15	10	3	3	0	2	0	1	0	5	0	0	3	0	1	0	0	0	0	0	0	0	0
ASV_762	Bacteria	Chloroflexi	Anaerolineae	Anaerolineales	Anaerolineaceae	Anaerolineaceae	midas_s_21586	0	1	0	5	24	1	28	43	38	35	15	27	27	4	2	6	2	1	1	2	0	6	0	3	0	4	0	2	0
ASV_763	Bacteria	Proteobacteria	Alphaproteobacteria	Rhizobiales	Beijerinckiaceae	Bosea	midas_s_5625	2	0	0	4	17	4	18	27	25	23	29	23	16	10	5	10	4	7	11	12	15	19	7	15	8	19	20	28	8
ASV_764	Bacteria	Proteobacteria	Gammaproteobacteria	Burkholderiales	Methylophilaceae	Methylotenera	midas_s_30458	13	25	12	11	0	0	4	7	0	0	1	2	0	0	1	0	0	0	0	0	0	0	0	0	0	0	0	0	0
ASV_765	Bacteria	Acidobacteriota	Vicinamibacteria	Subgroup_17	midas_f_1096	Subgroup_17	midas_s_1096	13	23	20	27	42	5	27	11	5	0	2	1	2	0	1	0	1	0	0	0	0	0	0	0	0	0	0	0	0
ASV_766	Bacteria	Actinobacteriota	Actinobacteria	Micrococcales	Dermatophilaceae	Dermatophilaceae	midas_s_830	73	58	27	40	34	2	44	19	13	0	3	4	3	0	0	0	4	0	0	5	3	3	0	0	4	7	4	6	0
ASV_767	Bacteria	Proteobacteria	Gammaproteobacteria	Xanthomonadales	Rhodanobacteraceae	Rhodanobacteraceae	midas_s_2835	0	0	0	0	0	0	5	0	4	0	0	0	0	0	0	0	0	0	0	0	0	0	0	0	0	0	0	0	0
ASV_768	Bacteria	Bacteroidota	Bacteroidia	Cytophagales	Spirosomaceae	Lacihabitans	Lacihabitans_soyangensis	0	0	0	0	0	0	0	0	0	0	0	0	0	0	2	2	8	3	8	10	11	15	2	26	14	66	84	119	8
ASV_769	Bacteria	Chloroflexi	Anaerolineae	Anaerolineales	Anaerolineaceae	Ca_Villigracilis	midas_s_471	0	6	12	19	49	0	49	42	34	18	8	12	9	6	3	2	0	3	1	0	0	0	0	0	0	3	4	0	0
ASV_770	Bacteria	Proteobacteria	Gammaproteobacteria	Burkholderiales	Comamonadaceae	Leptothrix	midas_s_884	0	10	20	30	37	30	59	54	54	19	13	14	4	0	0	3	1	0	2	0	0	1	0	0	0	0	0	0	0
ASV_771	Bacteria	Actinobacteriota	Actinobacteria	Frankiales	Sporichthyaceae	Longivirga	midas_s_1420	58	48	32	31	16	0	11	8	0	0	2	1	2	0	2	0	0	0	1	0	0	0	0	0	0	0	0	0	0
ASV_772	Bacteria	Bacteroidota	Bacteroidia	Bacteroidales	Williamwhitmaniaceae	Williamwhitmania	midas_s_80204	0	0	1	0	2	0	0	11	29	21	29	22	20	7	35	29	28	14	24	19	44	26	11	6	7	15	4	8	5
ASV_773	Bacteria	Bacteroidota	Bacteroidia	Chitinophagales	Chitinophagaceae	Ferruginibacter	midas_s_3725	8	19	7	15	30	5	38	43	36	29	14	20	18	19	12	6	16	0	2	1	4	3	0	1	0	0	2	1	0
ASV_774	Bacteria	Proteobacteria	Alphaproteobacteria	Rhodobacterales	Rhodobacteraceae	Rhodobacter	midas_s_430	0	0	0	0	0	0	0	0	0	0	0	0	0	0	0	0	0	0	0	9	22	37	19	34	55	68	73	100	29
ASV_775	Bacteria	Acidobacteriota	Vicinamibacteria	Vicinamibacterales	midas_f_352	Vicinamibacterales	midas_s_1291	7	21	11	6	0	0	0	0	0	0	0	0	0	0	0	0	0	0	0	0	0	0	0	0	0	0	0	0	0
ASV_776	Bacteria	Chloroflexi	Anaerolineae	Anaerolineales	Anaerolineaceae	Anaerolineaceae	midas_s_17398	42	70	29	73	77	5	52	33	15	17	8	10	7	5	0	3	0	0	0	0	0	0	0	0	2	1	1	0	0
ASV_777	Bacteria	Patescibacteria	Saccharimonadia	Saccharimonadales	midas_f_67	Saccharimonadales	midas_s_2020	80	65	31	25	9	2	8	0	3	0	0	0	0	0	0	0	0	0	0	0	0	0	0	0	0	0	0	0	0
ASV_778	Bacteria	Bacteroidota	Bacteroidia	Chitinophagales	Saprospiraceae	Saprospiraceae	midas_s_2478	0	17	10	21	10	0	14	5	10	0	3	4	0	0	1	2	0	0	0	0	0	1	0	0	0	0	0	0	0
ASV_779	Bacteria	Proteobacteria	Gammaproteobacteria	Burkholderiales	Burkholderiaceae	Lautropia	midas_s_135	0	4	0	17	4	0	8	4	3	0	3	0	4	0	0	0	0	0	0	0	0	2	3	0	0	0	5	0	0
ASV_780	Bacteria	Bacteroidota	Bacteroidia	Sphingobacteriales	env.OPS_17	env.OPS_17	midas_s_15021	0	3	3	0	5	0	3	0	7	5	6	4	0	0	0	3	0	0	0	0	0	0	0	0	0	0	0	0	0
ASV_781	Bacteria	Bacteroidota	Bacteroidia	Flavobacteriales	Weeksellaceae	Chryseobacterium	midas_s_13860	0	0	0	0	0	0	0	0	0	0	0	0	0	0	0	0	0	0	0	0	0	0	0	0	0	0	0	0	0
ASV_782	Bacteria	Bacteroidota	Bacteroidia	Chitinophagales	Saprospiraceae	Saprospiraceae	midas_s_14530	0	8	5	20	10	0	6	0	0	0	0	0	0	0	0	0	0	0	0	0	0	0	0	0	0	0	0	0	0
ASV_783	Bacteria	Chloroflexi	Anaerolineae	SBR1031	Flexifilaceae	Flexifilaceae	midas_s_2842	18	23	12	13	12	3	9	11	6	6	0	6	5	3	0	0	1	0	0	0	1	1	0	0	1	0	0	0	0
ASV_784	Bacteria	Bacteroidota	Bacteroidia	Bacteroidales	Paludibacteraceae	Paludibacter	midas_s_18059	0	0	0	0	0	0	0	2	14	5	0	9	3	0	16	18	42	26	35	38	31	17	5	3	0	72	20	8	0
ASV_785	Bacteria	Acidobacteriota	Acidobacteriae	Paludibaculum	midas_f_675	Paludibaculum	midas_s_982	0	0	4	5	0	0	0	0	0	0	0	0	0	0	0	0	0	0	0	0	0	0	0	0	0	0	0	0	0
ASV_786	Bacteria	Actinobacteriota	Acidimicrobiia	Microtrichales	Iamiaceae	Iamia	midas_s_4523	74	85	39	21	5	3	3	0	3	0	0	1	0	0	0	0	0	0	0	0	0	0	0	0	0	0	0	6	0
ASV_787	Bacteria	Spirochaetota	Spirochaetia	Spirochaetales	Spirochaetaceae	Salinispira	midas_s_44171	0	0	0	0	0	0	0	0	0	0	0	0	0	0	2	4	4	1	8	16	20	64	21	66	58	114	49	63	0
ASV_788	Bacteria	Proteobacteria	Alphaproteobacteria	Paracaedibacterales	Paracaedibacteraceae	Paracaedibacteraceae	midas_s_36815	0	0	0	0	10	4	16	0	2	0	0	0	0	0	0	0	0	1	0	0	4	0	0	1	0	0	0	0	0
ASV_789	Bacteria	Proteobacteria	Gammaproteobacteria	Burkholderiales	Comamonadaceae	Simplicispira	Simplicispira_psychrophila	27	16	4	0	0	3	0	0	0	0	0	0	0	0	0	0	0	0	0	0	0	0	0	0	0	0	0	0	0
ASV_790	Bacteria	Actinobacteriota	Actinobacteria	Propionibacteriales	Propionibacteriaceae	Tessaracoccus	midas_s_413	29	27	10	7	2	3	0	0	1	0	0	0	0	0	0	0	0	0	0	0	0	0	0	0	0	0	0	0	0
ASV_791	Bacteria	Bacteroidota	Bacteroidia	Chitinophagales	Saprospiraceae	Saprospiraceae	midas_s_9296	0	0	0	0	0	0	0	0	0	0	0	0	0	0	0	0	0	0	0	0	0	0	0	0	0	0	0	0	0
ASV_792	Bacteria	Bacteroidota	Bacteroidia	Chitinophagales	Saprospiraceae	Saprospiraceae	midas_s_3144	0	6	6	12	13	2	0	0	9	0	0	0	0	11	0	0	0	0	0	0	0	0	0	0	0	0	0	0	0
ASV_793	Bacteria	Proteobacteria	Alphaproteobacteria	Caulobacterales	Hyphomonadaceae	Hirschia	midas_s_5283	13	11	12	13	21	6	11	13	11	8	0	0	1	1	0	2	2	1	0	0	0	0	0	0	0	0	0	0	0
ASV_794	Bacteria	Patescibacteria	Dojkabacteria	midas_o_15440	midas_f_15629	Dojkabacteria	midas_s_72047	0	0	0	0	0	0	0	0	0	0	0	0	0	0	0	0	0	0	0	0	0	0	0	0	0	0	0	1	0
ASV_795	Bacteria	Bacteroidota	Bacteroidia	Chitinophagales	Saprospiraceae	Saprospiraceae	midas_s_14530	0	13	9	16	18	0	11	8	4	0	0	0	0	0	0	0	0	0	0	0	0	0	0	0	0	0	0	0	0
ASV_796	Bacteria	Bacteroidota	Bacteroidia	Bacteroidales	Williamwhitmaniaceae	Williamwhitmania	midas_s_80204	0	0	0	0	0	0	3	10	17	18	28	34	44	21	23	44	20	27	24	10	15	13	1	8	0	5	0	3	24
ASV_797	Bacteria	Firmicutes	Bacilli	Lactobacillales	Carnobacteriaceae	Trichococcus	midas_s_4	59	42	20	5	0	0	0	4	0	0	0	0	0	0	0	0	0	0	0	0	0	0	0	0	0	0	0	0	0
ASV_798	Bacteria	Bacteroidota	Bacteroidia	Sphingobacteriales	Lentimicrobiaceae	Lentimicrobium	midas_s_26090	0	0	0	0	0	2	3	0	0	0	2	0	0	0	3	0	4	1	0	1	3	0	0	0	0	3	0	2	3
ASV_799	Bacteria	Proteobacteria	Gammaproteobacteria	Burkholderiales	Comamonadaceae	Rhodoferax	midas_s_38	0	0	0	0	0	0	0	0	0	0	0	0	0	0	0	0	0	0	0	0	0	0	0	0	0	0	0	0	0
ASV_800	Bacteria	Proteobacteria	Gammaproteobacteria	Burkholderiales	Comamonadaceae	Limnohabitans	midas_s_2118	0	11	0	0	0	8	0	0	0	0	0	0	0	0	0	0	0	0	0	0	0	0	0	0	0	0	0	0	0
ASV_801	Bacteria	Desulfobacterota	Desulfuromonadia	PB19	midas_f_1334	PB19	midas_s_22378	0	0	0	0	0	0	3	0	0	0	0	0	12	9	12	18	15	5	11	24	18	36	11	32	18	28	34	41	0
ASV_802	Bacteria	Bacteroidota	Bacteroidia	Chitinophagales	midas_f_536	Chitinophagales	midas_s_8382	0	2	3	3	2	0	2	4	1	0	0	0	0	0	0	0	0	0	0	0	0	0	0	0	0	0	0	0	0
ASV_803	Bacteria	Bacteroidota	Bacteroidia	Chitinophagales	Saprospiraceae	Haliscomenobacter	Haliscomenobacter_hydrossis	6	10	5	6	8	0	5	9	3	2	2	3	0	0	0	0	0	0	0	0	1	0	0	0	0	0	0	0	0
ASV_804	Bacteria	Proteobacteria	Alphaproteobacteria	Sphingomonadales	Sphingomonadaceae	Sphingomonas	midas_s_32482	0	0	0	0	0	0	1	0	0	2	0	0	0	6	0	0	0	0	0	0	0	0	0	0	0	0	0	0	0
ASV_805	Bacteria	Proteobacteria	Alphaproteobacteria	Sphingomonadales	Sphingomonadaceae	Novosphingobium	midas_s_2004	73	80	49	44	21	6	7	1	0	0	0	0	0	0	0	0	0	0	0	0	0	0	0	0	0	0	0	0	0
ASV_806	Bacteria	Proteobacteria	Gammaproteobacteria	Competibacterales	Competibacteraceae	Ca_Competibacter	midas_s_2882	6	8	21	22	36	7	33	43	28	19	6	0	0	0	0	0	0	0	0	0	0	0	0	0	0	0	0	0	0
ASV_807	Bacteria	Patescibacteria	Gracilibacteria	midas_o_1258	midas_f_1258	Gracilibacteria	midas_s_23138	0	0	0	0	0	0	0	0	0	0	0	0	0	0	0	0	0	0	0	0	0	0	0	0	0	0	0	0	0
ASV_808	Bacteria	Bacteroidota	Bacteroidia	Flavobacteriales	Flavobacteriaceae	Flavobacterium	midas_s_19517	0	3	0	4	0	0	0	0	0	5	0	0	0	0	2	0	0	0	0	0	0	0	0	0	0	0	0	0	0
ASV_809	Bacteria	Proteobacteria	Gammaproteobacteria	Thiotrichales	Thiotrichaceae	Thiothrix	midas_s_14454	0	0	0	0	0	0	0	0	0	3	0	7	12	11	38	82	64	24	42	10	31	28	8	26	7	5	1	0	0
ASV_810	Bacteria	Proteobacteria	Alphaproteobacteria	Sphingomonadales	Sphingomonadaceae	Novosphingobium	midas_s_1949	26	18	17	0	2	0	0	0	0	0	0	0	0	0	0	0	0	0	0	0	0	0	0	0	0	0	0	0	0
ASV_811	Bacteria	Proteobacteria	Gammaproteobacteria	Burkholderiales	Comamonadaceae	Caenimonas	midas_s_3132	0	0	0	0	0	0	2	4	3	2	0	0	0	1	0	0	0	0	1	0	0	0	0	0	0	0	0	0	0
ASV_812	Bacteria	Firmicutes	Bacilli	Lactobacillales	Carnobacteriaceae	Trichococcus	midas_s_4	73	39	22	8	7	0	5	3	1	0	0	0	0	0	0	0	0	0	0	0	0	0	0	0	0	0	0	0	0
ASV_813	Bacteria	Actinobacteriota	Acidimicrobiia	Microtrichales	Ilumatobacteraceae	CL500-29_marine_group	midas_s_5447	148	93	50	34	13	5	16	20	9	6	3	4	7	3	0	1	0	0	0	0	0	0	0	0	0	2	0	1	0
ASV_814	Bacteria	Proteobacteria	Gammaproteobacteria	Burkholderiales	Comamonadaceae	Hydrogenophaga	midas_s_6375	0	0	0	0	0	0	0	5	5	0	0	0	10	7	0	11	11	8	6	0	0	19	0	14	3	6	11	0	0
ASV_815	Bacteria	Bacteroidota	Bacteroidia	Flavobacteriales	Weeksellaceae	Chryseobacterium	midas_s_13860	0	0	0	0	0	0	0	0	0	0	0	0	0	0	0	0	0	0	0	0	0	0	0	0	0	0	0	0	0
ASV_816	Bacteria	Proteobacteria	Alphaproteobacteria	Rhizobiales	Hyphomicrobiaceae	Hyphomicrobium	midas_s_948	10	7	7	10	6	0	4	2	2	0	0	7	7	0	0	3	5	2	8	2	8	15	8	39	13	16	24	26	3
ASV_817	Bacteria	Bacteroidota	Bacteroidia	Chitinophagales	midas_f_18379	Chitinophagales	midas_s_18379	0	3	6	4	3	1	5	8	15	9	9	15	4	0	0	2	1	0	0	0	0	0	0	0	0	0	0	0	0
ASV_818	Bacteria	Chloroflexi	Anaerolineae	SBR1031	Flexifilaceae	Ca_Flexifilum	midas_s_8110	2	7	10	8	1	0	4	2	5	3	6	3	0	3	0	5	0	0	2	2	5	6	0	3	3	2	0	13	8
ASV_819	Bacteria	Bacteroidota	Bacteroidia	Sphingobacteriales	NS11-12_marine_group	NS11-12_marine_group	midas_s_10909	0	0	0	1	0	1	0	7	3	0	0	2	0	5	0	0	0	0	0	0	0	0	0	0	0	0	0	0	0
ASV_820	Bacteria	Proteobacteria	Gammaproteobacteria	Burkholderiales	Comamonadaceae	Rhodoferax	midas_s_320	0	25	30	21	20	0	12	18	19	16	0	0	0	7	0	0	0	0	0	0	0	0	0	0	0	0	0	0	0
ASV_821	Bacteria	Proteobacteria	Alphaproteobacteria	Caulobacterales	Hyphomonadaceae	UKL13-1	midas_s_20613	0	0	0	0	0	0	0	0	0	0	0	0	0	0	0	0	0	0	0	0	0	0	0	0	0	0	0	0	0
ASV_822	Bacteria	Acidobacteriota	Vicinamibacteria	Vicinamibacterales	Vicinamibacteraceae	Luteitalea	midas_s_74974	4	5	0	6	1	0	1	0	0	0	0	0	0	0	0	0	0	0	0	0	0	3	0	0	0	0	0	0	0
ASV_823	Bacteria	Proteobacteria	Alphaproteobacteria	Rhizobiales	Pleomorphomonadaceae	Prosthecomicrobium	midas_s_40305	11	14	14	12	21	6	7	2	0	0	0	5	1	0	0	0	0	1	0	0	0	0	0	0	0	0	0	0	0
ASV_824	Bacteria	Chloroflexi	Anaerolineae	SBR1031	Flexifilaceae	Flexifilaceae	midas_s_36064	35	23	21	14	23	1	22	16	14	13	5	8	5	0	1	0	1	0	3	2	0	3	0	4	0	7	3	0	1
ASV_825	Bacteria	Proteobacteria	Alphaproteobacteria	Rhizobiales	Rhizobiaceae	Mesorhizobium	midas_s_2119	22	21	21	5	6	0	3	7	2	0	4	12	0	2	3	3	5	0	0	4	0	7	1	2	10	6	6	12	4
ASV_826	Bacteria	Chloroflexi	Anaerolineae	Anaerolineales	Anaerolineaceae	Ca_Villigracilis	Ca_Villigracilis_vicinus	2	9	7	27	37	0	21	17	9	5	0	0	0	1	0	0	0	0	0	0	0	0	0	0	0	0	0	0	0
ASV_827	Bacteria	Actinobacteriota	Acidimicrobiia	IMCC26256	midas_f_2	IMCC26256	midas_s_2044	85	95	49	29	13	2	9	6	2	0	0	0	0	2	0	0	0	0	0	0	0	0	1	0	0	0	0	0	0
ASV_828	Bacteria	Proteobacteria	Gammaproteobacteria	Competibacterales	Competibacteraceae	Ca_Competibacter	midas_s_19167	0	2	0	3	0	2	2	5	2	0	3	0	0	0	0	0	0	0	0	0	0	0	0	0	0	0	0	0	0
ASV_829	Bacteria	Bacteroidota	Bacteroidia	Chitinophagales	Saprospiraceae	OLB8	midas_s_18484	3	2	0	3	2	1	0	3	1	5	1	0	3	0	0	0	3	0	2	0	2	0	0	0	0	0	0	0	0
ASV_830	Bacteria	Proteobacteria	Alphaproteobacteria	Caulobacterales	Hyphomonadaceae	UKL13-1	midas_s_20613	0	0	0	0	0	0	0	18	34	30	30	28	24	15	5	5	4	0	0	0	3	3	1	0	0	0	0	0	0
ASV_831	Bacteria	Actinobacteriota	Acidimicrobiia	Microtrichales	Ilumatobacteraceae	CL500-29_marine_group	midas_s_1015	60	50	50	36	10	8	14	6	3	0	0	1	1	0	0	0	0	0	0	0	0	0	0	0	0	1	0	0	0
ASV_832	Bacteria	Actinobacteriota	Acidimicrobiia	Microtrichales	Ilumatobacteraceae	CL500-29_marine_group	midas_s_21	71	75	64	45	13	12	21	6	5	3	0	2	4	0	0	0	0	0	0	0	0	0	0	0	0	0	0	1	0
ASV_833	Bacteria	Planctomycetota	vadinHA49	midas_o_4436	midas_f_4436	vadinHA49	midas_s_115446	0	0	0	0	1	0	0	0	0	0	0	0	0	0	0	0	0	0	0	0	0	0	0	0	0	0	0	0	0
ASV_834	Bacteria	Actinobacteriota	Actinobacteria	Micrococcales	Microbacteriaceae	Leifsonia	midas_s_4926	0	0	0	0	0	0	0	0	0	0	1	0	0	0	0	0	9	0	0	12	12	14	4	12	5	11	8	12	7
ASV_835	Bacteria	Proteobacteria	Gammaproteobacteria	Burkholderiales	Comamonadaceae	Limnohabitans	midas_s_8636	0	0	6	7	4	0	0	0	0	0	0	0	0	0	0	0	0	0	0	0	0	0	0	0	0	0	0	0	0
ASV_836	Bacteria	Proteobacteria	Gammaproteobacteria	Burkholderiales	SC-I-84	SC-I-84	midas_s_1798	45	40	33	31	0	2	14	6	2	0	0	0	0	0	0	0	0	0	0	0	2	1	0	0	0	0	0	0	0
ASV_837	Bacteria	Armatimonadota	Fimbriimonadia	Fimbriimonadales	Fimbriimonadaceae	Fimbriimonadaceae	midas_s_86501	0	0	0	0	0	0	0	0	0	0	0	0	0	0	0	0	0	0	0	0	0	0	0	0	0	0	0	2	0
ASV_838	Bacteria	Bacteroidota	Bacteroidia	Flavobacteriales	Crocinitomicaceae	Crocinitomix	midas_s_1882	0	0	0	8	0	0	0	0	41	33	11	25	13	21	9	9	2	0	5	0	0	0	0	0	0	1	0	0	0
ASV_839	Bacteria	Proteobacteria	Gammaproteobacteria	Burkholderiales	Rhodocyclaceae	Zoogloea	Zoogloea_oryzae	0	1	2	0	9	3	2	9	1	0	0	0	0	0	0	0	0	0	0	0	0	0	0	0	0	0	0	0	0
ASV_840	Bacteria	Proteobacteria	Gammaproteobacteria	midas_o_26	midas_f_98	Gammaproteobacteria	midas_s_12926	20	32	18	18	24	0	6	0	0	1	0	0	0	0	0	0	0	0	0	0	0	0	0	0	0	0	0	0	0
ASV_841	Bacteria	Proteobacteria	Alphaproteobacteria	Rhizobiales	Labraceae	Labrys	midas_s_5193	149	125	63	38	7	0	0	0	0	0	0	0	0	0	0	0	0	0	0	0	0	0	0	0	0	0	0	0	0
ASV_842	Bacteria	Proteobacteria	Gammaproteobacteria	Burkholderiales	Comamonadaceae	Leptothrix	midas_s_345	0	0	0	0	0	0	0	0	0	0	0	0	0	0	0	0	0	0	0	5	9	7	5	11	14	78	95	177	34
ASV_843	Bacteria	Proteobacteria	Gammaproteobacteria	Burkholderiales	Comamonadaceae	Rhodoferax	Rhodoferax_fermentans	0	0	0	0	0	0	0	0	5	23	14	24	19	0	7	0	10	0	8	10	13	31	10	20	16	20	6	9	0
ASV_844	Bacteria	Patescibacteria	Saccharimonadia	Saccharimonadales	midas_f_7404	Saccharimonadales	midas_s_8524	0	0	0	0	0	0	0	0	0	0	0	0	0	0	0	0	0	0	0	0	0	0	0	0	0	0	0	0	0
ASV_845	Bacteria	Proteobacteria	Alphaproteobacteria	Caulobacterales	Caulobacteraceae	Asticcacaulis	midas_s_61106	0	0	0	0	0	0	0	0	0	0	0	0	0	0	2	0	0	0	0	0	0	0	0	0	0	0	0	0	0
ASV_846	Bacteria	Bdellovibrionota	Bdellovibrionia	Bdellovibrionales	Bdellovibrionaceae	Bdellovibrio	midas_s_38670	0	2	0	0	0	0	0	0	0	0	0	0	0	0	3	0	6	0	3	1	0	8	0	0	10	35	24	32	18
ASV_847	Bacteria	Bacteroidota	Bacteroidia	Chitinophagales	Saprospiraceae	Saprospiraceae	midas_s_1063	4	14	0	4	5	0	0	0	0	0	0	0	0	0	0	0	0	0	0	0	0	0	0	0	0	0	0	0	0
ASV_848	Bacteria	Actinobacteriota	Acidimicrobiia	Microtrichales	Microtrichaceae	IMCC26207	midas_s_11792	150	131	51	33	5	0	0	1	0	0	0	0	0	0	0	0	0	0	0	0	0	0	0	0	0	0	0	0	0
ASV_849	Bacteria	Bacteroidota	Bacteroidia	Cytophagales	Microscillaceae	OLB12	midas_s_1430	0	0	0	0	2	0	0	2	2	0	1	3	2	0	2	5	2	0	0	0	2	0	0	0	0	0	0	0	0
ASV_850	Bacteria	Proteobacteria	Alphaproteobacteria	Caulobacterales	Hyphomonadaceae	SWB02	midas_s_25082	2	9	11	26	16	0	26	23	14	15	16	12	5	13	2	4	5	2	0	0	0	2	0	0	1	2	0	0	0
ASV_851	Bacteria	Acidobacteriota	Vicinamibacteria	Vicinamibacterales	midas_f_352	Vicinamibacterales	midas_s_25137	9	13	32	17	21	1	6	7	0	0	0	0	0	0	0	0	0	0	0	0	0	0	0	0	0	0	0	0	0
ASV_852	Bacteria	Actinobacteriota	Acidimicrobiia	Microtrichales	Microtrichaceae	Microtrichaceae	midas_s_2896	40	43	31	19	9	0	1	0	0	0	0	0	0	3	0	1	0	0	0	0	0	0	0	0	0	0	0	0	0
ASV_853	Bacteria	Proteobacteria	Alphaproteobacteria	Paracaedibacterales	Paracaedibacteraceae	Paracaedibacteraceae	midas_s_76933	0	0	0	0	0	0	0	0	0	0	0	0	0	0	0	0	0	0	0	0	0	0	0	0	0	0	0	0	0
ASV_854	Bacteria	Chloroflexi	Anaerolineae	SBR1031	Flexifilaceae	Ca_Flexifilum	midas_s_43464	0	3	9	7	21	0	5	15	21	5	5	14	23	20	5	7	3	5	0	0	1	2	0	3	0	3	5	2	7
ASV_855	Bacteria	Proteobacteria	Alphaproteobacteria	Rhizobiales	Rhizobiaceae	Allorhizobium-Neorhizobium-Pararhizobium-Rhizobium	unknown	0	0	0	0	1	1	0	2	0	0	0	4	0	0	0	0	3	0	0	0	6	4	4	10	5	14	10	18	8
ASV_856	Bacteria	Bacteroidota	Bacteroidia	Bacteroidales	Paludibacteraceae	Paludibacter	unknown	0	0	0	0	0	0	0	1	0	0	0	0	0	0	0	0	0	0	0	0	0	0	0	0	0	0	0	0	0
ASV_857	Bacteria	Proteobacteria	Alphaproteobacteria	Micavibrionales	Micavibrionaceae	Micavibrionaceae	midas_s_2943	57	61	45	43	64	7	28	3	1	0	0	0	0	0	0	0	0	0	0	0	0	0	0	0	0	0	0	0	0
ASV_858	Bacteria	Firmicutes	Clostridia	Peptostreptococcales-Tissierellales	Fusibacteraceae	Fusibacter	midas_s_29079	0	0	0	0	1	0	0	0	7	3	0	2	7	0	2	5	6	3	23	22	30	22	0	25	0	7	11	8	11
ASV_859	Bacteria	Bacteroidota	Bacteroidia	Chitinophagales	Saprospiraceae	Ca_Vicinibacter	midas_s_177	5	7	5	15	12	4	6	0	0	0	0	0	0	0	0	0	0	0	0	0	0	0	0	0	0	0	0	0	0
ASV_860	Bacteria	WPS-2	midas_c_206	midas_o_395	midas_f_547	WPS-2	midas_s_547	24	28	15	14	16	2	8	1	0	0	0	0	0	7	0	0	0	0	0	2	0	0	0	0	0	0	0	2	0
ASV_861	Bacteria	Bdellovibrionota	Bdellovibrionia	Bdellovibrionales	Bdellovibrionaceae	unknown	unknown	2	6	5	17	41	5	28	13	1	0	0	0	0	0	0	0	0	0	0	0	0	0	0	0	0	0	0	0	0
ASV_862	Bacteria	Bacteroidota	Bacteroidia	Sphingobacteriales	AKYH767	AKYH767	midas_s_1657	14	12	15	35	21	3	12	3	3	7	0	0	0	1	0	1	0	0	0	0	3	0	0	0	0	0	0	0	0
ASV_863	Bacteria	Proteobacteria	Alphaproteobacteria	Rhizobiales	Xanthobacteraceae	Bradyrhizobium	midas_s_3629	0	0	0	0	0	0	0	0	0	0	0	0	0	0	0	0	0	0	0	0	0	0	0	0	0	0	0	0	0
ASV_864	Bacteria	Proteobacteria	Alphaproteobacteria	Rhizobiales	Beijerinckiaceae	Bosea	midas_s_5625	7	5	3	0	0	0	3	5	0	9	6	8	13	7	2	8	7	0	0	0	0	15	0	0	0	4	11	14	0
ASV_865	Bacteria	Spirochaetota	Spirochaetia	Spirochaetales	Spirochaetaceae	Spirochaetaceae	midas_s_73010	0	0	0	0	4	0	26	74	50	33	13	29	22	4	6	2	0	2	0	1	3	0	1	0	0	0	0	0	0
ASV_866	Bacteria	Actinobacteriota	Actinobacteria	Bifidobacteriales	Bifidobacteriaceae	Bifidobacterium	Bifidobacterium_faecale	86	43	15	4	5	0	2	0	0	0	0	0	0	0	0	0	0	0	0	0	0	0	0	0	0	0	0	0	0
ASV_867	Bacteria	Proteobacteria	Alphaproteobacteria	Sphingomonadales	Sphingomonadaceae	Sphingomonadaceae	midas_s_746	62	45	20	35	9	0	4	0	0	0	0	0	0	0	0	0	0	0	1	0	0	0	0	0	0	0	0	0	0
ASV_868	Bacteria	Proteobacteria	Alphaproteobacteria	Rhizobiales	Xanthobacteraceae	Afipia	unknown	20	29	12	6	4	0	5	0	0	0	1	0	0	0	0	0	0	0	0	0	0	0	0	0	0	0	0	0	0
ASV_869	Bacteria	Proteobacteria	Gammaproteobacteria	Thiotrichales	Thiotrichaceae	Thiothrix	Thiothrix_unzii	0	2	0	0	0	0	10	20	20	32	7	0	0	0	0	0	0	0	0	0	0	0	0	0	0	0	0	0	0
ASV_870	Bacteria	Bacteroidota	Bacteroidia	Flavobacteriales	Weeksellaceae	Cloacibacterium	midas_s_25223	0	0	0	0	0	0	0	0	1	0	0	1	0	3	9	7	13	5	23	32	34	30	11	36	14	44	60	68	17
ASV_871	Bacteria	Proteobacteria	Gammaproteobacteria	Burkholderiales	Rhodocyclaceae	Ferribacterium	midas_s_557	0	4	0	0	17	9	6	4	0	0	2	0	0	0	0	0	0	0	0	0	0	0	0	0	0	0	0	0	0
ASV_872	Bacteria	Myxococcota	Polyangia	Polyangiales	Polyangiaceae	Polyangiaceae	midas_s_2555	0	0	0	0	1	0	0	1	0	0	0	0	0	0	0	0	0	0	0	0	0	0	0	0	0	0	0	0	0
ASV_873	Bacteria	Armatimonadota	Fimbriimonadia	Fimbriimonadales	Fimbriimonadaceae	Fimbriimonadaceae	midas_s_19225	0	3	4	0	4	0	0	5	5	2	1	20	8	0	5	9	7	4	7	17	24	19	4	18	1	46	37	45	1
ASV_874	Bacteria	Bacteroidota	Bacteroidia	Chitinophagales	Saprospiraceae	Saprospiraceae	midas_s_20	0	19	0	18	8	0	0	0	0	0	0	0	0	0	0	0	0	0	0	0	0	0	0	0	0	0	0	0	0
ASV_875	Bacteria	Bacteroidota	Bacteroidia	Bacteroidales	Williamwhitmaniaceae	Williamwhitmania	midas_s_80204	0	0	0	0	0	0	0	10	17	13	25	22	20	18	21	57	28	25	18	14	15	0	0	13	0	1	2	5	15
ASV_876	Bacteria	Bacteroidota	Bacteroidia	Sphingobacteriales	env.OPS_17	env.OPS_17	midas_s_13554	3	0	8	10	11	0	6	10	17	15	13	32	30	17	29	37	12	8	4	0	15	6	0	2	0	0	2	1	1
ASV_877	Bacteria	Myxococcota	Polyangia	Blfdi19	midas_f_5238	Blfdi19	midas_s_5238	0	8	13	13	18	0	5	4	0	0	0	0	0	0	0	0	0	0	0	0	0	0	0	0	0	0	0	0	0
ASV_878	Bacteria	Actinobacteriota	Acidimicrobiia	Microtrichales	Ilumatobacteraceae	Ilumatobacteraceae	midas_s_75977	19	30	14	31	28	5	32	20	2	2	0	0	0	2	0	0	0	0	0	0	0	0	0	1	0	0	0	0	0
ASV_879	Bacteria	Firmicutes	Clostridia	Oscillospirales	Ruminococcaceae	Subdoligranulum	midas_s_348	59	19	18	8	0	1	0	0	0	0	0	0	0	0	0	0	0	0	0	0	0	0	0	0	0	0	0	0	0
ASV_880	Bacteria	Myxococcota	Myxococcia	Myxococcales	Anaeromyxobacteraceae	Anaeromyxobacter	midas_s_1192	24	35	35	41	29	3	8	1	0	0	0	0	0	0	0	0	0	0	0	0	0	0	0	0	0	0	0	0	0
ASV_881	Bacteria	Proteobacteria	Gammaproteobacteria	Burkholderiales	Comamonadaceae	Acidovorax	Acidovorax_defluvii	0	0	0	0	1	0	0	0	0	0	0	0	0	0	0	3	0	0	6	3	11	9	2	8	9	31	40	81	42
ASV_882	Bacteria	Myxococcota	Polyangia	Polyangiales	Polyangiaceae	Polyangiaceae	midas_s_7489	0	0	3	0	0	0	0	0	0	0	0	0	0	0	0	0	0	0	0	0	0	0	0	0	0	0	0	0	0
ASV_883	Bacteria	Bacteroidota	Bacteroidia	Sphingobacteriales	AKYH767	AKYH767	midas_s_283	3	11	8	8	10	0	17	6	6	0	0	3	3	0	3	0	2	0	0	0	0	0	0	0	0	0	0	0	0
ASV_884	Bacteria	Proteobacteria	Gammaproteobacteria	Burkholderiales	Comamonadaceae	Rubrivivax	midas_s_1148	0	5	15	24	27	7	7	8	8	0	0	0	0	1	0	0	2	0	0	0	0	0	0	0	0	0	0	0	0
ASV_885	Bacteria	Proteobacteria	Alphaproteobacteria	Caulobacterales	Caulobacteraceae	Caulobacteraceae	midas_s_1883	31	36	24	21	10	2	2	1	0	0	0	0	0	0	0	0	0	0	0	0	0	0	0	0	0	0	0	0	0
ASV_886	Bacteria	Desulfobacterota	Desulfuromonadia	Bradymonadales	midas_f_3949	Bradymonadales	midas_s_3949	0	9	0	0	17	1	0	0	0	0	0	4	0	0	0	4	0	0	4	0	0	0	0	0	0	0	0	0	0
ASV_887	Bacteria	Bacteroidota	Bacteroidia	Sphingobacteriales	NS11-12_marine_group	NS11-12_marine_group	midas_s_21148	0	0	0	0	0	0	0	0	0	0	0	0	0	0	0	0	0	0	0	0	0	0	0	0	0	0	0	0	0
ASV_888	Bacteria	Spirochaetota	Spirochaetia	Spirochaetales	Spirochaetaceae	Spirochaetaceae	midas_s_33768	0	0	0	0	0	0	0	1	3	0	0	0	0	2	4	2	7	6	14	32	33	43	5	48	21	46	50	54	10
ASV_889	Bacteria	Proteobacteria	Alphaproteobacteria	Rhodobacterales	Rhodobacteraceae	Rhodobacteraceae	midas_s_57	48	22	14	22	6	0	3	0	0	0	0	0	2	0	0	0	0	0	0	0	1	0	0	0	0	0	0	0	0
ASV_890	Bacteria	Verrucomicrobiota	Verrucomicrobiae	Verrucomicrobiales	Verrucomicrobiaceae	Prosthecobacter	midas_s_8641	0	0	0	0	0	0	3	0	7	3	0	0	0	0	0	0	0	0	0	0	0	0	0	0	0	0	0	0	0
ASV_891	Bacteria	Bacteroidota	Bacteroidia	Chitinophagales	Saprospiraceae	Saprospiraceae	midas_s_9296	0	0	0	0	0	0	0	3	6	10	22	17	23	24	8	4	3	3	1	3	1	0	0	0	0	0	0	0	0
ASV_892	Bacteria	Actinobacteriota	Acidimicrobiia	Microtrichales	Ilumatobacteraceae	CL500-29_marine_group	midas_s_5447	60	42	25	7	7	2	7	6	6	0	4	4	1	1	1	0	0	1	0	0	1	0	0	0	0	0	0	0	0
ASV_893	Bacteria	Actinobacteriota	Acidimicrobiia	Microtrichales	Microtrichaceae	Microtrichaceae	midas_s_584	73	71	28	25	14	0	0	0	0	0	3	0	0	0	0	0	0	0	0	0	0	0	0	0	0	0	0	0	0
ASV_894	Bacteria	Spirochaetota	Leptospirae	Leptospirales	Leptospiraceae	Turneriella	Turneriella_parva	20	18	13	6	3	1	0	0	2	0	0	0	0	3	4	8	4	2	2	6	6	4	0	3	0	2	3	4	0
ASV_895	Bacteria	Chloroflexi	Anaerolineae	SBR1031	Flexifilaceae	Flexifilaceae	midas_s_36081	2	9	0	2	2	0	6	2	3	0	0	8	0	1	1	0	0	0	0	0	3	0	0	0	0	3	0	0	0
ASV_896	Bacteria	Proteobacteria	Gammaproteobacteria	Burkholderiales	Rhodocyclaceae	Ca_Accumulibacter	unknown	0	0	0	1	0	8	5	3	9	2	2	4	5	2	0	1	0	0	0	0	0	1	1	0	0	0	2	0	0
ASV_897	Bacteria	Chloroflexi	Chloroflexia	Chloroflexales	Herpetosiphonaceae	Herpetosiphon	Herpetosiphon_aurantiacus	0	0	0	0	0	0	0	0	0	0	0	0	0	0	0	0	1	0	7	11	8	24	8	13	44	23	136	108	0
ASV_898	Bacteria	Bacteroidota	Bacteroidia	Sphingobacteriales	NS11-12_marine_group	NS11-12_marine_group	unknown	0	0	0	1	13	0	7	10	11	12	6	22	13	11	12	4	0	3	0	1	0	0	0	0	0	0	0	0	0
ASV_899	Bacteria	Chloroflexi	Anaerolineae	Caldilineales	Caldilineaceae	Caldilineaceae	midas_s_635	19	14	17	10	7	0	3	5	3	0	0	0	0	2	0	0	0	0	0	0	0	0	0	0	0	0	0	0	0
ASV_900	Bacteria	Spirochaetota	Leptospirae	Leptospirales	Leptospiraceae	Turneriella	Turneriella_parva	9	11	10	4	1	0	0	2	2	3	0	2	2	2	5	7	3	2	5	5	4	5	2	3	0	4	7	0	1
ASV_901	Bacteria	Proteobacteria	Gammaproteobacteria	Burkholderiales	Comamonadaceae	Leptothrix	midas_s_386	11	13	24	41	59	11	10	4	0	0	0	0	0	0	0	0	0	0	0	0	0	0	0	0	0	0	0	0	0
ASV_902	Bacteria	Proteobacteria	Gammaproteobacteria	Burkholderiales	Rhodocyclaceae	Ca_Accumulibacter	Ca_Accumulibacter_phosphatis	0	0	0	7	11	0	5	15	0	0	0	0	0	5	0	0	0	0	0	0	0	0	0	0	0	0	0	0	0
ASV_903	Bacteria	Spirochaetota	Spirochaetia	Spirochaetales	Spirochaetaceae	Spirochaeta_2	midas_s_7706	0	0	0	0	0	0	0	2	19	15	13	26	18	11	5	5	3	0	5	2	6	5	6	7	0	5	1	2	7
ASV_904	Bacteria	Bacteroidota	Bacteroidia	Flavobacteriales	Flavobacteriaceae	Flavobacterium	unknown	0	0	3	15	41	7	20	26	4	7	10	8	2	6	1	0	0	0	0	0	2	0	0	0	0	0	1	0	0
ASV_905	Bacteria	Fibrobacterota	Chitinivibrionia	midas_o_1477	midas_f_1477	Chitinivibrionia	midas_s_1477	7	24	34	50	57	11	40	18	7	0	0	0	0	0	0	0	0	0	0	0	1	0	0	0	0	0	0	0	0
ASV_906	Bacteria	Bacteroidota	Kapabacteria	Kapabacteriales	midas_f_2685	Kapabacteriales	midas_s_7617	0	0	0	0	0	0	0	0	0	0	1	5	14	7	37	48	49	19	27	23	27	16	13	17	0	11	15	20	5
ASV_907	Bacteria	Chloroflexi	Anaerolineae	Caldilineales	Caldilineaceae	Caldilineaceae	midas_s_30548	39	39	18	13	6	0	0	2	0	0	0	0	0	0	0	0	0	0	5	0	0	0	1	0	0	0	0	0	0
ASV_908	Bacteria	Proteobacteria	Gammaproteobacteria	Thiotrichales	Thiotrichaceae	Thiothrix	unknown	0	0	0	0	0	0	0	0	0	0	0	0	3	0	0	0	0	0	0	0	0	2	0	0	0	0	0	0	0
ASV_909	Bacteria	Bacteroidota	Bacteroidia	Flavobacteriales	Weeksellaceae	Chryseobacterium	midas_s_21482	0	0	0	0	0	1	0	0	0	0	0	1	8	6	11	15	16	8	29	35	28	42	28	22	24	46	33	17	0
ASV_910	Bacteria	Bacteroidota	Bacteroidia	Bacteroidales	Marinilabiliaceae	Cytophaga_xylanolytica_group	midas_s_21729	0	0	0	0	0	0	8	27	50	42	22	26	22	13	0	5	3	4	6	8	0	10	0	10	0	0	0	7	0
ASV_911	Bacteria	Proteobacteria	Gammaproteobacteria	Xanthomonadales	Xanthomonadaceae	Pseudoxanthomonas	Pseudoxanthomonas_yeongjuensis	0	0	0	0	0	0	0	0	0	0	0	0	0	3	10	11	18	10	36	19	37	69	32	42	15	19	11	10	0
ASV_912	Bacteria	Bacteroidota	Bacteroidia	Chitinophagales	Chitinophagaceae	Chitinophagaceae	midas_s_2806	4	9	3	5	0	0	0	0	0	0	0	0	0	0	0	0	0	0	0	0	0	0	0	0	0	0	0	0	0
ASV_913	Bacteria	Chloroflexi	Anaerolineae	SBR1031	Flexifilaceae	Ca_Flexifilum	midas_s_8110	0	0	0	7	4	0	1	0	4	5	0	5	2	1	2	2	3	0	0	6	5	0	0	6	2	7	8	6	7
ASV_914	Bacteria	Actinobacteriota	Acidimicrobiia	Microtrichales	Microtrichaceae	Microtrichaceae	midas_s_120	3	0	5	2	0	0	0	0	0	0	0	0	0	0	0	0	0	0	0	0	0	0	0	0	0	0	0	0	0
ASV_915	Bacteria	Proteobacteria	Alphaproteobacteria	Rhizobiales	Beijerinckiaceae	Bosea	midas_s_5007	6	3	2	2	2	0	0	0	0	0	1	0	0	0	0	3	2	0	2	0	4	6	0	7	3	11	18	21	3
ASV_916	Bacteria	Actinobacteriota	Actinobacteria	Propionibacteriales	Propionibacteriaceae	Tessaracoccus	midas_s_307	37	49	27	13	0	1	0	5	0	0	0	0	0	0	0	0	0	0	0	0	0	0	0	0	0	0	0	0	0
ASV_917	Bacteria	Bacteroidota	Bacteroidia	Bacteroidales	Williamwhitmaniaceae	Williamwhitmania	midas_s_80204	0	0	0	0	0	0	7	10	30	18	15	20	34	9	10	24	15	12	13	17	21	20	0	9	0	5	0	9	0
ASV_918	Bacteria	Proteobacteria	Alphaproteobacteria	Rhizobiales	Rhizobiaceae	Mesorhizobium	unknown	54	42	32	23	6	0	2	6	0	0	0	3	0	0	0	0	0	0	0	0	0	3	0	3	1	0	0	0	0
ASV_919	Bacteria	Chloroflexi	Anaerolineae	Anaerolineales	Anaerolineaceae	Ca_Villigracilis	midas_s_17082	0	2	9	5	10	0	13	5	6	0	6	1	0	0	0	0	0	0	0	0	0	0	0	0	0	0	0	0	0
ASV_920	Bacteria	Actinobacteriota	Acidimicrobiia	IMCC26256	midas_f_641	IMCC26256	midas_s_35548	101	93	38	27	2	1	0	0	0	0	0	0	0	0	0	0	0	0	0	0	0	0	0	0	0	0	0	0	0
ASV_921	Bacteria	Proteobacteria	Alphaproteobacteria	Acetobacterales	Acetobacteraceae	Acetobacteraceae	midas_s_19698	0	3	15	17	14	4	19	6	5	2	4	1	0	0	0	3	0	0	0	0	0	0	0	0	0	0	0	0	0
ASV_922	Bacteria	Bacteroidota	Bacteroidia	Chitinophagales	Saprospiraceae	Saprospiraceae	midas_s_1483	3	20	8	15	18	3	9	11	4	1	0	1	0	2	0	0	0	0	0	0	0	0	0	0	0	0	0	0	0
ASV_923	Bacteria	Patescibacteria	Saccharimonadia	Saccharimonadales	midas_f_67	Saccharimonadales	midas_s_12369	166	108	59	14	12	0	3	1	0	0	0	0	0	0	0	0	0	0	0	0	0	0	0	0	0	0	0	0	0
ASV_924	Bacteria	Bacteroidota	Bacteroidia	Chitinophagales	Saprospiraceae	Saprospiraceae	midas_s_4056	3	12	6	1	3	1	9	18	9	9	6	9	9	3	1	0	0	0	3	0	0	0	0	0	0	0	0	0	0
ASV_925	Bacteria	Bacteroidota	Bacteroidia	Sphingobacteriales	NS11-12_marine_group	NS11-12_marine_group	midas_s_10909	0	0	0	0	0	0	0	0	0	0	0	0	0	0	0	0	0	0	0	0	0	0	0	0	0	0	0	0	0
ASV_926	Bacteria	Proteobacteria	Gammaproteobacteria	Burkholderiales	Comamonadaceae	Rhodoferax	Rhodoferax_saidenbachensis	8	10	11	10	3	0	0	0	0	0	0	0	0	0	0	0	0	0	0	0	0	0	0	0	0	0	0	0	0
ASV_927	Bacteria	Proteobacteria	Alphaproteobacteria	Rhizobiales	Xanthobacteraceae	Rhodoplanes	midas_s_187	33	43	18	13	12	2	3	0	0	0	0	0	0	0	0	0	0	0	0	0	0	0	0	0	0	0	0	0	0
ASV_928	Bacteria	Gemmatimonadota	Gemmatimonadetes	Gemmatimonadales	Gemmatimonadaceae	Gemmatimonadaceae	midas_s_3113	2	5	12	25	12	2	12	0	2	1	0	0	0	0	0	0	0	0	0	0	0	0	0	0	0	0	0	0	0
ASV_929	Bacteria	Bacteroidota	Bacteroidia	Chitinophagales	Saprospiraceae	Ca_Epiflobacter	midas_s_23	2	7	1	7	6	0	4	3	4	3	0	0	0	0	0	0	0	0	0	0	0	0	0	0	0	0	0	0	0
ASV_930	Bacteria	Spirochaetota	Leptospirae	Leptospirales	Leptospiraceae	Leptospira	midas_s_1386	4	8	16	3	0	0	0	0	0	0	0	0	0	0	0	0	0	0	0	0	0	0	0	0	0	0	0	0	0
ASV_931	Bacteria	Hydrogenedentes	Hydrogenedentia	Hydrogenedentiales	Hydrogenedensaceae	Hydrogenedensaceae	midas_s_1166	0	5	0	0	4	0	0	0	1	0	0	3	3	0	9	4	13	0	10	11	22	15	0	9	0	5	6	4	0
ASV_932	Bacteria	Bacteroidota	Bacteroidia	Flavobacteriales	NS9_marine_group	NS9_marine_group	midas_s_597	6	11	5	14	14	1	12	6	0	2	0	0	0	0	0	0	0	0	2	0	0	2	0	0	0	0	0	0	0
ASV_933	Bacteria	Proteobacteria	Alphaproteobacteria	Rhizobiales	Rhizobiaceae	Mesorhizobium	midas_s_795	8	17	16	7	6	0	2	2	0	0	0	0	0	0	0	0	0	0	0	0	0	0	0	0	0	0	0	0	0
ASV_934	Bacteria	Actinobacteriota	Actinobacteria	Micrococcales	Intrasporangiaceae	Tetrasphaera	midas_s_472	18	8	7	10	0	0	0	0	0	0	0	0	0	0	0	0	0	0	0	0	0	0	0	0	0	0	0	0	0
ASV_935	Bacteria	Proteobacteria	Alphaproteobacteria	Caulobacterales	Caulobacteraceae	Caulobacteraceae	midas_s_9224	12	10	4	0	1	0	0	0	0	0	0	0	0	0	0	0	0	0	0	0	0	0	0	0	0	0	0	0	0
ASV_936	Bacteria	Patescibacteria	Microgenomatia	Ca_Pacebacteria	midas_f_17491	Ca_Pacebacteria	midas_s_67127	1	1	0	0	2	0	2	5	15	5	0	6	7	7	14	6	9	0	3	10	21	11	2	11	2	16	18	11	0
ASV_937	Bacteria	Bacteroidota	Bacteroidia	Chitinophagales	Saprospiraceae	Saprospiraceae	midas_s_9296	0	0	0	0	2	0	6	2	1	0	0	0	5	10	15	8	4	0	0	2	0	0	0	0	0	0	0	0	0
ASV_938	Bacteria	Bacteroidota	Bacteroidia	Flavobacteriales	Flavobacteriaceae	Flavobacteriaceae	midas_s_18519	0	0	0	0	0	0	0	0	2	0	2	0	0	0	0	0	0	0	0	0	3	0	0	3	0	26	50	81	11
ASV_939	Bacteria	Actinobacteriota	Actinobacteria	Propionibacteriales	Propionibacteriaceae	Propioniciclava	midas_s_701	40	41	22	10	0	0	0	0	0	0	0	2	0	0	0	0	0	0	0	0	0	0	0	0	0	0	0	0	0
ASV_940	Bacteria	Bacteroidota	Bacteroidia	Bacteroidales	Williamwhitmaniaceae	Williamwhitmania	midas_s_80204	0	0	0	0	0	0	2	13	16	7	17	12	16	7	21	27	9	16	16	10	17	13	0	8	6	7	8	0	0
ASV_941	Bacteria	Bacteroidota	Bacteroidia	Bacteroidales	Williamwhitmaniaceae	Williamwhitmania	midas_s_80204	0	0	0	0	0	0	0	5	19	22	19	15	21	11	18	19	17	40	17	12	23	16	2	8	1	6	0	0	0
ASV_942	Bacteria	Bacteroidota	Bacteroidia	Sphingobacteriales	AKYH767	AKYH767	midas_s_1363	0	0	1	0	2	0	1	2	2	1	0	1	0	0	0	0	1	0	0	0	0	0	0	0	0	0	0	0	0
ASV_943	Bacteria	Bacteroidota	Ignavibacteria	SJA-28	midas_f_31	SJA-28	midas_s_798	10	9	4	8	9	1	9	10	13	10	6	11	9	15	6	4	8	1	3	5	7	1	6	7	4	8	4	12	5
ASV_944	Bacteria	Patescibacteria	Saccharimonadia	Saccharimonadales	midas_f_12444	Saccharimonadales	midas_s_12444	103	98	34	41	14	3	7	6	0	1	0	1	0	0	0	0	0	0	0	0	0	0	0	0	0	0	0	0	0
ASV_945	Bacteria	Verrucomicrobiota	Verrucomicrobiae	Verrucomicrobiales	Verrucomicrobiaceae	Prosthecobacter	midas_s_24591	7	9	2	11	28	0	34	13	10	1	0	5	11	3	4	0	1	0	1	0	0	0	0	0	0	0	0	0	0
ASV_946	Bacteria	Spirochaetota	Leptospirae	Leptospirales	Leptospiraceae	Turneriella	midas_s_37342	32	23	15	8	2	0	2	4	2	3	0	4	3	5	9	11	15	3	8	13	10	6	3	7	3	8	0	5	2
ASV_947	Bacteria	Proteobacteria	Gammaproteobacteria	Burkholderiales	Comamonadaceae	Diaphorobacter	midas_s_838	24	33	41	41	48	12	22	0	0	0	0	0	0	0	0	0	0	0	0	0	0	0	0	0	0	0	0	0	0
ASV_948	Bacteria	Proteobacteria	Alphaproteobacteria	Caulobacterales	Hyphomonadaceae	UKL13-1	midas_s_44364	0	0	0	0	0	0	0	0	8	0	8	8	10	6	9	0	4	0	0	0	4	0	0	0	0	0	0	0	0
ASV_949	Bacteria	Acidobacteriota	Thermoanaerobaculia	Thermoanaerobaculales	Thermoanaerobaculaceae	Subgroup_10	midas_s_76427	14	20	10	8	3	0	8	1	0	0	3	3	0	1	0	0	2	0	0	0	0	1	0	0	0	0	0	0	0
ASV_950	Bacteria	Proteobacteria	Gammaproteobacteria	Xanthomonadales	Xanthomonadaceae	Thermomonas	Thermomonas_carbonis	8	13	0	4	0	0	4	7	9	7	8	7	1	0	0	2	0	0	0	0	0	0	0	0	0	0	0	0	0
ASV_951	Bacteria	Proteobacteria	Alphaproteobacteria	Rhizobiales	Rhizobiaceae	Allorhizobium-Neorhizobium-Pararhizobium-Rhizobium	midas_s_25001	0	0	0	4	0	0	0	1	0	0	0	0	0	0	0	0	0	0	0	0	0	0	0	0	1	0	0	0	0
ASV_952	Bacteria	Bacteroidota	Bacteroidia	Sphingobacteriales	env.OPS_17	env.OPS_17	midas_s_6658	0	0	7	10	5	0	1	0	0	0	0	0	0	2	0	0	0	0	0	0	0	0	0	0	0	0	0	0	0
ASV_953	Bacteria	Proteobacteria	Alphaproteobacteria	Rhizobiales	Devosiaceae	Devosiaceae	midas_s_12670	0	3	0	1	0	0	0	0	0	0	0	0	1	0	0	0	4	0	13	18	11	28	8	33	21	43	37	76	15
ASV_954	Bacteria	Proteobacteria	Gammaproteobacteria	Burkholderiales	Rhodocyclaceae	Ca_Accumulibacter	Ca_Accumulibacter_aalborgensis	0	0	0	0	0	2	0	9	23	11	18	19	14	8	7	12	0	0	9	0	18	6	3	11	0	0	9	0	100
ASV_955	Bacteria	Actinobacteriota	Actinobacteria	Micrococcales	Intrasporangiaceae	Tetrasphaera	midas_s_472	19	34	5	14	0	0	0	0	0	0	0	0	0	0	0	0	0	0	0	0	0	0	0	0	0	0	0	0	0
ASV_956	Bacteria	Proteobacteria	Gammaproteobacteria	Burkholderiales	Rhodocyclaceae	Ca_Accumulibacter	Ca_Accumulibacter_phosphatis	0	0	0	0	0	0	0	0	0	0	0	0	0	0	0	0	0	0	0	0	0	0	0	0	0	0	0	0	0
ASV_957	Bacteria	Proteobacteria	Gammaproteobacteria	Burkholderiales	Rhodocyclaceae	Ca_Accumulibacter	Ca_Accumulibacter_phosphatis	0	0	0	0	14	18	16	11	0	0	0	29	0	0	0	14	0	37	26	0	8	58	0	7	7	0	0	0	0
ASV_958	Bacteria	Proteobacteria	Alphaproteobacteria	Rhodobacterales	Rhodobacteraceae	Rhodobacteraceae	midas_s_2400	0	0	0	0	0	0	0	0	0	0	0	0	0	0	0	0	0	0	0	0	0	0	0	0	0	0	0	0	0
ASV_959	Bacteria	Bacteroidota	Bacteroidia	Chitinophagales	Saprospiraceae	Phaeodactylibacter	midas_s_6636	0	5	5	17	24	2	13	13	9	2	2	0	0	1	1	0	0	0	0	0	0	0	0	0	0	0	0	0	0
ASV_960	Bacteria	Proteobacteria	Gammaproteobacteria	Thiotrichales	Thiotrichaceae	Thiothrix	midas_s_1351	0	0	0	0	0	0	0	0	0	0	0	0	0	0	0	0	0	0	0	0	0	0	0	0	0	0	0	0	0
ASV_961	Bacteria	Bacteroidota	Bacteroidia	Chitinophagales	Chitinophagaceae	Ferruginibacter	Ferruginibacter_lapsinanis	7	9	6	11	12	1	18	17	6	2	1	0	0	0	0	0	0	0	0	0	0	0	0	0	0	0	0	0	0
ASV_962	Bacteria	Bacteroidota	Bacteroidia	Chitinophagales	Saprospiraceae	Saprospiraceae	midas_s_9296	0	0	0	0	0	2	3	0	0	0	0	1	24	27	48	13	27	4	3	0	4	0	0	0	0	1	0	1	0
ASV_963	Bacteria	Bacteroidota	Bacteroidia	Sphingobacteriales	env.OPS_17	env.OPS_17	midas_s_9984	0	8	4	10	9	0	0	10	5	7	0	8	0	4	1	2	0	0	0	0	0	0	0	0	0	0	0	0	0
ASV_964	Bacteria	Actinobacteriota	Actinobacteria	Micrococcales	Microbacteriaceae	Pseudoclavibacter	midas_s_1164	16	8	7	4	0	1	0	0	0	0	0	0	0	0	0	0	0	0	0	0	0	0	0	0	0	0	0	0	0
ASV_965	Bacteria	Patescibacteria	Gracilibacteria	midas_o_1258	midas_f_1258	Gracilibacteria	midas_s_1258	0	0	0	0	0	0	0	0	0	8	9	41	33	35	23	18	17	4	26	42	45	21	2	13	0	0	0	0	0
ASV_966	Bacteria	Proteobacteria	Gammaproteobacteria	midas_o_26	midas_f_98	Gammaproteobacteria	midas_s_3631	35	29	26	18	11	1	5	1	1	1	0	0	0	0	0	0	0	0	0	0	0	0	0	0	0	0	0	0	0
ASV_967	Bacteria	Firmicutes	Bacilli	Lactobacillales	Carnobacteriaceae	Trichococcus	midas_s_4	37	27	8	7	0	0	0	0	0	0	0	0	0	0	0	0	0	0	0	0	0	0	0	0	0	0	0	0	0
ASV_968	Bacteria	Spirochaetota	Spirochaetia	Spirochaetales	Spirochaetaceae	Salinispira	midas_s_72228	0	0	0	0	0	0	0	0	3	3	0	0	7	0	4	9	4	0	0	6	6	16	11	30	24	65	78	62	0
ASV_969	Bacteria	Bacteroidota	Bacteroidia	Flavobacteriales	Flavobacteriaceae	Flavobacterium	Flavobacterium_maotaiense	17	6	10	7	9	4	8	0	4	0	0	0	0	0	0	0	0	0	0	0	0	0	0	0	0	0	0	0	0
ASV_970	Bacteria	Spirochaetota	Spirochaetia	Spirochaetales	Spirochaetaceae	Spirochaetaceae	midas_s_79561	0	0	0	0	0	0	0	0	0	0	0	0	0	0	0	0	0	0	0	4	3	13	0	34	11	68	139	63	1
ASV_971	Bacteria	Proteobacteria	Alphaproteobacteria	Rhizobiales	Beijerinckiaceae	Beijerinckiaceae	midas_s_864	70	39	36	18	11	5	12	0	0	0	0	1	0	0	2	0	0	0	0	0	0	0	0	0	0	0	0	0	0
ASV_972	Bacteria	Patescibacteria	Saccharimonadia	Saccharimonadales	midas_f_67	Saccharimonadales	midas_s_363	1	0	0	0	0	0	0	0	0	0	0	0	0	0	0	0	0	0	0	0	0	0	0	0	0	0	0	0	0
ASV_973	Bacteria	Proteobacteria	Gammaproteobacteria	Xanthomonadales	Xanthomonadaceae	Pseudoxanthomonas	Pseudoxanthomonas_yeongjuensis	14	6	0	0	2	0	0	5	3	2	3	1	0	0	0	2	5	0	9	3	4	0	0	9	0	0	0	0	0
ASV_974	Bacteria	Actinobacteriota	Actinobacteria	Micrococcales	Intrasporangiaceae	Tetrasphaera	Tetrasphaera_jenkinsii	8	7	4	7	7	0	8	0	0	0	0	0	0	0	0	0	0	0	0	0	0	0	0	0	0	0	0	0	0
ASV_975	Bacteria	Bacteroidota	Bacteroidia	Cytophagales	Microscillaceae	OLB12	midas_s_1472	0	0	0	0	2	0	4	4	4	2	3	5	5	6	2	6	4	4	5	3	0	0	0	5	0	6	0	1	2
ASV_976	Bacteria	Proteobacteria	Alphaproteobacteria	Rhodobacterales	Rhodobacteraceae	Rhodobacteraceae	midas_s_4071	43	45	28	10	7	4	5	12	0	6	5	4	1	6	5	0	9	0	0	2	5	14	6	8	5	10	7	3	3
ASV_977	Bacteria	Bacteroidota	Bacteroidia	Chitinophagales	Saprospiraceae	Saprospiraceae	midas_s_27477	5	29	27	17	9	1	7	1	1	0	0	0	0	0	0	0	0	0	0	0	0	0	0	0	0	0	0	0	0
ASV_978	Bacteria	Patescibacteria	Saccharimonadia	Saccharimonadales	midas_f_12351	Saccharimonadales	midas_s_22045	2	6	0	2	6	1	10	12	2	0	0	0	0	0	0	0	0	0	0	0	0	0	0	0	0	0	0	0	0
ASV_979	Bacteria	Proteobacteria	Alphaproteobacteria	Rhizobiales	Rhizobiaceae	Aminobacter	midas_s_2523	0	0	0	0	0	0	0	0	0	0	0	0	0	3	4	10	6	6	15	24	24	47	25	22	10	10	13	15	0
ASV_980	Bacteria	Proteobacteria	Gammaproteobacteria	Thiotrichales	Thiotrichaceae	Thiothrix	midas_s_6986	2	0	0	1	0	0	4	0	0	0	0	0	0	0	0	0	0	0	0	0	0	0	0	0	0	0	0	0	0
ASV_981	Bacteria	Chloroflexi	Anaerolineae	Anaerolineales	Anaerolineaceae	Anaerolineaceae	midas_s_8346	0	4	5	10	11	0	9	10	0	0	0	0	0	0	1	2	0	0	0	0	0	0	0	0	0	0	0	0	0
ASV_982	Bacteria	Proteobacteria	Gammaproteobacteria	midas_o_26	midas_f_98	Gammaproteobacteria	midas_s_268	0	0	5	0	0	0	0	0	0	0	0	0	0	0	0	0	0	0	0	0	0	0	0	0	0	0	0	0	0
ASV_983	Bacteria	Proteobacteria	Alphaproteobacteria	Rhizobiales	Hyphomicrobiaceae	Hyphomicrobium	Hyphomicrobium_denitrificans	86	60	27	7	7	0	10	11	4	0	4	0	1	0	0	2	0	0	0	0	0	2	0	0	0	2	0	0	0
ASV_984	Bacteria	Bacteroidota	Bacteroidia	Flavobacteriales	Flavobacteriaceae	Flavobacterium	midas_s_7425	0	0	0	0	2	0	0	0	0	0	0	0	0	0	0	0	0	0	0	0	0	0	0	0	0	0	0	0	0
ASV_985	Bacteria	Actinobacteriota	Actinobacteria	Propionibacteriales	Propionibacteriaceae	Aestuariimicrobium	midas_s_9119	8	7	0	6	1	0	0	0	0	0	0	0	0	0	0	0	0	0	0	0	0	0	0	0	0	0	0	0	0
ASV_986	Bacteria	Proteobacteria	Gammaproteobacteria	Xanthomonadales	Rhodanobacteraceae	Ahniella	midas_s_953	3	0	5	3	0	4	0	0	8	0	0	0	0	0	0	0	0	0	0	0	0	0	0	0	0	0	0	0	0
ASV_987	Bacteria	Chloroflexi	Chloroflexia	Chloroflexales	Roseiflexaceae	Roseiflexaceae	midas_s_55440	6	5	6	7	6	0	5	6	6	4	2	7	0	0	0	0	0	0	0	0	1	0	0	0	0	3	0	0	0
ASV_988	Bacteria	Chloroflexi	Anaerolineae	SBR1031	Flexifilaceae	Flexifilaceae	midas_s_81585	0	7	1	5	1	0	5	3	3	5	2	7	7	6	6	7	6	4	6	8	6	7	6	15	6	11	12	25	3
ASV_989	Bacteria	Patescibacteria	Gracilibacteria	JGI_0000069-P22	midas_f_15723	JGI_0000069-P22	midas_s_37423	0	0	0	0	0	0	0	0	0	0	0	0	0	0	0	0	0	0	0	0	0	0	0	0	0	0	0	0	0
ASV_990	Bacteria	Patescibacteria	Microgenomatia	Ca_Roizmanbacteria	midas_f_3590	Ca_Roizmanbacteria	midas_s_23934	21	26	5	3	0	3	4	3	0	0	0	0	0	0	0	0	0	0	0	0	0	0	0	0	0	0	0	0	0
ASV_991	Bacteria	Desulfobacterota	midas_c_41	midas_o_2276	midas_f_5162	Desulfobacterota	midas_s_66155	6	17	10	9	12	1	4	3	1	1	0	0	0	0	0	0	0	0	0	0	0	0	0	0	0	0	0	0	0
ASV_992	Bacteria	Bacteroidota	Bacteroidia	Chitinophagales	midas_f_108	Chitinophagales	midas_s_558	0	0	3	11	4	0	0	0	0	0	0	0	0	0	0	0	0	0	0	0	0	0	0	0	0	0	0	0	0
ASV_993	Bacteria	Actinobacteriota	Actinobacteria	Propionibacteriales	Propionibacteriaceae	Propionicimonas	midas_s_3094	8	12	3	0	0	0	0	3	0	1	0	0	0	0	3	8	4	2	14	8	15	34	9	34	21	39	54	42	3
ASV_994	Bacteria	Bacteroidota	Bacteroidia	Chitinophagales	Saprospiraceae	Haliscomenobacter	Haliscomenobacter_hydrossis	0	7	7	0	10	0	11	10	4	4	3	10	1	2	0	0	0	0	0	0	0	0	0	0	0	1	2	2	0
ASV_995	Bacteria	Bacteroidota	Bacteroidia	Chitinophagales	Saprospiraceae	Saprospiraceae	midas_s_1063	7	19	18	11	13	4	6	11	0	3	0	5	0	0	0	0	1	1	0	3	0	1	0	0	0	0	0	0	0
ASV_996	Bacteria	Bacteroidota	Bacteroidia	Chitinophagales	Saprospiraceae	Haliscomenobacter	Haliscomenobacter_hydrossis	6	9	10	8	11	2	10	3	0	3	0	2	0	0	0	0	0	0	0	0	0	0	0	0	0	0	0	0	0
ASV_997	Bacteria	Proteobacteria	Gammaproteobacteria	Xanthomonadales	Rhodanobacteraceae	Ahniella	midas_s_953	0	4	3	4	0	0	0	1	0	5	4	0	0	0	1	0	0	0	0	0	0	0	0	0	0	0	0	0	0
ASV_998	Bacteria	Myxococcota	Polyangia	Polyangiales	Sandaracinaceae	Sandaracinus	midas_s_3772	0	4	2	9	13	2	7	0	4	2	3	0	0	0	1	2	0	0	0	0	0	0	0	0	0	0	0	0	0
ASV_999	Bacteria	Bacteroidota	Bacteroidia	Chitinophagales	Chitinophagaceae	Rurimicrobium	midas_s_13358	0	0	0	0	0	0	0	0	0	0	0	5	9	12	50	40	37	9	43	34	37	3	2	11	2	12	5	2	4
ASV_1000	Bacteria	Proteobacteria	Alphaproteobacteria	Caulobacterales	Caulobacteraceae	Caulobacteraceae	midas_s_1310	25	27	9	17	5	4	7	0	3	0	0	0	1	0	0	0	0	0	0	0	0	0	0	0	0	0	0	0	0
ASV_1001	Bacteria	Bacteroidota	Bacteroidia	Chitinophagales	midas_f_18379	Chitinophagales	midas_s_38605	0	0	0	0	0	0	0	0	0	0	0	0	0	0	0	0	0	0	0	0	0	0	0	0	0	0	0	0	0
ASV_1002	Bacteria	Bacteroidota	Bacteroidia	Cytophagales	Spirosomaceae	Runella	Runella_limosa	0	0	0	0	0	0	0	0	0	0	0	0	0	0	7	0	14	0	11	22	27	29	9	38	26	61	37	33	0
ASV_1003	Bacteria	Myxococcota	Polyangia	mle1-27	midas_f_990	mle1-27	midas_s_3704	0	0	0	2	0	0	0	0	0	0	0	0	0	0	0	0	0	0	0	0	0	0	0	0	0	0	0	0	0
ASV_1004	Bacteria	Actinobacteriota	Actinobacteria	Kineosporiales	Kineosporiaceae	Kineosporiaceae	midas_s_3563	4	9	0	0	0	0	0	0	6	4	0	5	0	6	2	0	2	0	0	0	0	4	0	0	0	6	11	0	0
ASV_1005	Bacteria	Actinobacteriota	Acidimicrobiia	IMCC26256	midas_f_2	IMCC26256	midas_s_653	26	32	17	18	8	2	8	5	0	0	2	0	2	0	0	0	0	0	0	0	0	0	0	0	0	0	0	0	0
ASV_1006	Bacteria	Proteobacteria	Alphaproteobacteria	Azospirillales	midas_f_406	Azospirillales	midas_s_2759	5	7	9	23	24	10	10	7	6	5	0	2	3	0	0	0	0	1	0	0	0	0	0	0	0	0	0	0	0
ASV_1007	Bacteria	Proteobacteria	Alphaproteobacteria	Rhizobiales	Devosiaceae	Devosia	midas_s_908	25	7	10	5	4	0	0	3	0	6	2	3	3	0	0	0	3	0	0	2	10	6	0	10	4	13	4	6	0
ASV_1008	Bacteria	Bacteroidota	Bacteroidia	Chitinophagales	Saprospiraceae	Saprospiraceae	midas_s_34218	2	4	7	22	8	0	10	6	4	0	0	0	0	0	0	0	0	0	0	0	0	0	0	0	0	0	0	0	0
ASV_1009	Bacteria	Bacteroidota	Bacteroidia	Chitinophagales	Chitinophagaceae	Edaphobaculum	midas_s_13996	0	0	0	0	0	0	0	0	0	0	0	0	0	0	1	0	2	2	0	0	0	0	0	0	0	0	0	0	0
ASV_1010	Bacteria	Bacteroidota	Bacteroidia	Bacteroidales	Marinilabiliaceae	Cytophaga_xylanolytica_group	midas_s_21729	0	0	0	0	0	0	0	10	13	21	13	13	9	6	24	11	11	5	0	7	6	6	0	19	2	19	41	21	0
ASV_1011	Bacteria	Actinobacteriota	Actinobacteria	Micrococcales	Intrasporangiaceae	Tetrasphaera	midas_s_472	71	59	28	19	12	0	17	7	4	0	0	0	0	0	0	0	0	0	0	0	0	0	0	0	0	0	0	0	0
ASV_1012	Bacteria	Proteobacteria	Gammaproteobacteria	Pseudomonadales	Halomonadaceae	Halomonas	midas_s_3851	0	0	0	0	3	0	0	0	0	0	0	0	0	0	0	0	0	0	0	0	0	0	0	0	0	0	0	0	0
ASV_1013	Bacteria	Bacteroidota	Bacteroidia	Sphingobacteriales	NS11-12_marine_group	NS11-12_marine_group	midas_s_9466	0	2	0	6	8	0	14	51	33	25	7	11	6	6	5	2	0	1	0	0	1	0	0	0	0	0	0	0	0
ASV_1014	Bacteria	Verrucomicrobiota	Verrucomicrobiae	Verrucomicrobiales	Verrucomicrobiaceae	Prosthecobacter	midas_s_8641	0	5	0	0	6	0	7	11	11	2	8	2	0	4	0	1	2	0	0	0	3	3	0	2	0	0	2	0	0
ASV_1015	Bacteria	Patescibacteria	Saccharimonadia	Saccharimonadales	midas_f_10823	Saccharimonadales	midas_s_21043	0	0	1	0	0	0	0	0	0	0	0	0	0	0	0	0	0	0	0	0	0	0	0	0	0	0	0	0	0
ASV_1016	Bacteria	Proteobacteria	Alphaproteobacteria	Rhizobiales	Rhizobiaceae	Aminobacter	midas_s_2523	26	17	20	4	0	0	0	1	0	0	0	0	0	0	0	0	0	0	0	0	0	0	0	0	7	0	0	0	0
ASV_1017	Bacteria	Proteobacteria	Gammaproteobacteria	Burkholderiales	Comamonadaceae	unknown	unknown	0	0	0	4	12	0	3	0	7	2	0	0	0	0	0	0	0	0	0	0	0	0	0	0	0	0	0	0	0
ASV_1018	Bacteria	Proteobacteria	Alphaproteobacteria	Rhizobiales	Xanthobacteraceae	Afipia	midas_s_1646	51	51	33	13	7	1	10	0	2	0	0	1	0	0	0	0	0	0	0	0	0	0	0	0	0	0	0	0	0
ASV_1019	Bacteria	Proteobacteria	Gammaproteobacteria	Burkholderiales	Rhodocyclaceae	Ca_Accumulibacter	Ca_Accumulibacter_phosphatis	0	0	2	0	0	0	0	0	0	0	16	0	18	0	16	56	18	11	9	52	30	0	0	20	0	0	0	0	0
ASV_1020	Bacteria	Proteobacteria	Gammaproteobacteria	Burkholderiales	Rhodocyclaceae	Ferribacterium	midas_s_557	0	0	0	0	3	0	1	0	1	0	0	0	0	0	0	0	0	0	0	0	0	0	0	0	0	0	0	0	0
ASV_1021	Bacteria	Bacteroidota	Bacteroidia	Flavobacteriales	Flavobacteriaceae	Flavobacterium	midas_s_6654	10	9	0	8	11	2	11	6	0	0	0	0	0	0	0	0	0	0	0	0	0	0	0	0	0	0	0	0	0
ASV_1022	Bacteria	Bacteroidota	Bacteroidia	Chitinophagales	Saprospiraceae	Ca_Epiflobacter	midas_s_720	1	2	2	1	0	0	7	6	9	8	7	13	6	3	3	8	2	2	3	0	2	0	0	0	0	0	0	0	0
ASV_1023	Bacteria	Proteobacteria	Alphaproteobacteria	Rhizobiales	Xanthobacteraceae	Xanthobacteraceae	midas_s_2680	39	34	10	12	3	2	4	0	3	0	1	0	0	0	0	0	0	0	0	0	0	0	0	0	0	0	0	0	0
ASV_1024	Bacteria	Actinobacteriota	Actinobacteria	Propionibacteriales	Nocardioidaceae	Nocardioides	midas_s_358	0	0	0	0	0	0	0	0	0	0	0	0	0	0	0	0	0	0	0	0	0	0	0	0	0	0	0	0	0
ASV_1025	Bacteria	Proteobacteria	Alphaproteobacteria	Rhodobacterales	Rhodobacteraceae	Rhodobacteraceae	midas_s_555	50	48	26	19	13	0	2	0	0	0	0	0	0	0	0	0	0	0	0	0	0	0	0	0	0	0	0	0	0
ASV_1026	Bacteria	Bacteroidota	Bacteroidia	Chitinophagales	Saprospiraceae	unknown	unknown	0	0	0	0	0	0	0	0	0	0	0	0	0	0	0	0	0	0	0	0	0	0	0	0	0	0	0	0	0
ASV_1027	Bacteria	Actinobacteriota	Actinobacteria	Propionibacteriales	Nocardioidaceae	Marmoricola	midas_s_9753	119	112	48	15	0	1	4	2	1	0	0	0	0	0	0	0	0	0	0	0	0	0	0	0	0	0	0	0	0
ASV_1028	Bacteria	Actinobacteriota	Actinobacteria	Micrococcales	Microbacteriaceae	Microbacterium	midas_s_2429	17	13	4	6	0	0	0	0	0	0	0	0	0	0	0	0	0	0	0	0	0	0	0	0	0	0	0	0	0
ASV_1029	Bacteria	Bacteroidota	Bacteroidia	Flavobacteriales	NS9_marine_group	NS9_marine_group	midas_s_1433	6	8	0	20	23	3	5	1	0	0	0	0	0	0	0	0	0	0	0	0	0	0	0	0	0	0	0	0	0
ASV_1030	Bacteria	Proteobacteria	Gammaproteobacteria	Burkholderiales	Rhodocyclaceae	Rhodocyclaceae	midas_s_102268	0	0	0	0	0	0	0	11	18	24	8	13	9	9	0	7	5	4	9	8	10	11	9	9	0	14	15	21	4
ASV_1031	Bacteria	Actinobacteriota	Acidimicrobiia	Microtrichales	Ilumatobacteraceae	CL500-29_marine_group	midas_s_3033	24	28	9	7	13	0	6	6	2	2	2	1	1	5	1	0	0	0	0	0	0	0	0	0	0	0	2	0	0
ASV_1032	Bacteria	Proteobacteria	Alphaproteobacteria	Sphingomonadales	Sphingomonadaceae	Sphingopyxis	Sphingopyxis_bauzanensis	9	10	12	23	9	2	8	5	4	4	0	0	0	0	0	0	0	0	0	0	0	0	0	0	0	0	0	0	0
ASV_1033	Bacteria	Proteobacteria	Gammaproteobacteria	Burkholderiales	Comamonadaceae	Ideonella	midas_s_15639	8	11	9	20	22	8	15	16	8	2	0	0	0	0	0	0	0	0	0	0	0	0	0	0	0	0	0	0	0
ASV_1034	Bacteria	Proteobacteria	Gammaproteobacteria	Burkholderiales	Comamonadaceae	Comamonadaceae	midas_s_14076	21	35	44	40	41	10	18	12	1	0	0	3	1	0	0	0	0	0	0	0	0	0	0	0	0	0	0	0	0
ASV_1035	Bacteria	Bacteroidota	Bacteroidia	Chitinophagales	Chitinophagaceae	Rurimicrobium	midas_s_11569	0	0	0	0	0	0	0	0	8	16	11	26	33	16	30	12	23	5	12	2	10	1	0	0	0	3	3	1	0
ASV_1036	Bacteria	Bacteroidota	Bacteroidia	Chitinophagales	Chitinophagaceae	Chitinophagaceae	midas_s_4380	2	1	3	0	0	0	7	7	4	4	9	7	13	8	7	12	9	0	3	3	1	2	0	3	1	0	2	0	0
ASV_1037	Bacteria	Proteobacteria	Alphaproteobacteria	Rickettsiales	SM2D12	SM2D12	midas_s_36044	0	0	2	7	11	3	5	9	0	2	2	0	0	0	0	0	0	1	0	0	0	0	0	0	0	0	0	0	0
ASV_1038	Bacteria	Patescibacteria	Saccharimonadia	Saccharimonadales	midas_f_3760	Saccharimonadales	midas_s_10787	100	102	39	23	12	3	11	0	0	0	0	0	0	0	0	0	0	0	0	0	0	0	0	0	0	0	0	0	0
ASV_1039	Bacteria	Bacteroidota	Bacteroidia	Sphingobacteriales	env.OPS_17	env.OPS_17	midas_s_8908	2	0	3	10	22	3	7	8	8	3	5	3	0	0	0	0	0	0	0	0	0	0	0	0	0	0	0	0	0
ASV_1040	Bacteria	Firmicutes	Bacilli	Lactobacillales	Carnobacteriaceae	Trichococcus	midas_s_4	35	32	7	9	0	0	0	0	0	0	0	0	0	0	0	0	0	0	0	0	0	0	0	0	0	1	0	0	0
ASV_1041	Bacteria	Acidobacteriota	Acidobacteriae	Bryobacterales	Bryobacteraceae	Bryobacter	midas_s_6438	2	4	12	23	21	2	20	12	10	2	3	5	6	2	2	0	0	0	0	0	0	2	0	0	0	0	0	0	0
ASV_1042	Bacteria	Bacteroidota	Bacteroidia	Flavobacteriales	NS9_marine_group	NS9_marine_group	midas_s_3536	1	5	5	4	13	0	6	3	0	0	0	2	0	0	0	0	0	0	0	0	0	0	0	0	0	0	0	0	0
ASV_1043	Bacteria	Desulfobacterota	Desulfuromonadia	PB19	midas_f_1334	PB19	midas_s_22378	0	0	0	0	0	0	0	0	1	0	3	4	6	0	7	7	11	0	11	8	11	23	7	18	9	21	25	29	0
ASV_1044	Bacteria	Bacteroidota	Bacteroidia	Flavobacteriales	NS9_marine_group	NS9_marine_group	midas_s_499	0	2	0	0	0	0	0	0	0	0	0	0	0	0	0	0	0	0	0	0	0	0	0	0	0	0	0	0	0
ASV_1045	Bacteria	Actinobacteriota	Acidimicrobiia	Microtrichales	Iamiaceae	Iamia	midas_s_8564	42	53	20	18	0	0	8	1	0	1	0	0	0	0	0	0	0	0	0	0	1	0	0	1	0	0	1	0	0
ASV_1046	Bacteria	Proteobacteria	Gammaproteobacteria	Burkholderiales	Hydrogenophilaceae	Hydrogenophilaceae	midas_s_3907	9	15	25	20	5	3	0	0	0	0	0	0	0	0	0	0	0	0	0	0	0	0	0	0	0	0	0	0	0
ASV_1047	Bacteria	Proteobacteria	Gammaproteobacteria	Burkholderiales	Nitrosomonadaceae	Nitrosomonas	Nitrosomonas_oligotropha	1	12	24	20	22	0	5	0	0	0	0	0	0	0	0	0	0	0	0	0	0	0	0	0	0	0	0	0	0
ASV_1048	Bacteria	Proteobacteria	Gammaproteobacteria	Xanthomonadales	Rhodanobacteraceae	Rhodanobacteraceae	midas_s_11567	2	10	9	3	2	0	0	5	0	0	0	0	2	0	0	0	0	0	0	0	0	1	0	0	0	0	0	0	0
ASV_1049	Bacteria	Proteobacteria	Alphaproteobacteria	Rhizobiales	Pleomorphomonadaceae	Pleomorphomonadaceae	midas_s_29282	0	0	0	0	1	0	8	10	12	9	6	13	20	15	10	25	14	6	8	9	20	16	15	15	4	0	6	0	0
ASV_1050	Bacteria	Bacteroidota	Bacteroidia	Chitinophagales	Saprospiraceae	Saprospiraceae	midas_s_1631	0	0	0	0	0	0	0	0	0	0	0	0	0	0	0	0	0	0	0	0	0	0	0	0	0	0	0	0	0
ASV_1051	Bacteria	Proteobacteria	Alphaproteobacteria	Rhizobiales	Xanthobacteraceae	Xanthobacteraceae	midas_s_1919	18	18	11	17	10	2	9	2	0	5	0	0	3	0	0	0	0	0	1	0	1	0	0	0	0	0	0	0	0
ASV_1052	Bacteria	Proteobacteria	Gammaproteobacteria	midas_o_26	midas_f_98	Gammaproteobacteria	midas_s_17251	46	68	25	23	6	2	8	2	2	0	0	0	0	1	0	0	0	0	0	0	0	0	0	0	0	0	0	0	0
ASV_1053	Bacteria	Proteobacteria	Alphaproteobacteria	Acetobacterales	Acetobacteraceae	Acetobacteraceae	midas_s_31280	5	4	11	0	6	2	0	5	4	2	2	6	0	1	0	0	1	0	0	0	0	0	0	0	0	0	0	0	0
ASV_1054	Bacteria	Proteobacteria	Alphaproteobacteria	Micavibrionales	midas_f_2943	Micavibrionales	midas_s_4210	13	26	34	40	47	10	15	2	0	0	0	0	0	0	0	0	0	0	0	0	0	0	0	0	0	0	0	0	0
ASV_1055	Bacteria	Proteobacteria	Gammaproteobacteria	Burkholderiales	Comamonadaceae	Ideonella	midas_s_15639	0	0	4	2	6	4	6	4	0	4	3	6	0	0	8	0	0	0	0	0	0	0	2	0	0	0	0	0	0
ASV_1056	Bacteria	Bacteroidota	Bacteroidia	Cytophagales	Spirosomaceae	Spirosomaceae	midas_s_6909	4	5	8	4	4	0	3	6	1	1	1	0	0	0	0	0	0	0	0	0	0	0	0	0	0	0	0	0	0
ASV_1057	Bacteria	Proteobacteria	Gammaproteobacteria	Burkholderiales	Chitinimonadaceae	Chitinivorax	midas_s_1442	5	13	39	25	6	1	0	0	0	0	0	0	0	0	0	0	0	0	0	0	0	0	0	0	0	0	0	0	0
ASV_1058	Bacteria	Proteobacteria	Alphaproteobacteria	Rhodobacterales	Rhodobacteraceae	Rhodobacteraceae	midas_s_192	7	0	0	0	2	0	1	0	0	0	0	0	0	0	2	0	0	0	0	0	1	0	0	0	0	3	1	0	0
ASV_1059	Bacteria	Bacteroidota	Bacteroidia	Chitinophagales	Chitinophagaceae	Terrimonas	midas_s_12491	16	13	29	20	36	1	27	27	25	9	1	5	4	0	1	0	4	0	2	0	0	0	0	0	0	0	0	1	0
ASV_1060	Bacteria	Desulfobacterota	midas_c_41	midas_o_41	midas_f_1389	Desulfobacterota	midas_s_1389	99	102	35	20	7	5	4	5	0	0	0	0	0	0	0	0	0	0	0	0	0	0	0	0	0	0	0	0	0
ASV_1061	Bacteria	Proteobacteria	Gammaproteobacteria	Burkholderiales	Burkholderiaceae	Lautropia	midas_s_1075	5	9	3	4	5	0	1	0	0	0	0	2	0	0	0	0	0	0	0	0	0	0	0	0	0	0	0	0	0
ASV_1062	Bacteria	Bacteroidota	Bacteroidia	Flavobacteriales	Weeksellaceae	Cloacibacterium	midas_s_22032	0	0	0	0	0	0	0	0	12	18	0	11	6	6	7	9	14	4	14	16	22	10	7	18	0	15	34	15	5
ASV_1063	Bacteria	Desulfobacterota	midas_c_41	midas_o_2276	midas_f_5162	Desulfobacterota	midas_s_37590	23	16	12	9	6	0	1	0	0	0	0	0	0	0	0	0	0	0	0	0	0	0	0	0	0	0	0	0	0
ASV_1064	Bacteria	Actinobacteriota	Actinobacteria	Propionibacteriales	Propionibacteriaceae	Propionicimonas	midas_s_3094	0	0	0	0	0	0	0	0	0	0	0	0	0	0	0	8	6	3	8	9	13	25	13	33	25	51	46	41	5
ASV_1065	Bacteria	Chloroflexi	Anaerolineae	SBR1031	Flexifilaceae	Flexifilaceae	midas_s_36081	0	10	0	5	0	0	2	6	0	0	1	2	0	7	2	0	0	0	0	0	1	0	0	0	0	0	0	0	0
ASV_1066	Bacteria	Bacteroidota	Bacteroidia	Flavobacteriales	Flavobacteriaceae	Flavobacterium	midas_s_10419	0	0	0	0	0	0	10	13	20	13	3	4	2	1	0	0	0	0	0	0	0	0	0	0	0	0	0	0	0
ASV_1067	Bacteria	Proteobacteria	Gammaproteobacteria	Burkholderiales	Comamonadaceae	Rhodoferax	midas_s_901	0	0	0	0	0	0	0	4	0	0	0	0	0	0	0	0	0	0	0	0	0	0	0	0	0	0	0	0	6
ASV_1068	Bacteria	Proteobacteria	Gammaproteobacteria	Burkholderiales	Nitrosomonadaceae	Ellin6067	midas_s_7745	0	0	0	6	3	0	2	5	3	0	4	0	1	0	0	0	0	0	0	0	0	0	0	0	0	0	0	0	0
ASV_1069	Bacteria	Proteobacteria	Gammaproteobacteria	Enterobacterales	Enterobacteriaceae	Raoultella	midas_s_22323	0	0	0	0	0	0	0	0	0	0	0	0	0	0	0	0	0	0	0	0	0	0	0	0	0	0	0	0	0
ASV_1070	Bacteria	Desulfobacterota	midas_c_41	midas_o_41	midas_f_681	Desulfobacterota	midas_s_681	67	70	23	36	16	4	13	2	0	0	0	0	0	0	0	0	0	0	0	0	0	0	0	0	0	0	0	0	0
ASV_1071	Bacteria	Armatimonadota	Fimbriimonadia	Fimbriimonadales	Fimbriimonadaceae	Fimbriimonadaceae	midas_s_1936	2	4	0	0	0	0	2	1	0	0	1	0	0	4	0	0	0	0	0	0	0	1	0	0	0	7	2	1	0
ASV_1072	Bacteria	Bacteroidota	Bacteroidia	Bacteroidales	Williamwhitmaniaceae	Williamwhitmania	midas_s_80204	0	0	0	0	0	0	0	10	24	7	14	23	8	8	6	14	29	11	10	11	17	7	6	11	1	10	9	4	3
ASV_1073	Bacteria	Proteobacteria	Gammaproteobacteria	Run-SP154	midas_f_27	Run-SP154	midas_s_3775	0	0	10	11	8	1	4	5	2	0	0	0	2	3	0	0	0	0	0	0	0	0	0	0	0	0	0	0	1
ASV_1074	Bacteria	Proteobacteria	Gammaproteobacteria	Burkholderiales	Comamonadaceae	Ideonella	midas_s_15639	9	20	20	36	42	16	24	24	13	0	6	3	8	0	0	0	2	0	0	0	0	0	0	0	3	4	0	0	0
ASV_1075	Bacteria	Myxococcota	Polyangia	Haliangiales	Haliangiaceae	Haliangium	midas_s_2203	0	0	0	0	0	0	0	0	0	0	0	0	0	0	0	0	0	0	0	0	0	0	0	0	0	0	0	0	0
ASV_1076	Bacteria	Patescibacteria	Saccharimonadia	Saccharimonadales	midas_f_10823	Saccharimonadales	midas_s_63671	81	69	47	29	28	0	13	9	0	1	0	0	0	0	0	0	0	0	0	0	0	0	0	0	0	0	0	0	0
ASV_1077	Bacteria	Proteobacteria	Gammaproteobacteria	Burkholderiales	Rhodocyclaceae	Zoogloea	midas_s_10169	0	2	3	2	7	10	1	0	0	0	0	0	0	0	0	0	0	0	0	0	0	0	0	0	0	0	0	0	0
ASV_1078	Bacteria	Bacteroidota	Bacteroidia	Bacteroidales	Williamwhitmaniaceae	Williamwhitmania	midas_s_80204	0	0	0	0	0	0	2	0	6	0	13	11	11	9	16	31	12	27	10	13	21	4	0	6	0	6	6	4	20
ASV_1079	Bacteria	Actinobacteriota	Acidimicrobiia	Microtrichales	Ilumatobacteraceae	CL500-29_marine_group	midas_s_3577	80	76	39	23	14	3	4	6	0	2	0	0	0	0	0	0	0	0	0	0	0	0	0	0	0	0	0	0	0
ASV_1080	Bacteria	Chloroflexi	Anaerolineae	Caldilineales	Caldilineaceae	Caldilineaceae	midas_s_1668	35	33	15	12	0	0	0	0	0	0	0	3	0	0	0	0	0	0	0	0	0	0	0	0	0	0	0	0	0
ASV_1081	Bacteria	Acidobacteriota	Holophagae	Subgroup_7	midas_f_973	Subgroup_7	midas_s_2710	7	10	5	4	4	0	1	2	3	0	0	2	1	4	0	0	0	0	0	0	0	0	0	0	0	0	0	0	0
ASV_1082	Bacteria	Proteobacteria	Alphaproteobacteria	midas_o_24	Lacibacterium_aquatile	Lacibacterium_aquatile	midas_s_22236	0	0	0	5	4	0	12	12	7	12	2	8	4	7	10	7	12	4	2	16	12	9	0	8	0	6	4	0	1
ASV_1083	Bacteria	Myxococcota	Polyangia	Polyangiales	Polyangiaceae	Labilithrix	midas_s_4649	5	5	5	15	8	0	0	1	2	2	0	0	0	0	0	0	0	0	0	0	0	1	0	0	0	1	0	0	0
ASV_1084	Bacteria	Proteobacteria	Alphaproteobacteria	Azospirillales	midas_f_406	Azospirillales	midas_s_2759	5	5	13	20	29	3	10	11	3	1	0	3	1	0	0	0	0	0	0	0	0	0	0	0	0	0	0	0	0
ASV_1085	Bacteria	Bacteroidota	Bacteroidia	Flavobacteriales	Crocinitomicaceae	Fluviicola	midas_s_14735	0	0	0	0	0	0	0	0	0	0	0	0	0	0	0	0	0	0	0	0	0	0	0	0	0	0	0	0	0
ASV_1086	Bacteria	Bacteroidota	Bacteroidia	Chitinophagales	Saprospiraceae	Haliscomenobacter	Haliscomenobacter_hydrossis	7	2	3	6	7	0	2	6	5	0	0	3	2	2	0	0	2	1	1	1	2	0	0	0	0	0	0	0	0
ASV_1087	Bacteria	Chloroflexi	Chloroflexia	Chloroflexales	Roseiflexaceae	Roseiflexaceae	midas_s_7080	8	14	6	11	3	0	7	0	10	5	2	0	0	0	0	2	0	0	4	0	0	5	2	0	0	3	5	0	0
ASV_1088	Bacteria	Proteobacteria	Gammaproteobacteria	Enterobacterales	Aeromonadaceae	Aeromonas	midas_s_4701	6	0	0	0	0	1	0	9	3	1	0	1	1	0	0	0	0	0	0	2	0	11	0	51	9	14	1	2	1
ASV_1089	Bacteria	Chloroflexi	Anaerolineae	Anaerolineales	Anaerolineaceae	Ca_Villigracilis	Ca_Villigracilis_vicinus	0	3	0	0	2	0	4	0	1	0	0	3	2	3	0	0	0	0	0	0	9	2	0	3	0	9	4	3	0
ASV_1090	Bacteria	Proteobacteria	Gammaproteobacteria	Burkholderiales	Comamonadaceae	Rhodoferax	midas_s_320	0	0	0	0	0	0	0	0	0	0	0	0	0	0	0	4	0	2	4	0	0	7	0	5	7	7	2	19	0
ASV_1091	Bacteria	Bacteroidota	Bacteroidia	Chitinophagales	Saprospiraceae	Saprospiraceae	midas_s_3826	0	0	0	0	4	0	2	3	5	6	0	11	13	5	7	0	2	0	0	0	0	0	0	0	0	0	0	0	0
ASV_1092	Bacteria	Patescibacteria	Saccharimonadia	Saccharimonadales	LWQ8	LWQ8	midas_s_12047	30	27	14	17	5	0	5	0	0	3	0	0	0	0	0	0	0	0	0	0	0	0	0	0	0	0	0	0	0
ASV_1093	Bacteria	Proteobacteria	Gammaproteobacteria	Burkholderiales	Comamonadaceae	Acidovorax	midas_s_16662	29	33	21	15	10	4	12	13	4	9	1	3	0	1	0	0	0	0	0	0	0	0	0	0	0	0	0	0	0
ASV_1094	Bacteria	Proteobacteria	Gammaproteobacteria	Burkholderiales	Comamonadaceae	Limnohabitans	midas_s_2367	0	0	11	8	15	0	0	0	0	0	0	0	0	0	0	0	0	0	0	0	0	0	0	0	0	0	0	0	0
ASV_1095	Bacteria	Proteobacteria	Alphaproteobacteria	Rhizobiales	Devosiaceae	Devosia	midas_s_877	13	13	15	5	0	0	0	5	2	2	0	0	0	0	0	0	0	0	0	0	0	1	0	0	0	0	0	0	0
ASV_1096	Bacteria	Actinobacteriota	Actinobacteria	Propionibacteriales	Propionibacteriaceae	Propionibacteriaceae	midas_s_1560	0	0	0	0	0	0	0	0	0	0	0	0	0	0	0	0	0	0	0	0	0	0	0	0	0	0	0	0	0
ASV_1097	Bacteria	Acidobacteriota	Vicinamibacteria	Vicinamibacterales	midas_f_352	Vicinamibacterales	midas_s_1584	17	31	9	17	12	0	12	2	0	2	0	3	0	0	0	0	0	0	0	0	0	0	0	0	0	0	0	0	0
ASV_1098	Bacteria	Actinobacteriota	Actinobacteria	midas_o_5	midas_f_5	Actinobacteria	midas_s_151	24	17	22	0	0	0	0	0	0	0	0	0	0	0	0	0	0	0	0	0	0	0	0	0	0	0	0	0	0
ASV_1099	Bacteria	Bdellovibrionota	Bdellovibrionia	Bdellovibrionales	Bdellovibrionaceae	Bdellovibrionaceae	midas_s_33317	0	0	0	0	0	0	3	0	0	2	0	0	0	0	0	3	7	0	19	12	28	29	5	22	11	46	36	13	1
ASV_1100	Bacteria	Proteobacteria	Gammaproteobacteria	Burkholderiales	Comamonadaceae	Acidovorax	midas_s_1484	32	18	0	0	0	0	0	0	0	0	0	0	0	0	0	0	0	0	0	0	0	0	0	0	0	0	0	0	0
ASV_1101	Bacteria	Firmicutes	Bacilli	Lactobacillales	Streptococcaceae	Streptococcus	midas_s_873	32	50	20	9	9	0	8	0	0	0	0	0	0	0	0	0	0	0	0	0	0	0	0	0	0	0	0	0	0
ASV_1102	Bacteria	Myxococcota	Polyangia	mle1-27	midas_f_990	mle1-27	midas_s_9509	0	0	0	0	0	0	0	0	0	0	0	1	1	12	3	2	4	0	5	12	7	2	1	5	0	8	10	0	0
ASV_1103	Bacteria	Bacteroidota	Bacteroidia	Flavobacteriales	Flavobacteriaceae	Flavobacterium	midas_s_14117	0	0	0	0	0	0	0	0	0	0	0	0	0	0	0	0	0	0	0	0	0	0	0	0	0	0	0	0	0
ASV_1104	Bacteria	Bacteroidota	Bacteroidia	Chitinophagales	Chitinophagaceae	Rurimicrobium	midas_s_13358	0	0	0	0	1	0	0	0	0	0	0	0	0	0	0	0	0	0	0	0	0	0	0	1	0	0	0	0	0
ASV_1105	Bacteria	Proteobacteria	Gammaproteobacteria	midas_o_26	midas_f_98	Acidibacter	midas_s_2521	0	3	0	4	4	3	0	4	2	0	0	0	0	4	2	1	2	0	0	0	2	0	0	2	0	0	1	0	0
ASV_1106	Bacteria	Proteobacteria	Alphaproteobacteria	Rhodobacterales	Rhodobacteraceae	Rhodobacter	midas_s_17454	7	5	0	9	2	0	0	0	0	0	0	0	0	0	0	0	0	0	0	0	0	0	0	0	0	0	0	0	0
ASV_1107	Bacteria	Bacteroidota	Bacteroidia	Chitinophagales	Chitinophagaceae	Chitinophagaceae	midas_s_17147	0	0	0	0	0	0	0	0	0	0	0	0	0	1	5	5	1	2	1	1	0	0	0	0	0	2	4	14	0
ASV_1108	Bacteria	Proteobacteria	Gammaproteobacteria	Burkholderiales	Rhodocyclaceae	Sulfuritalea	midas_s_6397	0	4	6	2	16	5	5	0	0	0	0	0	1	0	0	0	0	0	0	0	0	0	0	0	0	0	0	0	0
ASV_1109	Bacteria	Proteobacteria	Alphaproteobacteria	Sphingomonadales	Sphingomonadaceae	Novosphingobium	midas_s_1084	24	18	14	8	3	0	0	0	0	0	0	0	0	0	0	0	0	0	0	0	0	0	0	0	0	0	0	0	0
ASV_1110	Bacteria	Proteobacteria	Gammaproteobacteria	Burkholderiales	Rhodocyclaceae	Zoogloea	unknown	0	0	0	4	7	2	1	1	0	0	0	0	0	0	0	0	0	0	0	0	0	0	0	0	0	0	0	0	0
ASV_1111	Bacteria	Bacteroidota	Bacteroidia	Bacteroidales	Paludibacteraceae	Paludibacter	midas_s_14255	0	0	0	0	0	1	0	8	6	2	2	3	2	0	0	0	0	0	0	0	0	0	0	0	0	0	0	0	0
ASV_1112	Bacteria	Actinobacteriota	Acidimicrobiia	Microtrichales	Ilumatobacteraceae	CL500-29_marine_group	midas_s_9519	40	45	29	17	9	4	7	3	1	0	3	0	0	0	0	0	0	0	0	0	0	0	0	0	0	0	0	0	0
ASV_1113	Bacteria	Proteobacteria	Alphaproteobacteria	Rhodobacterales	Rhodobacteraceae	Paracoccus	midas_s_5017	38	19	16	8	4	0	5	0	0	0	0	0	0	0	0	0	0	0	0	0	0	0	0	0	0	0	0	0	0
ASV_1114	Bacteria	Bacteroidota	Bacteroidia	Cytophagales	Spirosomaceae	Runella	Runella_limosa	0	0	0	0	0	0	0	0	0	0	0	0	0	0	0	0	0	0	0	10	11	22	0	51	4	38	47	59	17
ASV_1115	Bacteria	Verrucomicrobiota	Verrucomicrobiae	Verrucomicrobiales	Verrucomicrobiaceae	Verrucomicrobiaceae	midas_s_6692	4	17	5	13	17	0	6	13	12	5	0	2	0	0	1	0	0	0	0	0	0	0	0	2	0	0	0	0	0
ASV_1116	Bacteria	Proteobacteria	Gammaproteobacteria	Burkholderiales	Comamonadaceae	Ideonella	midas_s_15639	0	0	0	0	0	0	0	0	2	0	0	0	4	7	11	4	13	6	22	15	21	11	1	2	0	3	10	15	58
ASV_1117	Bacteria	Planctomycetota	Phycisphaerae	Phycisphaerales	Phycisphaeraceae	SM1A02	midas_s_8916	0	3	9	0	16	1	8	3	1	0	0	0	4	0	0	0	0	0	0	0	0	0	0	0	0	0	0	0	0
ASV_1118	Bacteria	Proteobacteria	Alphaproteobacteria	Rhizobiales	Hyphomicrobiaceae	Hyphomicrobiaceae	midas_s_648	42	34	22	17	11	0	3	2	0	0	0	1	0	0	0	0	0	0	0	0	0	0	0	0	0	0	0	0	0
ASV_1119	Bacteria	Proteobacteria	Gammaproteobacteria	Burkholderiales	Rhodocyclaceae	Sulfuritalea	midas_s_6500	0	0	19	26	20	11	11	8	6	0	0	0	8	0	2	0	0	4	0	0	0	7	0	3	0	8	4	0	0
ASV_1120	Bacteria	Bacteroidota	Bacteroidia	Chitinophagales	Saprospiraceae	Saprospiraceae	midas_s_1483	4	0	10	14	7	0	13	6	5	0	0	0	0	0	0	0	0	0	0	0	0	0	0	0	0	0	0	0	0
ASV_1121	Bacteria	Bacteroidota	Rhodothermia	Rhodothermales	midas_f_13003	Rhodothermales	midas_s_16683	0	0	0	0	0	0	0	0	0	0	0	0	0	0	4	0	0	0	0	0	0	0	0	0	0	0	0	0	0
ASV_1122	Bacteria	Proteobacteria	Gammaproteobacteria	Burkholderiales	Rhodocyclaceae	Thauera	midas_s_256	0	9	19	11	20	10	2	3	0	0	0	0	0	0	0	0	0	0	0	0	0	0	0	0	0	0	0	0	0
ASV_1123	Bacteria	Actinobacteriota	Actinobacteria	Propionibacteriales	Nocardioidaceae	Nocardioides	midas_s_3731	9	8	3	9	0	2	10	19	8	6	4	4	3	4	1	1	0	0	2	0	0	0	0	0	0	0	0	0	0
ASV_1124	Bacteria	Proteobacteria	Gammaproteobacteria	Burkholderiales	SC-I-84	SC-I-84	midas_s_3265	9	23	17	15	7	6	7	6	2	0	0	2	0	0	0	4	0	0	0	0	0	0	0	0	0	0	0	0	0
ASV_1125	Bacteria	Proteobacteria	Gammaproteobacteria	Burkholderiales	Comamonadaceae	Limnohabitans	midas_s_2367	0	0	19	11	12	6	10	5	3	0	0	5	0	2	0	2	0	0	0	0	0	0	0	0	0	0	0	0	0
ASV_1126	Bacteria	Firmicutes	Bacilli	Lactobacillales	Carnobacteriaceae	Trichococcus	midas_s_4	36	21	0	0	0	0	0	0	0	0	1	0	0	0	0	0	0	0	0	0	0	0	0	0	0	0	0	0	0
ASV_1127	Bacteria	Planctomycetota	OM190	midas_o_2104	midas_f_2104	OM190	midas_s_4089	0	0	0	0	2	0	0	2	2	0	0	0	0	0	0	0	0	0	0	0	0	0	0	0	0	0	0	0	0
ASV_1128	Bacteria	Acidobacteriota	Acidobacteriae	Paludibaculum	midas_f_675	Paludibaculum	midas_s_982	0	0	1	0	7	0	3	0	0	0	0	2	0	0	0	0	0	0	0	0	0	0	0	0	0	0	0	0	0
ASV_1129	Bacteria	Proteobacteria	Gammaproteobacteria	Burkholderiales	Rhodocyclaceae	Rhodocyclaceae	midas_s_16340	0	0	0	0	0	0	0	0	0	0	0	0	0	0	0	0	0	0	0	0	0	0	0	0	0	0	0	0	0
ASV_1130	Bacteria	Bacteroidota	Bacteroidia	Bacteroidales	Paludibacteraceae	Paludibacteraceae	midas_s_45143	0	0	0	0	0	0	0	0	0	0	0	0	0	0	2	5	5	9	30	42	45	18	8	22	3	35	18	11	0
ASV_1131	Bacteria	Proteobacteria	Gammaproteobacteria	Burkholderiales	Rhodocyclaceae	Dechlorosoma	Oryzomicrobium_terrae	0	0	0	1	0	2	0	0	0	0	0	0	0	0	0	0	0	0	0	0	0	0	0	0	0	0	0	0	0
ASV_1132	Bacteria	Actinobacteriota	Acidimicrobiia	Microtrichales	Microtrichaceae	Microtrichaceae	midas_s_334	55	55	21	18	0	0	4	0	0	0	0	0	0	0	0	0	0	0	0	0	0	0	0	0	0	0	0	0	0
ASV_1133	Bacteria	Proteobacteria	Gammaproteobacteria	Burkholderiales	Rhodocyclaceae	Azonexus	Azonexus_agitata	0	0	0	0	0	0	0	0	0	0	0	0	0	0	0	0	0	0	0	0	0	0	0	0	0	0	0	0	0
ASV_1134	Bacteria	Proteobacteria	Gammaproteobacteria	Burkholderiales	Comamonadaceae	Comamonas	midas_s_629	0	0	0	0	0	0	0	0	0	0	0	0	0	0	0	0	0	0	0	0	0	0	0	0	0	0	0	0	0
ASV_1135	Bacteria	Chloroflexi	OLB14	midas_o_731	midas_f_731	Ca_Amarobacter	midas_s_3221	31	21	14	26	16	2	11	5	0	0	0	0	0	0	0	0	0	0	0	0	0	0	0	0	0	0	0	0	0
ASV_1136	Bacteria	Bacteroidota	Bacteroidia	Flavobacteriales	Weeksellaceae	Cloacibacterium	midas_s_2886	119	49	14	7	6	0	7	9	0	0	0	0	0	0	0	0	0	0	0	0	0	0	0	0	0	0	0	0	0
ASV_1137	Bacteria	Bacteroidota	Bacteroidia	Chitinophagales	Saprospiraceae	Saprospiraceae	midas_s_9296	0	0	0	0	0	0	0	0	0	0	0	0	0	0	0	0	0	0	0	0	0	0	0	0	0	0	0	0	0
ASV_1138	Bacteria	Bacteroidota	Bacteroidia	Sphingobacteriales	env.OPS_17	env.OPS_17	midas_s_11642	0	0	8	3	5	0	6	14	6	0	4	9	2	0	0	7	0	0	0	0	0	0	0	0	0	0	0	0	0
ASV_1139	Bacteria	Myxococcota	Polyangia	mle1-27	midas_f_990	mle1-27	midas_s_23270	0	0	0	1	0	0	0	0	0	0	0	1	0	0	4	0	4	0	5	5	9	4	0	8	0	5	6	2	0
ASV_1140	Bacteria	Proteobacteria	Gammaproteobacteria	Burkholderiales	Comamonadaceae	unknown	unknown	0	0	0	3	8	0	5	7	8	10	0	6	2	0	1	0	3	0	0	3	0	0	3	0	0	0	0	0	0
ASV_1141	Bacteria	Proteobacteria	Gammaproteobacteria	Burkholderiales	Sutterellaceae	AAP99	midas_s_22449	7	8	1	0	0	1	0	0	0	0	0	0	0	0	0	0	0	0	0	0	0	0	0	0	0	0	0	0	0
ASV_1142	Bacteria	Patescibacteria	Saccharimonadia	Saccharimonadales	LWQ8	LWQ8	midas_s_12047	18	27	16	10	3	0	2	5	0	0	0	2	0	0	0	0	0	0	0	0	0	0	0	0	0	0	0	0	0
ASV_1143	Bacteria	WPS-2	midas_c_206	midas_o_395	midas_f_547	WPS-2	midas_s_1718	3	0	1	7	0	0	4	0	0	0	0	0	0	0	0	0	0	0	0	0	0	0	0	0	0	0	0	0	0
ASV_1144	Bacteria	Bacteroidota	Bacteroidia	Chitinophagales	Saprospiraceae	Saprospiraceae	midas_s_44220	4	18	15	13	9	0	7	4	0	0	1	0	0	0	0	0	0	0	0	0	0	0	0	0	0	0	0	0	0
ASV_1145	Bacteria	Proteobacteria	Alphaproteobacteria	Rhodobacterales	Rhodobacteraceae	Paracoccus	Paracoccus_lutimaris	49	17	16	14	2	0	2	0	0	0	0	0	0	0	0	0	0	0	0	0	0	0	0	0	0	0	0	0	0
ASV_1146	Bacteria	Bacteroidota	Bacteroidia	Flavobacteriales	Flavobacteriaceae	Flavobacterium	midas_s_3560	2	13	2	4	7	0	12	6	4	0	0	0	0	1	0	0	0	0	0	0	0	0	0	0	0	0	0	0	0
ASV_1147	Bacteria	Proteobacteria	Gammaproteobacteria	Burkholderiales	Comamonadaceae	Limnohabitans	midas_s_4968	0	0	0	0	0	0	7	0	0	0	0	4	5	0	12	13	16	6	0	0	6	7	0	0	0	0	0	0	0
ASV_1148	Bacteria	Patescibacteria	Saccharimonadia	Saccharimonadales	midas_f_10944	Saccharimonadales	midas_s_11762	0	0	0	0	0	0	0	0	0	0	0	0	0	0	0	0	0	0	0	0	0	0	0	0	0	0	0	0	0
ASV_1149	Bacteria	Spirochaetota	Leptospirae	Leptospirales	Leptospiraceae	Leptospira	midas_s_1386	0	3	1	3	0	0	0	0	0	0	0	0	0	0	0	0	0	0	0	0	0	0	0	0	0	0	0	0	0
ASV_1150	Bacteria	Proteobacteria	Gammaproteobacteria	Burkholderiales	Comamonadaceae	Rhodoferax	midas_s_901	0	0	0	0	0	0	0	0	0	0	0	0	0	0	0	0	0	0	0	0	0	0	0	2	1	20	53	91	54
ASV_1151	Bacteria	Patescibacteria	Saccharimonadia	Saccharimonadales	midas_f_4375	Saccharimonadales	midas_s_4375	6	10	8	0	3	0	0	0	0	2	0	0	0	0	0	0	0	0	0	0	0	0	0	0	0	0	0	0	0
ASV_1152	Bacteria	Actinobacteriota	Acidimicrobiia	Microtrichales	Microtrichaceae	IMCC26207	midas_s_11792	79	83	29	14	0	5	0	0	4	0	0	0	0	0	0	0	0	0	0	0	0	0	0	0	0	0	0	0	0
ASV_1153	Bacteria	Spirochaetota	Spirochaetia	Spirochaetales	Spirochaetaceae	Spirochaetaceae	midas_s_40629	0	0	0	0	0	0	0	0	0	2	0	0	0	2	0	0	0	0	4	3	9	11	0	13	0	38	66	65	16
ASV_1154	Bacteria	Proteobacteria	Alphaproteobacteria	Rhizobiales	Hyphomicrobiaceae	Hyphomicrobium	midas_s_121	15	24	6	5	0	2	0	0	1	0	0	0	0	0	0	0	0	0	0	0	0	0	0	0	0	0	0	0	0
ASV_1155	Bacteria	Proteobacteria	Gammaproteobacteria	Burkholderiales	Rhodocyclaceae	C39	midas_s_9838	7	4	0	1	0	0	1	0	0	0	0	0	0	0	0	0	0	0	0	0	0	0	0	0	0	0	0	0	0
ASV_1156	Bacteria	Proteobacteria	Gammaproteobacteria	Burkholderiales	Comamonadaceae	Ottowia	midas_s_9157	0	0	0	0	0	0	0	0	0	0	0	0	0	0	0	0	0	0	0	0	0	0	0	0	0	1	0	0	0
ASV_1157	Bacteria	Proteobacteria	Gammaproteobacteria	Burkholderiales	Rhodocyclaceae	Propionivibrio	midas_s_9216	0	1	0	0	0	0	0	2	6	16	1	5	5	9	9	16	18	6	10	5	7	13	15	14	9	18	12	21	1
ASV_1158	Bacteria	Proteobacteria	Alphaproteobacteria	Acetobacterales	Acetobacteraceae	Acetobacteraceae	midas_s_17534	31	53	31	46	23	3	20	7	4	0	2	3	0	3	0	0	0	0	0	0	0	0	0	0	0	0	0	0	0
ASV_1159	Bacteria	Actinobacteriota	Actinobacteria	Micrococcales	Intrasporangiaceae	Ca_Phosphoribacter	midas_s_5	0	0	0	0	0	0	0	0	0	0	0	0	0	0	0	0	0	0	0	0	0	0	0	0	0	0	0	0	0
ASV_1160	Bacteria	Proteobacteria	Alphaproteobacteria	Rhizobiales	Hyphomicrobiaceae	Hyphomicrobiaceae	midas_s_648	32	45	25	12	0	0	6	0	2	0	0	0	0	0	1	0	0	0	0	0	0	0	0	0	0	0	0	0	0
ASV_1161	Bacteria	Bacteroidota	Bacteroidia	Flavobacteriales	Weeksellaceae	Chryseobacterium	unknown	0	0	0	0	0	0	0	0	0	0	0	0	0	0	1	2	2	0	18	25	36	20	13	36	17	43	17	7	0
ASV_1162	Bacteria	Proteobacteria	Alphaproteobacteria	Rhodobacterales	Rhodobacteraceae	Rhodobacteraceae	midas_s_57	31	49	25	20	11	5	5	4	1	0	0	2	0	0	0	0	0	0	0	0	0	2	0	0	0	0	0	0	0
ASV_1163	Bacteria	Chloroflexi	Anaerolineae	Ardenticatenales	Ardenticatenaceae	Ardenticatenaceae	midas_s_3996	13	25	12	9	1	0	0	10	10	0	0	6	0	2	0	3	0	0	0	0	0	0	0	0	0	0	0	0	0
ASV_1164	Bacteria	Bdellovibrionota	Bdellovibrionia	Bdellovibrionales	Bdellovibrionaceae	Bdellovibrionaceae	midas_s_33317	0	0	0	2	0	2	2	10	6	4	0	3	3	2	0	0	6	1	0	2	0	0	0	0	0	1	0	1	0
ASV_1165	Bacteria	Bacteroidota	Kryptonia	Kryptoniales	BSV26	BSV26	midas_s_29717	0	0	0	4	9	4	12	14	2	3	0	3	0	0	0	0	0	0	1	3	0	0	0	0	0	0	0	0	0
ASV_1166	Bacteria	Myxococcota	Polyangia	Polyangiales	Polyangiaceae	Pajaroellobacter	midas_s_2779	1	1	0	2	0	0	0	0	0	0	0	0	0	0	0	0	0	0	0	0	0	0	0	0	0	0	0	0	0
ASV_1167	Bacteria	Acidobacteriota	Blastocatellia	Blastocatellales	Blastocatellaceae	JGI_0001001-H03	unknown	33	26	18	13	11	0	9	6	2	4	1	1	0	0	0	0	0	0	0	0	0	0	0	0	0	0	0	0	0
ASV_1168	Bacteria	Proteobacteria	Alphaproteobacteria	Rhizobiales	Rhizobiaceae	Allorhizobium-Neorhizobium-Pararhizobium-Rhizobium	midas_s_4222	8	13	8	11	2	0	0	6	0	0	0	0	0	0	0	0	0	0	0	0	0	1	0	0	1	0	0	0	0
ASV_1169	Bacteria	Bacteroidota	Bacteroidia	Chitinophagales	midas_f_18379	Chitinophagales	midas_s_38605	0	0	0	0	0	0	0	0	0	0	0	0	0	0	0	0	0	0	0	0	0	0	0	0	0	0	0	0	0
ASV_1170	Bacteria	Actinobacteriota	Actinobacteria	Micrococcales	Dermatophilaceae	Dermatophilaceae	midas_s_725	9	7	1	6	14	3	52	32	11	7	4	6	1	0	0	0	1	1	0	0	0	0	0	0	0	0	0	0	0
ASV_1171	Bacteria	Actinobacteriota	Actinobacteria	Actinomycetales	Actinomycetaceae	Actinomycetaceae	midas_s_343	45	32	12	7	0	1	0	0	0	0	0	0	0	0	0	0	0	0	0	0	0	0	0	0	0	0	0	0	0
ASV_1172	Bacteria	Proteobacteria	Gammaproteobacteria	Burkholderiales	Sutterellaceae	AAP99	midas_s_9909	0	1	9	14	15	7	5	10	14	18	7	10	9	5	6	0	5	0	0	0	0	0	6	2	2	5	8	10	12
ASV_1173	Bacteria	Actinobacteriota	Coriobacteriia	Coriobacteriales	Coriobacteriaceae	Collinsella	Collinsella_aerofaciens	39	22	10	4	3	0	0	0	0	0	0	0	0	0	0	0	0	0	0	0	0	0	0	0	0	0	0	0	0
ASV_1174	Bacteria	Proteobacteria	Gammaproteobacteria	Burkholderiales	Rhodocyclaceae	Ca_Accumulibacter	Ca_Accumulibacter_phosphatis	0	0	0	0	0	0	0	0	0	7	0	23	0	30	23	8	54	22	12	0	17	7	13	10	0	0	0	0	0
ASV_1175	Bacteria	Proteobacteria	Alphaproteobacteria	Rhizobiales	Rhizobiaceae	Mesorhizobium	midas_s_46118	0	0	2	0	0	2	6	3	7	2	0	4	3	4	4	0	4	7	7	4	4	9	4	6	7	8	6	11	1
ASV_1176	Bacteria	Planctomycetota	Phycisphaerae	Phycisphaerales	Phycisphaeraceae	SM1A02	midas_s_7383	0	6	0	2	4	0	0	1	0	0	0	0	0	0	0	0	0	0	0	0	1	0	0	0	0	0	1	1	0
ASV_1177	Bacteria	Proteobacteria	Gammaproteobacteria	Burkholderiales	Rhodocyclaceae	Sulfuritalea	Sulfuritalea_hydrogenivorans	0	0	8	11	5	0	3	0	3	0	0	0	0	0	0	0	0	0	0	0	0	0	0	0	0	0	0	0	0
ASV_1178	Bacteria	Proteobacteria	Alphaproteobacteria	Rhizobiales	Pleomorphomonadaceae	Prosthecomicrobium	Prosthecomicrobium_hirschii	35	33	12	6	6	0	5	0	0	0	0	0	6	0	0	0	1	0	0	0	0	0	0	0	0	1	0	0	0
ASV_1179	Bacteria	Proteobacteria	Alphaproteobacteria	Sphingomonadales	Sphingomonadaceae	Sphingomonas	midas_s_6200	35	19	17	20	8	1	0	1	0	0	0	0	0	0	0	0	0	0	0	0	0	0	0	0	0	0	0	0	0
ASV_1180	Bacteria	Elusimicrobiota	Elusimicrobia	MVP-88	midas_f_595	MVP-88	midas_s_48063	0	6	18	39	35	4	26	12	6	0	2	0	0	0	0	0	0	0	0	0	0	0	0	0	0	0	0	0	0
ASV_1181	Bacteria	Proteobacteria	Gammaproteobacteria	Burkholderiales	Rhodocyclaceae	Propionivibrio	Ca_Propionivibrio_aalborgensis	0	0	0	0	0	0	5	0	0	0	6	9	1	0	0	0	0	0	0	0	0	0	0	0	0	2	1	0	5
ASV_1182	Bacteria	Proteobacteria	Gammaproteobacteria	Burkholderiales	Comamonadaceae	unknown	unknown	3	3	5	2	0	0	0	0	0	4	1	0	4	0	0	0	0	0	0	3	0	4	0	5	0	6	0	3	0
ASV_1183	Bacteria	Bacteroidota	Bacteroidia	Sphingobacteriales	Lentimicrobiaceae	Lentimicrobiaceae	midas_s_4141	0	0	0	0	2	0	15	15	0	0	7	11	0	0	4	0	6	0	0	0	0	5	0	0	0	0	3	11	16
ASV_1184	Bacteria	Proteobacteria	Gammaproteobacteria	Burkholderiales	Comamonadaceae	Leptothrix	midas_s_62607	7	13	0	18	16	7	9	0	0	0	0	0	1	4	0	0	0	0	0	0	0	0	0	0	0	0	0	0	0
ASV_1185	Bacteria	Chloroflexi	Chloroflexia	Chloroflexales	Roseiflexaceae	Roseiflexaceae	midas_s_55440	0	6	8	9	5	0	11	0	0	0	0	0	0	0	1	0	0	0	0	0	0	0	0	0	0	0	0	0	0
ASV_1186	Bacteria	Bacteroidota	Ignavibacteria	SJA-28	midas_f_31	SJA-28	midas_s_171	18	28	13	23	10	3	18	6	6	7	2	7	0	2	1	1	0	0	2	2	3	0	3	0	0	3	5	0	0
ASV_1187	Bacteria	Proteobacteria	Gammaproteobacteria	Burkholderiales	Comamonadaceae	Rhodoferax	midas_s_320	0	0	0	0	0	0	0	0	0	0	0	0	0	0	0	0	0	0	0	0	0	0	0	0	0	0	0	0	0
ASV_1188	Bacteria	Chloroflexi	Anaerolineae	Caldilineales	Caldilineaceae	Ca_Caldilinea	midas_s_868	9	13	4	6	3	0	4	1	0	0	0	0	0	0	0	0	0	0	0	0	0	0	0	0	0	0	0	0	0
ASV_1189	Bacteria	Bacteroidota	Bacteroidia	Bacteroidales	Williamwhitmaniaceae	Williamwhitmania	midas_s_80204	0	0	0	0	0	0	0	4	0	0	6	17	10	0	0	3	7	10	10	11	11	0	0	0	0	0	0	0	0
ASV_1190	Bacteria	Bacteroidota	Bacteroidia	Sphingobacteriales	env.OPS_17	env.OPS_17	midas_s_15351	0	4	5	9	13	0	12	11	6	9	5	12	7	3	8	6	0	1	2	1	4	0	0	0	0	0	0	0	0
ASV_1191	Bacteria	Elusimicrobiota	Elusimicrobia	MVP-88	midas_f_595	MVP-88	midas_s_945	0	0	3	13	38	0	51	49	19	8	5	1	3	0	2	0	0	0	2	0	0	0	0	0	0	0	0	0	0
ASV_1192	Bacteria	Bacteroidota	Bacteroidia	Flavobacteriales	Flavobacteriaceae	Flavobacterium	Flavobacterium_sasangense	0	3	2	0	0	0	0	0	0	0	0	0	0	0	0	0	0	0	0	0	0	0	0	0	0	0	0	0	0
ASV_1193	Bacteria	Patescibacteria	Saccharimonadia	Saccharimonadales	midas_f_12351	Saccharimonadales	midas_s_33289	65	86	22	22	21	0	3	1	0	0	0	0	0	0	0	0	0	0	0	0	0	0	0	0	0	0	0	0	0
ASV_1194	Bacteria	Proteobacteria	Gammaproteobacteria	Thiotrichales	Thiotrichaceae	Thiothrix	Thiothrix_unzii	0	0	0	0	0	0	0	10	40	21	0	9	10	0	0	0	0	0	0	0	0	0	0	0	0	0	0	0	0
ASV_1195	Bacteria	Acidobacteriota	Blastocatellia	2024-11-01	midas_f_1424	2024-11-01	midas_s_16013	1	10	15	20	23	4	17	6	4	0	0	0	0	0	0	0	0	0	0	0	0	0	0	0	0	0	0	1	0
ASV_1196	Bacteria	Chloroflexi	Anaerolineae	Caldilineales	Caldilineaceae	Caldilineaceae	midas_s_1400	0	0	0	0	0	0	0	0	2	0	0	0	0	0	0	0	0	0	0	0	0	0	0	0	0	0	0	0	0
ASV_1197	Bacteria	Bacteroidota	Bacteroidia	Sphingobacteriales	env.OPS_17	env.OPS_17	midas_s_73467	0	0	0	0	0	0	0	0	0	0	0	0	0	0	0	0	0	0	0	0	0	0	0	0	0	0	0	0	0
ASV_1198	Bacteria	Myxococcota	Polyangia	Polyangiales	Polyangiaceae	Pajaroellobacter	midas_s_2895	3	7	7	14	9	1	4	0	0	0	0	0	0	0	0	0	0	0	0	0	0	0	0	0	0	0	0	0	0
ASV_1199	Bacteria	Patescibacteria	Microgenomatia	Ca_Collierbacteria	midas_f_2215	Ca_Collierbacteria	midas_s_8014	8	17	2	6	16	0	8	4	2	3	0	0	3	0	0	0	0	0	0	2	0	0	0	0	0	0	0	0	0
ASV_1200	Bacteria	Chloroflexi	Anaerolineae	SBR1031	Flexifilaceae	Flexifilaceae	midas_s_81585	2	1	4	0	2	0	4	3	4	2	4	3	2	5	0	10	4	0	4	6	13	5	0	11	9	10	10	16	7
ASV_1201	Bacteria	Chloroflexi	Chloroflexia	Chloroflexales	Roseiflexaceae	Roseiflexaceae	midas_s_7080	0	11	10	7	4	0	11	3	6	0	0	10	0	0	0	0	7	0	0	0	3	0	0	0	0	0	0	0	0
ASV_1202	Bacteria	Bacteroidota	Bacteroidia	Cytophagales	Spirosomaceae	Lacihabitans	midas_s_85	5	2	1	1	0	1	3	14	18	17	5	7	8	8	9	1	9	3	2	6	5	6	4	2	0	6	2	3	0
ASV_1203	Bacteria	Proteobacteria	Alphaproteobacteria	Rhizobiales	Pleomorphomonadaceae	Prosthecomicrobium	Prosthecomicrobium_hirschii	16	19	0	10	5	8	0	0	0	0	0	0	0	0	0	0	0	0	0	0	0	0	0	0	0	0	0	0	0
ASV_1204	Bacteria	Bacteroidota	Bacteroidia	Chitinophagales	Saprospiraceae	Saprospiraceae	midas_s_32553	0	1	0	8	7	0	3	1	2	0	0	0	0	0	0	0	0	0	0	0	0	0	0	0	0	0	0	0	0
ASV_1205	Bacteria	Desulfobacterota	Desulfuromonadia	Bradymonadales	midas_f_3949	Bradymonadales	midas_s_3949	0	0	0	11	9	0	4	0	0	1	0	3	1	0	2	2	2	0	0	0	0	0	0	0	0	0	0	0	0
ASV_1206	Bacteria	Bacteroidota	Bacteroidia	Flavobacteriales	Flavobacteriaceae	Flavobacterium	Flavobacterium_succinicans	0	0	0	0	0	0	0	0	4	9	6	6	7	10	1	0	0	0	0	4	0	1	0	1	0	4	6	56	0
ASV_1207	Bacteria	Bacteroidota	Bacteroidia	Bacteroidales	Paludibacteraceae	Paludibacter	midas_s_11358	0	0	0	0	3	0	2	12	13	4	2	0	0	4	1	4	8	7	11	20	20	11	5	15	2	13	3	5	0
ASV_1208	Bacteria	Proteobacteria	Gammaproteobacteria	Thiotrichales	Thiotrichaceae	Thiothrix	Thiothrix_unzii	0	0	0	0	0	0	0	0	0	0	0	0	0	0	0	0	0	0	0	0	0	0	0	0	0	0	0	0	0
ASV_1209	Bacteria	Proteobacteria	Alphaproteobacteria	Caulobacterales	Caulobacteraceae	Phenylobacterium	midas_s_1057	2	0	6	7	5	0	0	0	6	4	0	0	0	0	0	0	0	0	0	0	0	0	0	0	0	0	0	0	0
ASV_1210	Bacteria	Bacteroidota	Bacteroidia	Sphingobacteriales	Lentimicrobiaceae	Lentimicrobiaceae	midas_s_1208	0	1	0	0	5	0	12	8	17	15	10	9	10	5	3	4	4	0	2	2	0	3	0	0	0	0	0	0	0
ASV_1211	Bacteria	Firmicutes	Clostridia	Christensenellales	Christensenellaceae	Christensenellaceae_R-7_group	midas_s_39087	2	3	0	0	0	0	0	7	1	0	0	0	1	5	0	0	2	4	5	0	15	18	8	15	2	11	25	30	7
ASV_1212	Bacteria	Patescibacteria	Saccharimonadia	Saccharimonadales	midas_f_67	Saccharimonadales	midas_s_977	1	0	0	0	0	0	0	0	0	0	0	0	0	0	0	0	0	0	0	0	0	0	0	0	0	0	0	0	0
ASV_1213	Bacteria	Proteobacteria	Gammaproteobacteria	Burkholderiales	Comamonadaceae	Comamonadaceae	midas_s_1663	0	0	0	0	11	0	6	17	15	20	3	10	4	0	0	0	0	1	0	0	0	0	0	0	3	0	0	0	0
ASV_1214	Bacteria	Bacteroidota	Bacteroidia	Chitinophagales	Saprospiraceae	Lewinella	midas_s_15263	0	0	0	0	0	0	7	8	7	2	6	7	5	1	3	1	0	1	2	0	4	0	0	0	0	1	0	0	0
ASV_1215	Bacteria	Actinobacteriota	Actinobacteria	Micrococcales	Intrasporangiaceae	Tetrasphaera	midas_s_1378	26	38	20	17	4	2	0	6	5	0	0	0	0	0	0	0	0	0	0	0	0	0	0	0	0	0	0	0	0
ASV_1216	Bacteria	Patescibacteria	midas_c_12581	midas_o_13593	midas_f_18669	Patescibacteria	midas_s_18669	3	10	7	7	6	0	4	3	0	0	0	0	0	0	0	0	0	0	0	0	0	0	0	0	0	0	0	0	0
ASV_1217	Bacteria	Actinobacteriota	Actinobacteria	Propionibacteriales	Nocardioidaceae	Nocardioides	midas_s_625	11	15	6	8	12	2	16	7	16	14	8	9	7	0	0	2	2	0	0	3	0	1	0	0	0	3	2	6	0
ASV_1218	Bacteria	Bacteroidota	Bacteroidia	Sphingobacteriales	env.OPS_17	env.OPS_17	midas_s_6658	2	0	3	3	3	2	7	4	16	19	4	12	3	2	4	12	6	0	0	0	0	0	0	0	0	0	0	0	0
ASV_1219	Bacteria	Actinobacteriota	Thermoleophilia	Solirubrobacterales	67-14	67-14	midas_s_52	20	21	9	18	8	2	2	3	0	2	0	1	0	0	0	1	0	0	0	0	0	0	0	0	0	0	0	0	0
ASV_1220	Bacteria	Bacteroidota	Bacteroidia	Sphingobacteriales	env.OPS_17	env.OPS_17	midas_s_5378	0	2	2	0	6	0	1	0	1	0	0	3	0	1	0	1	0	0	0	0	0	0	0	0	0	0	0	0	0
ASV_1221	Bacteria	Proteobacteria	Gammaproteobacteria	Burkholderiales	Rhodocyclaceae	Ca_Accumulibacter	Ca_Accumulibacter_aalborgensis	0	0	0	0	0	0	0	0	0	0	0	0	0	0	0	0	0	0	0	0	0	0	0	0	0	0	0	0	0
ASV_1222	Bacteria	Chloroflexi	Anaerolineae	Anaerolineales	Anaerolineaceae	Anaerolineaceae	midas_s_5914	5	7	3	0	3	0	7	6	4	4	3	9	3	4	3	0	2	0	0	6	0	5	0	3	0	3	3	0	0
ASV_1223	Bacteria	Actinobacteriota	Actinobacteria	Micrococcales	Bogoriellaceae	Bogoriellaceae	midas_s_1005	27	15	6	8	2	0	0	0	0	0	0	0	0	0	0	0	0	0	0	0	0	0	0	0	0	0	0	0	0
ASV_1224	Bacteria	Proteobacteria	Gammaproteobacteria	Burkholderiales	Rhodocyclaceae	Rhodocyclaceae	midas_s_12660	0	6	9	0	4	0	0	0	0	0	0	0	0	0	0	0	0	0	0	0	0	0	0	0	0	0	0	0	0
ASV_1225	Bacteria	Patescibacteria	Saccharimonadia	Saccharimonadales	midas_f_12351	Saccharimonadales	midas_s_22045	1	0	0	0	3	1	9	0	4	3	0	0	1	0	0	0	0	0	0	0	0	0	0	0	0	0	0	0	0
ASV_1226	Bacteria	Bacteroidota	Bacteroidia	Bacteroidales	Bacteroidetes_BD2-2	Bacteroidetes_BD2-2	midas_s_9711	34	40	30	44	33	3	13	6	5	0	0	0	1	1	0	0	0	0	0	0	0	0	0	0	0	0	0	0	0
ASV_1227	Bacteria	Fusobacteriota	Fusobacteriia	Fusobacteriales	Leptotrichiaceae	Leptotrichia	midas_s_2907	47	23	6	6	1	0	1	0	0	0	0	0	0	0	0	0	0	0	0	0	0	0	0	0	0	0	0	0	0
ASV_1228	Bacteria	Proteobacteria	Alphaproteobacteria	Rhodobacterales	Rhodobacteraceae	Defluviimonas	midas_s_5729	34	36	27	6	7	4	12	5	5	5	6	7	2	0	0	1	0	0	0	0	0	0	0	3	1	0	0	0	0
ASV_1229	Bacteria	Patescibacteria	Microgenomatia	Ca_Collierbacteria	midas_f_2215	Ca_Collierbacteria	midas_s_8014	9	6	0	10	16	0	12	12	0	0	0	2	1	0	1	0	0	0	1	6	1	3	0	3	0	10	3	5	1
ASV_1230	Bacteria	Proteobacteria	Gammaproteobacteria	Burkholderiales	Rhodocyclaceae	Azonexus	midas_s_5474	0	0	0	0	1	0	0	0	0	0	0	0	0	0	0	0	0	0	0	0	0	0	0	0	0	0	0	0	0
ASV_1231	Bacteria	Proteobacteria	Alphaproteobacteria	Caulobacterales	Hyphomonadaceae	Hyphomonadaceae	midas_s_6757	22	25	16	16	5	0	5	1	0	0	0	1	0	0	1	0	2	0	3	1	0	4	1	0	0	0	3	0	0
ASV_1232	Bacteria	Chloroflexi	OLB14	midas_o_731	midas_f_731	Ca_Amarobacter	midas_s_3221	7	14	10	10	12	0	3	7	2	0	0	0	0	0	0	0	0	0	0	0	0	0	0	0	0	0	0	0	0
ASV_1233	Bacteria	Bacteroidota	Bacteroidia	Chitinophagales	Chitinophagaceae	Rurimicrobium	midas_s_11569	0	0	0	0	0	0	0	0	0	1	0	0	0	1	17	22	27	4	9	8	33	14	2	6	2	30	17	13	0
ASV_1234	Bacteria	Actinobacteriota	Actinobacteria	Propionibacteriales	Propionibacteriaceae	Propionibacteriaceae	midas_s_260	41	19	14	10	5	0	0	2	0	0	0	0	0	0	0	0	0	0	0	0	0	0	0	0	0	0	0	0	0
ASV_1235	Bacteria	Chloroflexi	Anaerolineae	Caldilineales	Caldilineaceae	Ca_Caldilinea	unknown	12	17	8	3	0	0	1	6	1	0	0	0	0	0	0	0	0	0	0	0	0	0	0	0	0	0	0	0	0
ASV_1236	Bacteria	Proteobacteria	Gammaproteobacteria	Competibacterales	Competibacteraceae	Ca_Contendobacter	Ca_Contendobacter_odensis	0	0	6	0	10	17	0	19	0	27	18	20	12	7	0	0	0	13	0	13	4	3	18	0	9	0	0	0	0
ASV_1237	Bacteria	Chloroflexi	Anaerolineae	SBR1031	Flexifilaceae	Flexifilaceae	midas_s_55262	1	0	0	0	0	0	1	0	0	0	0	3	0	0	3	0	2	0	2	2	9	13	1	15	2	8	16	9	6
ASV_1238	Bacteria	Actinobacteriota	Acidimicrobiia	Microtrichales	Microtrichaceae	IMCC26207	midas_s_3412	52	94	19	22	5	4	7	0	0	0	0	0	0	0	0	0	0	0	0	0	0	0	0	0	0	0	0	0	0
ASV_1239	Bacteria	Proteobacteria	Alphaproteobacteria	Rhodobacterales	Rhodobacteraceae	Tabrizicola	midas_s_50447	0	0	0	0	0	0	0	0	0	4	1	0	5	11	15	19	24	5	11	6	16	10	11	10	6	4	3	0	0
ASV_1240	Bacteria	Proteobacteria	Alphaproteobacteria	Sphingomonadales	Sphingomonadaceae	Novosphingobium	midas_s_587	0	0	0	0	0	0	1	0	0	0	0	0	0	0	0	0	0	0	0	0	0	0	0	0	0	0	0	0	0
ASV_1241	Bacteria	Bacteroidota	Bacteroidia	Bacteroidales	Marinilabiliaceae	Cytophaga_xylanolytica_group	midas_s_21729	0	0	0	0	0	0	0	12	25	25	11	18	0	0	12	2	0	0	0	0	9	0	3	8	0	6	7	10	0
ASV_1242	Bacteria	Actinobacteriota	Actinobacteria	Micrococcales	Micrococcaceae	Rothia	Rothia_endophytica	51	48	12	10	4	0	2	0	0	0	0	0	0	0	0	0	0	0	0	0	0	0	0	0	0	0	0	0	0
ASV_1243	Bacteria	Proteobacteria	Alphaproteobacteria	Rhodobacterales	Rhodobacteraceae	Rhodobacteraceae	midas_s_2171	50	43	19	13	3	0	6	0	0	0	0	3	3	1	0	1	3	2	0	2	0	2	0	3	1	0	2	1	0
ASV_1244	Bacteria	Desulfobacterota	midas_c_41	midas_o_2276	midas_f_5162	Desulfobacterota	midas_s_5427	26	25	3	7	3	2	0	2	0	0	0	0	0	0	0	0	0	0	0	0	0	0	0	0	0	0	0	0	0
ASV_1245	Bacteria	Proteobacteria	Alphaproteobacteria	Rhizobiales	Devosiaceae	Devosia	unknown	0	0	0	0	0	0	0	0	0	0	0	0	2	2	5	1	8	0	9	9	6	20	8	20	24	22	28	30	4
ASV_1246	Bacteria	Planctomycetota	Phycisphaerae	Phycisphaerales	Phycisphaeraceae	SM1A02	midas_s_4911	9	5	7	12	9	0	4	5	0	0	0	2	0	0	1	1	0	0	0	0	1	0	0	0	0	0	0	1	0
ASV_1247	Bacteria	Myxococcota	Polyangia	Haliangiales	Haliangiaceae	Haliangium	midas_s_2203	0	0	0	0	0	0	0	0	0	0	0	0	0	0	0	0	0	0	0	0	0	0	0	0	0	0	0	0	0
ASV_1248	Bacteria	Chloroflexi	Anaerolineae	SBR1031	Flexifilaceae	Flexifilaceae	midas_s_58262	0	0	0	0	0	0	0	0	0	0	0	0	0	0	0	0	0	0	0	0	0	0	0	0	0	0	0	0	0
ASV_1249	Bacteria	Proteobacteria	Gammaproteobacteria	Burkholderiales	Comamonadaceae	unknown	unknown	0	7	11	20	12	4	7	12	4	1	0	3	0	0	0	0	0	0	0	0	0	0	0	0	0	0	0	0	0
ASV_1250	Bacteria	Proteobacteria	Alphaproteobacteria	Caulobacterales	Caulobacteraceae	Brevundimonas	midas_s_65988	0	0	0	0	0	0	0	0	0	0	0	0	0	0	1	5	5	2	4	5	6	9	0	3	0	4	4	4	0
ASV_1251	Bacteria	Proteobacteria	Gammaproteobacteria	Competibacterales	Competibacteraceae	Ca_Competibacter	midas_s_2964	10	12	12	8	15	11	13	4	11	7	8	8	8	5	0	0	0	0	0	2	0	3	0	0	0	0	0	0	0
ASV_1252	Bacteria	Bacteroidota	Bacteroidia	Bacteroidales	Marinifilaceae	Marinifilaceae	midas_s_23435	0	0	0	0	0	0	0	0	0	0	0	0	0	0	0	0	0	0	0	0	0	0	0	0	0	0	0	0	0
ASV_1253	Bacteria	Actinobacteriota	Thermoleophilia	Solirubrobacterales	Solirubrobacteraceae	Conexibacter	midas_s_16225	65	71	29	16	8	3	6	2	2	0	0	1	0	0	0	0	0	0	0	0	0	0	0	0	0	0	0	0	0
ASV_1254	Bacteria	Chloroflexi	Chloroflexia	Thermomicrobiales	JG30-KF-CM45	JG30-KF-CM45	midas_s_3626	14	22	11	11	8	0	6	0	0	2	0	1	0	0	0	0	0	0	0	1	0	0	0	1	0	0	0	0	0
ASV_1255	Bacteria	Actinobacteriota	Acidimicrobiia	IMCC26256	midas_f_2	IMCC26256	midas_s_56928	17	29	12	11	0	0	0	0	0	0	0	0	0	0	0	0	0	0	0	0	0	0	0	0	0	0	0	0	0
ASV_1256	Bacteria	Proteobacteria	Alphaproteobacteria	Rhizobiales	Beijerinckiaceae	Beijerinckiaceae	midas_s_612	4	3	3	0	10	1	5	3	0	0	0	1	0	0	0	0	0	0	1	0	2	0	0	0	0	2	2	0	0
ASV_1257	Bacteria	Chloroflexi	Anaerolineae	SBR1031	Flexifilaceae	Ca_Flexifilum	Ca_Flexifilum_affine	7	4	11	5	0	0	3	4	3	10	0	4	8	9	2	3	0	0	0	0	4	5	0	0	2	0	2	1	0
ASV_1258	Bacteria	Proteobacteria	Alphaproteobacteria	Rhizobiales	Hyphomicrobiaceae	Hyphomicrobium	midas_s_11440	25	23	12	8	10	0	7	0	0	0	0	0	0	0	0	0	0	0	0	0	0	0	0	0	0	0	0	0	0
ASV_1259	Bacteria	Planctomycetota	OM190	midas_o_2104	midas_f_2104	OM190	midas_s_59399	4	0	0	3	3	0	0	2	0	0	0	0	0	0	0	0	0	0	0	0	0	0	0	0	0	0	0	0	0
ASV_1260	Bacteria	Latescibacterota	midas_c_18	midas_o_753	midas_f_1938	Latescibacterota	midas_s_4207	4	6	6	8	7	0	6	2	3	0	0	0	0	0	0	0	0	0	0	0	0	0	0	0	0	0	0	0	0
ASV_1261	Bacteria	Patescibacteria	Gracilibacteria	midas_o_1258	midas_f_1258	Gracilibacteria	midas_s_50153	0	0	0	0	0	0	0	0	0	0	0	0	0	0	0	0	0	0	0	0	0	0	0	0	0	0	0	0	0
ASV_1262	Bacteria	Patescibacteria	Saccharimonadia	Saccharimonadales	midas_f_5324	Saccharimonadales	midas_s_7462	3	1	2	2	0	0	0	0	0	0	0	0	0	0	0	0	0	0	0	0	0	0	0	0	0	0	0	0	0
ASV_1263	Bacteria	Bacteroidota	Bacteroidia	Chitinophagales	Chitinophagaceae	Sediminibacterium	Sediminibacterium_salmoneum	0	0	0	0	0	0	0	0	0	0	0	0	0	0	0	0	0	0	0	0	0	0	0	0	0	0	0	0	0
ASV_1264	Bacteria	Chloroflexi	Chloroflexia	Thermomicrobiales	JG30-KF-CM45	JG30-KF-CM45	midas_s_4476	20	19	15	7	1	1	0	0	0	0	0	1	0	0	0	0	0	0	2	0	0	0	0	0	0	0	0	1	0
ASV_1265	Bacteria	Proteobacteria	Gammaproteobacteria	Burkholderiales	Comamonadaceae	Ramlibacter	midas_s_805	0	0	0	0	0	0	0	0	0	0	0	0	1	0	0	0	0	0	0	0	0	0	0	0	0	0	0	0	0
ASV_1266	Bacteria	Proteobacteria	Gammaproteobacteria	midas_o_26	midas_f_98	Gammaproteobacteria	midas_s_268	9	11	0	9	4	3	0	0	0	0	0	0	0	0	0	0	0	0	0	0	0	0	0	0	0	0	0	0	0
ASV_1267	Bacteria	Firmicutes	Clostridia	Peptostreptococcales-Tissierellales	Acidaminobacteraceae	Acidaminobacter	unknown	0	0	0	0	0	0	0	0	0	0	0	0	0	0	0	0	0	0	0	0	0	0	0	0	0	0	0	0	0
ASV_1268	Bacteria	Actinobacteriota	Acidimicrobiia	Microtrichales	Microtrichaceae	IMCC26207	midas_s_2275	56	41	32	10	0	0	3	0	0	0	0	0	0	0	0	0	0	0	0	0	0	0	0	0	0	0	0	0	0
ASV_1269	Bacteria	Actinobacteriota	Actinobacteria	Bifidobacteriales	Bifidobacteriaceae	Bifidobacterium	Bifidobacterium_adolescentis	51	14	6	1	4	1	0	0	0	0	0	0	0	0	0	0	0	0	0	0	0	0	0	0	0	0	0	0	0
ASV_1270	Bacteria	Proteobacteria	Gammaproteobacteria	Burkholderiales	Comamonadaceae	Aquabacterium	midas_s_333	16	25	48	19	7	6	1	0	0	0	0	0	0	0	0	0	0	0	0	0	0	0	0	0	0	0	0	0	0
ASV_1271	Bacteria	Actinobacteriota	Actinobacteria	Propionibacteriales	Nocardioidaceae	Nocardioides	Nocardioides_alpinus	0	0	0	0	0	0	0	0	0	0	0	2	3	0	3	6	0	0	11	23	0	38	3	24	11	31	0	45	0
ASV_1272	Bacteria	Bacteroidota	Bacteroidia	Flavobacteriales	NS9_marine_group	NS9_marine_group	midas_s_3050	1	0	2	8	1	0	4	0	1	4	3	3	3	3	2	2	1	0	2	3	4	2	0	1	0	0	2	0	0
ASV_1273	Bacteria	Proteobacteria	Alphaproteobacteria	Rhizobiales	Devosiaceae	Devosia	midas_s_877	13	15	10	0	6	0	0	0	2	0	0	1	0	0	0	0	0	0	0	0	2	0	0	2	0	0	0	0	0
ASV_1274	Bacteria	Myxococcota	Polyangia	mle1-27	midas_f_990	mle1-27	midas_s_3374	40	42	15	9	4	0	2	0	0	0	0	0	0	0	0	0	0	0	0	0	0	0	0	0	0	0	0	0	0
ASV_1275	Bacteria	Chloroflexi	Chloroflexia	Chloroflexales	Roseiflexaceae	Ca_Ribeiella	Ca_Ribeiella_danica	0	0	0	0	0	0	0	0	0	0	0	0	0	0	0	0	0	0	0	0	0	0	0	0	0	0	0	0	0
ASV_1276	Bacteria	Bacteroidota	Bacteroidia	Bacteroidales	Marinilabiliaceae	Cytophaga_xylanolytica_group	midas_s_21729	0	0	0	0	0	0	4	12	30	18	13	9	22	4	0	4	0	0	3	0	0	0	0	0	0	0	6	0	0
ASV_1277	Bacteria	WPS-2	midas_c_206	midas_o_395	midas_f_547	WPS-2	midas_s_2153	6	0	0	6	18	3	16	7	9	3	0	2	6	0	8	0	1	0	6	0	1	2	0	0	0	0	1	0	0
ASV_1278	Bacteria	Bacteroidota	Bacteroidia	Chitinophagales	midas_f_18379	Chitinophagales	midas_s_38605	0	0	0	0	0	0	0	0	0	0	0	0	0	0	2	3	7	0	1	0	0	0	0	0	0	0	0	0	0
ASV_1279	Bacteria	Proteobacteria	Alphaproteobacteria	Rhizobiales	Rhizobiaceae	Mesorhizobium	midas_s_3077	40	56	22	8	14	0	7	7	0	2	0	0	0	2	0	0	0	0	0	0	0	0	2	2	0	0	1	0	0
ASV_1280	Bacteria	Actinobacteriota	Actinobacteria	Bifidobacteriales	Bifidobacteriaceae	Bifidobacterium	midas_s_110072	47	29	9	3	0	0	0	0	0	0	0	0	0	0	0	0	0	0	0	0	0	0	0	0	0	0	0	0	0
ASV_1281	Bacteria	Proteobacteria	Gammaproteobacteria	midas_o_26	midas_f_98	Acidibacter	midas_s_7040	46	44	27	18	14	0	11	3	2	0	0	0	0	2	0	0	0	0	0	0	2	0	0	0	0	0	0	0	0
ASV_1282	Bacteria	Patescibacteria	Parcubacteria	midas_o_11143	midas_f_11143	Parcubacteria	midas_s_28312	0	0	0	0	1	0	0	0	0	0	0	0	0	0	0	0	0	0	0	0	0	0	0	0	0	0	0	0	0
ASV_1283	Bacteria	Proteobacteria	Gammaproteobacteria	Burkholderiales	Rhodocyclaceae	Azonexus	unknown	0	0	0	0	3	0	3	2	0	0	0	0	0	0	0	0	0	0	0	0	0	0	0	0	0	0	0	0	0
ASV_1284	Bacteria	Bacteroidota	Bacteroidia	Flavobacteriales	Flavobacteriaceae	Flavobacterium	midas_s_10075	0	0	0	0	4	0	7	8	12	4	0	0	0	1	0	0	0	0	0	0	0	0	0	0	0	0	0	0	0
ASV_1285	Bacteria	Bacteroidota	Bacteroidia	Chitinophagales	Saprospiraceae	Saprospiraceae	midas_s_4865	3	9	10	26	18	4	33	19	8	0	3	0	3	0	0	1	0	0	0	0	0	0	0	0	0	0	0	0	0
ASV_1286	Bacteria	Bacteroidota	Bacteroidia	Flavobacteriales	NS9_marine_group	NS9_marine_group	midas_s_1433	0	0	0	0	0	0	0	0	0	0	0	0	0	0	0	0	0	0	0	0	0	0	0	0	0	0	0	0	0
ASV_1287	Bacteria	Bacteroidota	Bacteroidia	Chitinophagales	Saprospiraceae	Saprospiraceae	midas_s_4865	0	11	10	20	40	0	38	18	19	3	0	0	0	0	0	0	0	0	0	0	0	0	0	0	0	0	0	0	0
ASV_1288	Bacteria	Proteobacteria	Gammaproteobacteria	Pseudomonadales	Moraxellaceae	Acinetobacter	midas_s_1124	47	39	20	5	0	0	6	0	0	0	0	0	0	0	0	0	0	0	0	0	0	0	0	0	0	0	0	0	0
ASV_1289	Bacteria	Myxococcota	Polyangia	Polyangiales	Polyangiaceae	Polyangiaceae	midas_s_6395	0	7	5	7	0	0	0	0	0	0	0	0	0	0	0	0	0	0	0	0	0	0	0	0	0	0	0	0	0
ASV_1290	Bacteria	Proteobacteria	Alphaproteobacteria	Azospirillales	midas_f_406	Stella	midas_s_406	10	3	4	0	0	0	0	0	0	0	0	0	0	0	0	0	0	0	0	0	0	0	0	0	0	0	0	0	0
ASV_1291	Bacteria	Proteobacteria	Alphaproteobacteria	Sphingomonadales	Sphingomonadaceae	Novosphingobium	midas_s_244	0	0	0	0	0	0	0	14	28	25	19	15	4	0	0	0	0	0	0	0	0	0	0	0	0	1	0	0	0
ASV_1292	Bacteria	Proteobacteria	Alphaproteobacteria	Sphingomonadales	Sphingomonadaceae	Sphingosinicella	midas_s_12807	0	0	0	0	0	0	0	0	0	1	0	0	0	0	0	0	0	0	0	1	0	2	0	0	0	0	4	0	0
ASV_1293	Bacteria	Actinobacteriota	Acidimicrobiia	Microtrichales	Microtrichaceae	IMCC26207	midas_s_663	23	12	10	8	0	0	0	0	0	0	0	0	0	0	0	0	0	0	0	0	0	0	0	0	0	0	0	0	0
ASV_1294	Bacteria	Proteobacteria	Gammaproteobacteria	Burkholderiales	Rhodocyclaceae	Quatrionicoccus	Quatrionicoccus_australiensis	0	0	0	0	0	1	0	6	1	0	0	0	0	0	0	0	1	0	0	0	0	0	0	0	0	0	0	0	0
ASV_1295	Bacteria	Bacteroidota	Bacteroidia	Sphingobacteriales	env.OPS_17	env.OPS_17	midas_s_2243	1	0	2	3	4	0	1	0	8	3	4	0	0	0	0	1	2	0	3	0	1	0	0	0	0	0	0	0	0
ASV_1296	Bacteria	Acidobacteriota	Acidobacteriae	Paludibaculum	midas_f_675	Paludibaculum	midas_s_3127	4	5	6	8	12	1	16	6	5	0	0	0	0	0	2	0	1	0	0	1	0	0	0	1	0	0	0	1	0
ASV_1297	Bacteria	Proteobacteria	Gammaproteobacteria	Burkholderiales	Rhodocyclaceae	Ca_Accumulibacter	midas_s_3472	9	5	12	1	0	0	0	0	0	0	0	0	0	0	0	0	0	0	0	0	0	0	0	0	0	0	0	0	0
ASV_1298	Bacteria	Bacteroidota	Bacteroidia	Chitinophagales	Chitinophagaceae	Chitinophagaceae	midas_s_28544	0	0	0	0	0	0	0	0	0	0	0	1	0	0	1	0	0	0	0	0	0	0	0	0	0	0	0	0	0
ASV_1299	Bacteria	Proteobacteria	Gammaproteobacteria	Pseudomonadales	Pseudomonadaceae	Pseudomonas	midas_s_1934	0	0	6	6	0	0	0	0	0	0	0	0	0	0	0	0	0	0	0	0	0	0	0	0	0	0	0	0	0
ASV_1300	Bacteria	Proteobacteria	Gammaproteobacteria	midas_o_147	midas_f_2362	Ca_Ovatusbacter	midas_s_12115	0	0	2	0	0	0	0	0	0	0	0	0	0	0	0	0	0	0	0	0	0	0	0	0	0	0	2	0	0
ASV_1301	Bacteria	Planctomycetota	OM190	midas_o_2104	midas_f_2104	OM190	midas_s_59399	0	0	0	0	0	0	4	5	0	0	0	0	0	0	2	0	0	0	0	0	0	0	0	0	0	0	0	0	0
ASV_1302	Bacteria	Nitrospirota	Nitrospiria	Nitrospirales	Nitrospiraceae	Nitrospira	midas_s_361	8	18	18	26	36	0	9	5	3	0	0	0	0	0	0	0	0	0	0	0	0	0	0	0	0	0	0	0	0
ASV_1303	Bacteria	Actinobacteriota	Actinobacteria	Micrococcales	Beutenbergiaceae	Beutenbergiaceae	midas_s_2342	5	10	3	0	0	0	3	0	0	0	0	0	0	0	0	0	0	0	0	0	0	0	0	0	0	0	0	0	0
ASV_1304	Bacteria	Bacteroidota	Bacteroidia	Cytophagales	Spirosomaceae	Runella	midas_s_14348	5	0	0	5	2	0	2	6	0	0	0	1	0	0	0	0	0	0	4	0	0	0	0	0	0	2	0	0	0
ASV_1305	Bacteria	Proteobacteria	Gammaproteobacteria	Burkholderiales	Nitrosomonadaceae	Nitrosomonas	Nitrosomonas_europaea	4	4	7	1	0	0	0	0	0	0	0	0	0	0	0	0	0	0	0	0	0	0	0	0	0	0	0	0	0
ASV_1306	Bacteria	Spirochaetota	Spirochaetia	Spirochaetales	Spirochaetaceae	Spirochaeta_2	midas_s_33744	0	0	0	0	0	0	4	12	35	23	16	12	3	0	3	0	0	0	0	0	0	0	0	0	0	0	0	0	0
ASV_1307	Bacteria	Actinobacteriota	Acidimicrobiia	Microtrichales	Iamiaceae	Iamia	midas_s_1035	28	34	31	12	5	0	0	0	2	1	0	0	0	0	0	0	0	0	0	0	0	0	0	0	0	0	0	0	0
ASV_1308	Bacteria	Bacteroidota	Bacteroidia	Flavobacteriales	Flavobacteriaceae	Flavobacterium	midas_s_21323	0	0	0	0	0	0	0	0	0	0	0	0	0	0	0	0	0	0	0	0	0	0	0	0	0	0	0	0	0
ASV_1309	Bacteria	Proteobacteria	Gammaproteobacteria	Burkholderiales	Comamonadaceae	Simplicispira	midas_s_2606	0	0	0	0	0	0	0	0	0	0	0	0	0	0	0	0	0	0	0	0	0	0	0	0	0	0	0	0	0
ASV_1310	Bacteria	Proteobacteria	Alphaproteobacteria	Sphingomonadales	Sphingomonadaceae	Sphingomonadaceae	midas_s_1224	0	4	4	2	0	0	4	4	3	1	2	0	0	0	0	0	0	0	0	0	0	0	0	0	0	0	0	0	0
ASV_1311	Bacteria	Proteobacteria	Gammaproteobacteria	Burkholderiales	Rhodocyclaceae	Thauera	midas_s_1356	0	25	24	11	22	12	2	0	0	0	0	0	0	0	0	0	0	0	0	0	0	0	0	0	0	0	0	0	0
ASV_1312	Bacteria	Proteobacteria	Gammaproteobacteria	midas_o_147	midas_f_2362	Gammaproteobacteria	midas_s_30093	56	90	31	10	0	0	0	0	0	0	0	0	0	0	0	0	0	0	0	0	0	0	0	0	0	0	0	0	0
ASV_1313	Bacteria	Proteobacteria	Alphaproteobacteria	Rhizobiales	A0839	A0839	midas_s_41643	29	27	26	30	32	9	7	2	0	0	0	0	0	0	0	0	0	0	0	0	0	0	0	0	0	0	0	0	0
ASV_1314	Bacteria	Proteobacteria	Alphaproteobacteria	Sphingomonadales	Sphingomonadaceae	Novosphingobium	midas_s_1084	17	15	13	6	4	0	0	0	0	0	0	0	0	0	0	0	0	0	0	0	0	0	0	0	0	0	0	0	0
ASV_1315	Bacteria	Proteobacteria	Gammaproteobacteria	Burkholderiales	Comamonadaceae	Limnohabitans	midas_s_2838	15	9	0	6	10	4	2	0	0	0	0	1	0	0	0	0	2	0	0	0	1	0	0	3	2	3	5	0	3
ASV_1316	Bacteria	Verrucomicrobiota	Kiritimatiellae	WCHB1-41	midas_f_1187	WCHB1-41	midas_s_55078	2	12	0	3	4	0	3	0	1	0	0	0	0	0	0	0	0	0	0	0	0	0	0	0	0	0	0	0	0
ASV_1317	Bacteria	Proteobacteria	Gammaproteobacteria	Pseudomonadales	Moraxellaceae	Moraxellaceae	midas_s_7298	3	7	5	6	5	0	0	0	0	0	0	0	0	0	0	0	0	0	0	0	0	0	0	0	0	0	0	0	0
ASV_1318	Bacteria	Actinobacteriota	Actinobacteria	Actinomycetales	Actinomycetaceae	Actinomycetaceae	midas_s_407	42	29	21	9	6	0	7	0	0	0	0	0	0	0	0	0	0	0	0	0	0	0	0	0	0	0	0	0	0
ASV_1319	Bacteria	Proteobacteria	Alphaproteobacteria	Rhizobiales	Rhizobiaceae	Mesorhizobium	midas_s_3077	0	33	29	18	0	0	0	0	0	0	0	0	0	0	0	0	0	0	0	0	0	0	0	0	0	0	0	0	0
ASV_1320	Bacteria	Myxococcota	Myxococcia	Myxococcales	Myxococcaceae	Myxococcaceae	midas_s_3060	6	6	8	17	15	0	5	0	1	0	0	0	0	0	0	0	0	0	0	0	0	0	0	0	0	0	0	0	0
ASV_1321	Bacteria	Verrucomicrobiota	Omnitrophia	Omnitrophales	Omnitrophaceae	Ca_Omnitrophus	midas_s_8406	0	0	3	9	14	0	24	26	8	5	0	0	0	0	0	0	0	0	0	0	0	0	0	0	0	0	0	0	0
ASV_1322	Bacteria	Patescibacteria	Microgenomatia	Ca_Roizmanbacteria	midas_f_3590	Ca_Roizmanbacteria	midas_s_5363	17	25	7	8	12	1	7	2	0	0	0	0	0	0	0	0	0	0	0	0	0	0	0	0	0	0	0	0	0
ASV_1323	Bacteria	Proteobacteria	Alphaproteobacteria	Rhizobiales	Rhizobiaceae	Allorhizobium-Neorhizobium-Pararhizobium-Rhizobium	midas_s_4222	7	6	2	2	1	0	0	1	0	0	0	0	0	0	0	0	0	0	0	0	0	0	0	0	0	0	0	0	0
ASV_1324	Bacteria	Bacteroidota	Bacteroidia	Flavobacteriales	Weeksellaceae	Chryseobacterium	unknown	0	0	0	0	0	0	0	0	0	0	0	0	0	0	3	1	2	1	11	22	23	9	10	33	11	35	7	8	1
ASV_1325	Bacteria	Proteobacteria	Gammaproteobacteria	Ectothiorhodospirales	Thioalkalispiraceae	Thioalkalispiraceae	midas_s_2822	10	14	11	2	5	4	5	0	2	0	0	0	0	0	0	0	0	0	0	0	0	0	0	0	0	0	0	0	0
ASV_1326	Bacteria	Bacteroidota	Bacteroidia	Chitinophagales	Saprospiraceae	Saprospiraceae	midas_s_14316	0	0	0	2	4	0	4	2	0	0	0	3	2	0	0	0	0	0	0	2	0	0	0	0	0	0	0	0	0
ASV_1327	Bacteria	Proteobacteria	Gammaproteobacteria	Burkholderiales	Nitrosomonadaceae	Nitrosomonas	Nitrosomonas_oligotropha	0	0	0	0	0	0	0	0	0	0	0	0	0	0	0	0	0	0	0	0	0	0	0	0	0	0	0	0	0
ASV_1328	Bacteria	Firmicutes	Clostridia	Lachnospirales	Lachnospiraceae	Ruminococcus_torques_group	Ruminococcus_faecis	51	15	7	3	3	0	0	0	0	0	0	0	0	0	0	0	0	0	0	0	0	0	0	0	0	0	0	0	0
ASV_1329	Bacteria	Actinobacteriota	Acidimicrobiia	Microtrichales	Ilumatobacteraceae	Ilumatobacter	midas_s_3354	31	39	29	20	9	0	17	5	1	3	0	0	0	0	0	0	0	0	1	0	0	0	0	0	0	0	0	0	0
ASV_1330	Bacteria	Bacteroidota	Bacteroidia	Chitinophagales	midas_f_18379	Chitinophagales	midas_s_18379	0	0	2	0	2	0	1	6	7	8	3	5	0	0	0	0	0	0	0	0	0	0	0	0	0	0	0	0	0
ASV_1331	Bacteria	Bacteroidota	Bacteroidia	Sphingobacteriales	NS11-12_marine_group	NS11-12_marine_group	midas_s_20904	0	0	0	0	0	0	0	0	2	0	7	0	7	5	26	14	16	8	9	16	9	3	0	6	0	1	0	0	0
ASV_1332	Bacteria	Actinobacteriota	Actinobacteria	Propionibacteriales	Propionibacteriaceae	Propioniciclava	midas_s_11087	8	7	0	0	3	0	3	0	0	0	0	0	0	0	0	0	0	0	0	0	0	0	0	0	0	0	0	0	0
ASV_1333	Bacteria	Chloroflexi	Chloroflexia	Chloroflexales	Herpetosiphonaceae	Herpetosiphon	Herpetosiphon_aurantiacus	0	0	0	0	0	0	0	0	0	0	0	0	0	0	0	0	0	0	2	4	0	12	15	0	6	51	60	33	0
ASV_1334	Bacteria	Proteobacteria	Alphaproteobacteria	Caulobacterales	Caulobacteraceae	Brevundimonas	Brevundimonas_poindexterae	0	0	0	2	1	0	6	11	5	10	16	17	20	8	5	4	7	4	2	8	3	8	1	0	4	1	0	0	0
ASV_1335	Bacteria	Actinobacteriota	Acidimicrobiia	Microtrichales	Ilumatobacteraceae	CL500-29_marine_group	midas_s_1015	44	40	29	18	7	0	12	0	4	1	0	0	0	0	0	0	0	0	0	0	1	0	0	0	0	0	0	0	0
ASV_1336	Bacteria	Chloroflexi	Anaerolineae	Ardenticatenales	Ardenticatenaceae	Ardenticatenaceae	midas_s_7061	3	0	2	0	0	0	2	0	0	0	0	0	0	0	0	0	0	0	0	0	0	0	0	0	0	0	0	0	0
ASV_1337	Bacteria	Proteobacteria	Gammaproteobacteria	Burkholderiales	Comamonadaceae	Comamonas	Comamonas_denitrificans	50	18	4	6	0	0	0	0	0	0	0	0	0	0	0	0	0	0	0	0	0	0	0	0	0	0	0	0	0
ASV_1338	Bacteria	Proteobacteria	Alphaproteobacteria	Rhodobacterales	Rhodobacteraceae	Gemmobacter	midas_s_4115	0	0	9	5	0	0	2	6	0	0	2	2	0	0	9	9	7	7	8	13	5	13	6	5	0	8	3	5	1
ASV_1339	Bacteria	Patescibacteria	Saccharimonadia	Saccharimonadales	midas_f_728	Saccharimonadales	midas_s_13827	0	0	0	0	0	0	0	0	0	1	0	0	0	0	0	0	0	0	0	0	0	0	0	0	0	0	0	0	0
ASV_1340	Bacteria	Firmicutes	Clostridia	Peptostreptococcales-Tissierellales	Fusibacteraceae	Fusibacter	midas_s_29079	0	0	0	0	0	0	0	0	0	0	0	3	0	0	0	0	1	4	3	10	16	7	6	13	3	4	15	0	4
ASV_1341	Bacteria	Actinobacteriota	Actinobacteria	Propionibacteriales	Propionibacteriaceae	Tessaracoccus	Tessaracoccus_defluvii	41	38	13	10	0	0	0	0	0	0	0	0	0	0	0	0	0	0	0	0	0	0	0	0	0	0	0	0	0
ASV_1342	Bacteria	Bacteroidota	Bacteroidia	Sphingobacteriales	env.OPS_17	env.OPS_17	midas_s_11601	0	0	0	0	0	0	0	0	0	0	0	0	0	0	0	0	0	0	0	0	1	0	0	0	0	0	0	0	0
ASV_1343	Bacteria	Bdellovibrionota	Bdellovibrionia	Bdellovibrionales	Bdellovibrionaceae	Bdellovibrio	midas_s_8914	1	4	0	4	8	0	0	0	0	0	0	0	0	0	0	0	0	0	0	0	0	0	0	0	0	0	0	0	0
ASV_1344	Bacteria	Actinobacteriota	Actinobacteria	Propionibacteriales	Propionibacteriaceae	Propionibacteriaceae	midas_s_497	19	14	14	5	1	0	0	1	0	0	0	0	0	0	0	0	0	0	0	0	0	0	0	0	0	0	0	0	0
ASV_1345	Bacteria	Proteobacteria	Gammaproteobacteria	Burkholderiales	Nitrosomonadaceae	Nitrosomonas	midas_s_3084	7	25	42	22	19	5	4	1	0	4	0	0	0	0	0	0	0	0	0	0	0	0	0	0	0	0	0	0	0
ASV_1346	Bacteria	Firmicutes	Clostridia	Oscillospirales	Ruminococcaceae	Subdoligranulum	midas_s_348	31	14	2	4	0	0	0	0	0	0	0	0	0	0	0	0	0	0	0	0	0	0	0	0	0	0	0	0	0
ASV_1347	Bacteria	Actinobacteriota	Actinobacteria	Bifidobacteriales	Bifidobacteriaceae	Bifidobacterium	unknown	40	13	3	3	0	0	0	0	0	0	0	0	0	0	0	0	0	0	0	0	0	0	0	0	0	0	0	0	0
ASV_1348	Bacteria	Proteobacteria	Alphaproteobacteria	Caulobacterales	Hyphomonadaceae	UKL13-1	midas_s_20613	0	0	0	0	0	0	0	0	0	0	0	0	0	0	0	0	0	0	0	0	0	0	0	0	0	0	0	0	0
ASV_1349	Bacteria	Actinobacteriota	Actinobacteria	midas_o_5	midas_f_5	Actinobacteria	midas_s_4600	15	21	16	4	6	1	2	0	0	0	0	0	0	0	0	0	0	0	0	0	0	0	0	0	0	0	0	0	0
ASV_1350	Bacteria	Bacteroidota	Bacteroidia	Chitinophagales	Saprospiraceae	Saprospiraceae	midas_s_5993	6	8	3	6	9	4	16	0	10	0	0	5	3	3	0	0	3	0	0	0	0	0	0	0	0	0	2	0	0
ASV_1351	Bacteria	Proteobacteria	Gammaproteobacteria	Burkholderiales	Comamonadaceae	Pelomonas	midas_s_20181	0	0	0	3	12	5	9	10	7	4	5	0	2	3	0	0	0	0	0	0	0	0	0	0	0	0	0	0	0
ASV_1352	Bacteria	Bacteroidota	Bacteroidia	Chitinophagales	Saprospiraceae	Saprospiraceae	midas_s_14529	5	10	6	23	18	2	7	5	3	1	2	1	0	0	0	0	0	0	0	0	0	0	0	0	0	0	0	0	0
ASV_1353	Bacteria	Patescibacteria	Saccharimonadia	Saccharimonadales	midas_f_10944	Saccharimonadales	midas_s_14631	40	36	29	17	13	0	10	4	0	0	0	0	0	0	0	0	0	0	0	0	0	0	0	0	0	0	0	0	0
ASV_1354	Bacteria	Patescibacteria	Gracilibacteria	JGI_0000069-P22	midas_f_15723	unknown	unknown	0	0	0	0	0	0	0	0	0	0	0	0	0	0	0	0	0	0	0	0	0	0	0	0	0	0	0	0	0
ASV_1355	Bacteria	Bacteroidota	Bacteroidia	Bacteroidales	Marinilabiliaceae	Cytophaga_xylanolytica_group	midas_s_21729	0	0	0	0	0	0	0	10	27	24	7	16	7	6	6	0	4	0	0	0	0	0	0	0	1	0	0	0	0
ASV_1356	Bacteria	Proteobacteria	Gammaproteobacteria	midas_o_26	midas_f_98	Gammaproteobacteria	midas_s_523	14	24	21	14	12	4	0	5	3	0	0	0	0	0	0	0	0	0	0	0	0	0	0	0	0	0	0	0	0
ASV_1357	Bacteria	Actinobacteriota	Acidimicrobiia	Microtrichales	Iamiaceae	Iamia	midas_s_1035	18	46	17	12	2	0	8	0	0	0	0	0	2	3	0	0	0	0	0	0	0	2	0	0	0	0	0	0	0
ASV_1358	Bacteria	Bacteroidota	Bacteroidia	Sphingobacteriales	NS11-12_marine_group	NS11-12_marine_group	midas_s_24889	0	0	0	0	0	0	0	0	0	0	2	12	19	7	29	59	19	4	8	3	5	4	0	1	0	3	0	0	0
ASV_1359	Bacteria	Actinobacteriota	Acidimicrobiia	Microtrichales	Iamiaceae	Iamia	midas_s_4522	4	8	6	4	2	0	0	0	0	0	0	0	0	0	0	0	0	0	0	0	0	0	0	1	0	0	0	0	0
ASV_1360	Bacteria	Chloroflexi	Anaerolineae	Caldilineales	Caldilineaceae	Caldilineaceae	midas_s_42499	3	8	1	0	0	0	1	0	0	0	0	0	0	0	0	0	0	0	0	0	0	0	0	0	0	0	0	0	0
ASV_1361	Bacteria	Bacteroidota	Bacteroidia	Chitinophagales	Saprospiraceae	Saprospiraceae	midas_s_4865	0	16	17	14	16	0	17	7	0	0	0	0	0	0	0	0	0	0	0	0	0	0	0	0	0	0	0	0	0
ASV_1362	Bacteria	Patescibacteria	Saccharimonadia	Saccharimonadales	midas_f_5391	Saccharimonadales	midas_s_20255	52	55	28	19	14	1	5	0	0	0	0	0	0	0	0	0	0	0	0	0	0	0	0	0	0	0	0	0	0
ASV_1363	Bacteria	Campylobacterota	Campylobacteria	Campylobacterales	Arcobacteraceae	Arcobacter	Arcobacter_butzleri	0	0	0	0	0	0	0	0	0	0	0	0	0	0	0	1	2	0	4	2	5	1	0	3	8	0	0	0	0
ASV_1364	Bacteria	Chloroflexi	Anaerolineae	SBR1031	Flexifilaceae	Flexifilaceae	midas_s_3726	9	17	6	5	3	0	7	0	2	3	0	0	0	0	0	0	0	0	0	0	0	0	0	0	0	3	0	3	0
ASV_1365	Bacteria	Proteobacteria	Alphaproteobacteria	Sphingomonadales	Sphingomonadaceae	Novosphingobium	midas_s_244	2	5	0	0	0	2	0	0	0	0	0	0	0	0	0	0	0	0	0	0	0	0	0	0	0	0	0	0	0
ASV_1366	Bacteria	Bacteroidota	Bacteroidia	Sphingobacteriales	KD3-93	KD3-93	midas_s_3846	0	3	7	6	13	2	7	4	9	3	0	5	5	0	0	3	2	0	0	0	0	0	0	0	0	0	0	0	0
ASV_1367	Bacteria	Actinobacteriota	Acidimicrobiia	Microtrichales	Microtrichaceae	Microtrichaceae	midas_s_3591	5	17	8	5	2	1	0	1	0	0	0	0	0	0	0	0	0	0	0	0	0	0	0	0	0	0	0	0	0
ASV_1368	Bacteria	Proteobacteria	Gammaproteobacteria	midas_o_26	midas_f_98	Acidibacter	midas_s_656	4	0	0	2	4	0	0	1	0	0	0	0	0	0	0	0	0	0	0	0	0	0	0	0	0	0	0	0	0
ASV_1369	Bacteria	Patescibacteria	Microgenomatia	Ca_Collierbacteria	midas_f_2215	Ca_Collierbacteria	midas_s_29855	0	0	1	0	0	0	0	0	0	0	0	0	0	0	0	0	0	0	0	0	0	0	0	0	0	0	1	1	0
ASV_1370	Bacteria	Proteobacteria	Gammaproteobacteria	Burkholderiales	Rhodocyclaceae	unknown	unknown	0	0	0	0	0	0	8	25	28	14	3	5	0	0	0	0	0	0	0	0	0	0	1	0	0	1	0	1	0
ASV_1371	Bacteria	Firmicutes	Bacilli	Bacillales	midas_f_32568	Bacillales	midas_s_77724	0	0	0	0	0	0	0	0	0	0	0	0	0	0	0	0	0	0	0	0	0	0	0	0	0	0	0	0	0
ASV_1372	Bacteria	Bacteroidota	Bacteroidia	Flavobacteriales	Cryomorphaceae	Vicingus	midas_s_13421	0	0	0	0	0	0	0	0	0	0	0	0	0	0	0	4	5	0	5	0	0	0	0	0	0	0	0	0	0
ASV_1373	Bacteria	Planctomycetota	Phycisphaerae	Phycisphaerales	Phycisphaeraceae	Phycisphaeraceae	midas_s_28815	3	0	2	6	0	1	7	4	1	0	0	0	0	0	0	0	0	0	0	0	0	0	0	0	0	0	0	0	0
ASV_1374	Bacteria	Bacteroidota	Bacteroidia	Flavobacteriales	Flavobacteriaceae	Flavobacterium	midas_s_23076	0	0	0	0	0	0	0	4	9	11	14	18	16	13	17	4	6	6	3	0	0	0	0	0	0	2	0	1	2
ASV_1375	Bacteria	Actinobacteriota	Actinobacteria	Propionibacteriales	Propionibacteriaceae	Propionicicella	midas_s_3944	30	24	18	6	0	0	0	0	0	0	0	0	0	0	0	0	0	0	0	0	0	0	0	0	0	0	0	0	0
ASV_1376	Bacteria	Bacteroidota	Bacteroidia	Chitinophagales	Saprospiraceae	Saprospiraceae	midas_s_6643	6	14	12	22	36	7	20	19	11	4	0	1	0	0	0	0	0	0	0	0	0	0	0	0	0	0	0	0	0
ASV_1377	Bacteria	Chloroflexi	Anaerolineae	SBR1031	Flexifilaceae	Flexifilaceae	midas_s_43262	3	6	0	0	0	0	4	2	3	0	0	0	0	0	0	0	0	2	0	0	7	0	0	0	0	6	6	0	0
ASV_1378	Bacteria	Actinobacteriota	Acidimicrobiia	Microtrichales	Ilumatobacteraceae	CL500-29_marine_group	midas_s_3577	47	44	28	11	0	5	8	0	0	0	0	3	0	0	0	0	0	0	0	0	0	0	0	0	0	0	0	1	0
ASV_1379	Bacteria	Myxococcota	Polyangia	mle1-27	midas_f_990	mle1-27	midas_s_990	0	0	0	0	0	0	0	0	0	0	0	0	0	0	0	0	0	0	0	0	0	0	0	0	0	0	0	0	0
ASV_1380	Bacteria	Chloroflexi	Chloroflexia	Chloroflexales	Herpetosiphonaceae	Herpetosiphon	Herpetosiphon_aurantiacus	0	0	0	0	0	0	0	0	0	0	0	0	0	0	0	1	3	0	7	0	16	17	5	42	12	49	16	0	0
ASV_1381	Bacteria	Proteobacteria	Gammaproteobacteria	Burkholderiales	Rhodocyclaceae	Ca_Accumulibacter	unknown	0	0	0	0	0	0	0	0	0	0	0	0	3	0	2	0	0	5	3	0	1	14	7	17	18	15	23	24	10
ASV_1382	Bacteria	Actinobacteriota	Acidimicrobiia	Microtrichales	Ilumatobacteraceae	CL500-29_marine_group	midas_s_1015	18	19	11	10	3	0	5	0	0	0	0	0	2	0	0	0	0	0	0	1	0	1	0	0	0	0	0	0	0
ASV_1383	Bacteria	Patescibacteria	Gracilibacteria	midas_o_1258	midas_f_1258	Gracilibacteria	midas_s_50153	0	0	0	0	0	0	0	0	0	0	0	0	0	0	0	0	0	0	0	0	0	0	0	0	0	0	0	0	0
ASV_1384	Bacteria	Firmicutes	Bacilli	Erysipelotrichales	Erysipelotrichaceae	Erysipelothrix	midas_s_8620	3	0	0	0	0	0	1	0	5	0	0	0	0	0	0	0	0	0	0	0	0	0	0	0	0	0	0	0	0
ASV_1385	Bacteria	Bacteroidota	Bacteroidia	Flavobacteriales	Weeksellaceae	Chryseobacterium	midas_s_13860	0	0	0	0	0	0	0	0	0	0	0	0	0	0	0	0	0	0	0	0	0	0	0	0	0	0	0	0	0
ASV_1386	Bacteria	Proteobacteria	Gammaproteobacteria	Pseudomonadales	Halomonadaceae	Halomonas	midas_s_11904	0	9	8	7	8	3	1	0	0	0	0	0	0	0	0	0	0	0	0	0	0	0	0	0	0	0	0	0	0
ASV_1387	Bacteria	Verrucomicrobiota	Verrucomicrobiae	Opitutales	Opitutaceae	Lacunisphaera	midas_s_12506	0	0	0	0	2	0	7	6	0	2	0	0	3	0	7	0	0	0	0	4	0	0	0	0	0	0	0	0	0
ASV_1388	Bacteria	Proteobacteria	Alphaproteobacteria	Rhizobiales	Pleomorphomonadaceae	Prosthecomicrobium	Prosthecomicrobium_hirschii	30	24	14	8	2	0	4	2	0	0	2	0	0	0	0	0	0	0	0	0	0	0	0	0	0	0	0	0	0
ASV_1389	Bacteria	Proteobacteria	Gammaproteobacteria	Enterobacterales	Aeromonadaceae	Aeromonas	midas_s_4701	0	0	0	0	0	0	0	0	0	0	0	0	0	0	0	0	0	0	0	0	0	30	0	97	8	17	4	0	2
ASV_1390	Bacteria	Chloroflexi	Chloroflexia	Chloroflexales	Herpetosiphonaceae	Herpetosiphon	Herpetosiphon_aurantiacus	0	0	0	0	0	0	0	0	0	0	0	0	0	0	0	0	0	0	11	2	15	7	0	4	16	8	39	62	0
ASV_1391	Bacteria	Actinobacteriota	Actinobacteria	Corynebacteriales	Tsukamurellaceae	Tsukamurella	midas_s_89288	0	0	0	0	0	0	0	0	2	0	1	0	0	59	0	0	34	22	8	11	0	9	1	0	9	0	0	8	0
ASV_1392	Bacteria	Proteobacteria	Gammaproteobacteria	Burkholderiales	Rhodocyclaceae	Rhodocyclaceae	midas_s_16340	0	1	0	0	4	2	3	0	0	0	0	0	0	0	0	0	0	0	0	0	0	0	0	0	0	0	0	0	0
ASV_1393	Bacteria	Proteobacteria	Gammaproteobacteria	Burkholderiales	Rhodocyclaceae	Sulfuritalea	Sulfuritalea_hydrogenivorans	0	0	0	11	5	0	0	0	0	2	0	0	0	0	0	0	0	0	0	0	0	0	0	0	0	0	0	0	0
ASV_1394	Bacteria	Bacteroidota	Bacteroidia	Chitinophagales	Chitinophagaceae	Chitinophagaceae	midas_s_734	8	12	7	16	12	2	14	13	8	8	0	10	5	0	0	0	0	0	0	0	0	0	0	1	0	0	0	1	0
ASV_1395	Bacteria	Proteobacteria	Gammaproteobacteria	Burkholderiales	Comamonadaceae	Leptothrix_sp._FC_170	midas_s_24912	0	0	0	0	0	0	0	0	1	1	0	0	0	0	0	0	0	0	0	0	0	0	0	0	0	2	0	1	0
ASV_1396	Bacteria	Actinobacteriota	Actinobacteria	Propionibacteriales	Propionibacteriaceae	Micropruina	Micropruina_glycogenica	14	18	0	7	3	0	5	0	0	0	0	0	0	0	0	0	0	0	0	0	0	0	0	0	0	0	0	0	0
ASV_1397	Bacteria	Proteobacteria	Gammaproteobacteria	Burkholderiales	Comamonadaceae	Diaphorobacter	midas_s_2911	0	6	4	9	0	0	3	0	0	0	0	0	0	0	0	0	0	0	0	0	0	0	0	0	0	0	0	0	0
ASV_1398	Bacteria	Firmicutes	Bacilli	Lactobacillales	Streptococcaceae	Streptococcus	midas_s_873	18	19	4	5	0	1	0	0	0	0	0	0	0	0	0	0	0	0	0	0	0	0	0	0	0	0	0	0	0
ASV_1399	Bacteria	Proteobacteria	Alphaproteobacteria	Puniceispirillales	midas_f_38514	Puniceispirillales	midas_s_83220	24	20	11	8	8	3	0	1	0	0	0	0	0	0	0	0	0	0	0	0	0	0	0	0	0	0	0	0	0
ASV_1400	Bacteria	Patescibacteria	Parcubacteria	Ca_Kaiserbacteria	midas_f_11971	Ca_Kaiserbacteria	midas_s_51314	1	6	2	3	6	0	0	0	0	0	0	0	0	0	0	0	0	0	0	0	0	0	0	0	0	0	0	0	0
ASV_1401	Bacteria	Bacteroidota	Bacteroidia	Chitinophagales	Saprospiraceae	Saprospiraceae	unknown	6	17	15	29	24	2	10	10	4	0	0	0	0	0	1	0	0	0	0	0	0	0	0	0	0	0	0	0	0
ASV_1402	Bacteria	Chloroflexi	OLB14	midas_o_731	midas_f_5900	OLB14	midas_s_6548	13	14	13	13	23	3	4	3	1	0	0	3	0	0	0	0	0	0	0	0	0	0	0	0	0	0	0	0	0
ASV_1403	Bacteria	Bacteroidota	Bacteroidia	Flavobacteriales	Weeksellaceae	Chryseobacterium	midas_s_53435	0	0	0	0	0	0	0	0	0	0	0	0	0	0	0	0	0	0	0	0	0	0	0	0	0	0	0	0	0
ASV_1404	Bacteria	Bacteroidota	Kapabacteria	Kapabacteriales	midas_f_15976	Kapabacteriales	midas_s_31288	0	1	0	0	5	0	0	4	0	2	2	1	7	3	12	12	9	7	10	9	4	13	1	3	0	12	4	4	0
ASV_1405	Bacteria	Bacteroidota	Kapabacteria	Kapabacteriales	midas_f_428	Kapabacteriales	midas_s_8841	0	1	2	7	12	2	2	2	3	1	1	0	1	0	0	0	0	0	0	0	0	0	0	0	0	0	0	0	0
ASV_1406	Bacteria	Chloroflexi	Anaerolineae	SBR1031	Flexifilaceae	Flexifilaceae	midas_s_41031	7	11	3	8	9	0	0	0	0	0	1	0	0	0	0	2	0	0	0	0	0	2	0	0	0	0	2	0	0
ASV_1407	Bacteria	Proteobacteria	Gammaproteobacteria	Pseudomonadales	Spongiibacteraceae	BD1-7_clade	midas_s_27	2	9	3	0	3	1	1	1	0	0	0	0	0	0	0	0	0	0	0	0	0	0	0	0	0	0	0	0	0
ASV_1408	Bacteria	Bacteroidota	Bacteroidia	Chitinophagales	midas_f_2505	Chitinophagales	midas_s_2505	0	0	6	5	4	1	0	1	0	0	0	0	0	0	0	0	0	0	0	0	0	0	0	0	0	0	0	0	0
ASV_1409	Bacteria	Proteobacteria	Gammaproteobacteria	Burkholderiales	Rhodocyclaceae	Thauera	midas_s_256	3	13	14	5	15	5	0	0	0	0	0	0	0	0	0	0	0	0	0	0	0	0	0	0	0	0	0	0	0
ASV_1410	Bacteria	Proteobacteria	Alphaproteobacteria	Micavibrionales	midas_f_25039	Micavibrionales	midas_s_89110	0	0	0	0	0	0	0	0	1	3	2	9	13	10	12	15	21	7	4	15	14	8	4	4	0	3	4	4	0
ASV_1411	Bacteria	Bdellovibrionota	Bdellovibrionia	Bacteriovoracales	Bacteriovoracaceae	Peredibacter	midas_s_72856	0	0	0	0	0	0	0	0	0	0	0	0	0	0	0	0	0	0	0	0	0	0	0	0	0	0	0	0	0
ASV_1412	Bacteria	Actinobacteriota	Actinobacteria	Propionibacteriales	Propionibacteriaceae	Micropruina	midas_s_2447	41	27	8	8	0	0	0	0	0	0	0	0	0	0	0	0	0	0	0	0	0	0	0	0	0	0	0	0	0
ASV_1413	Bacteria	Bdellovibrionota	Bdellovibrionia	Bdellovibrionales	Bdellovibrionaceae	Bdellovibrionaceae	midas_s_35502	0	0	0	0	0	0	0	0	0	0	0	0	0	0	0	0	0	0	0	0	0	0	0	0	0	0	0	0	0
ASV_1414	Bacteria	Bacteroidota	Bacteroidia	Sphingobacteriales	Lentimicrobiaceae	Lentimicrobiaceae	midas_s_4141	0	0	0	0	0	0	0	11	14	5	4	7	0	0	0	2	8	0	5	3	8	7	0	5	2	8	12	8	12
ASV_1415	Bacteria	Proteobacteria	Gammaproteobacteria	Xanthomonadales	Xanthomonadaceae	Thermomonas	midas_s_203	18	6	8	6	0	0	5	8	9	0	1	9	3	1	2	1	0	0	2	2	2	4	1	0	0	0	0	0	0
ASV_1416	Bacteria	Spirochaetota	Leptospirae	Leptospirales	Leptospiraceae	Turneriella	Turneriella_parva	0	4	5	3	0	0	0	3	0	0	0	1	0	0	0	0	0	0	0	0	0	5	0	0	0	0	0	0	4
ASV_1417	Bacteria	WPS-2	midas_c_206	midas_o_395	midas_f_547	WPS-2	midas_s_2153	6	2	0	0	0	5	16	8	9	8	0	0	7	0	7	0	3	1	0	0	1	0	0	0	0	0	0	0	0
ASV_1418	Bacteria	Myxococcota	Myxococcia	Myxococcales	Myxococcaceae	P3OB-42	midas_s_4524	1	0	8	6	12	0	6	0	0	0	0	0	0	0	0	0	0	0	0	0	0	0	0	0	0	0	0	0	0
ASV_1419	Bacteria	Proteobacteria	Alphaproteobacteria	Paracaedibacterales	Paracaedibacteraceae	Ca_Paracaedibacter	unknown	0	0	0	0	0	0	0	0	0	0	0	0	0	0	3	1	0	0	0	3	0	0	3	17	4	23	17	29	10
ASV_1420	Bacteria	Bacteroidota	Bacteroidia	Bacteroidales	Williamwhitmaniaceae	Williamwhitmania	midas_s_80204	0	0	0	0	0	0	0	4	4	3	3	7	6	2	5	8	11	6	0	3	10	0	0	3	0	1	5	0	3
ASV_1421	Bacteria	Bacteroidota	Bacteroidia	Chitinophagales	Saprospiraceae	Lewinella	midas_s_6333	0	0	0	0	0	0	0	0	0	0	0	0	0	0	0	0	0	0	1	0	0	0	0	0	0	0	0	0	0
ASV_1422	Bacteria	Bacteroidota	Kapabacteria	Kapabacteriales	midas_f_428	Kapabacteriales	midas_s_8841	0	0	7	6	10	0	7	5	5	3	0	1	3	1	0	0	0	0	0	0	0	0	0	0	0	0	0	0	0
ASV_1423	Bacteria	Proteobacteria	Gammaproteobacteria	Burkholderiales	Comamonadaceae	Comamonadaceae	midas_s_865	5	9	7	0	0	0	0	0	1	0	0	0	0	0	0	0	0	0	0	0	0	0	0	0	0	0	0	0	0
ASV_1424	Bacteria	Bacteroidota	Bacteroidia	Sphingobacteriales	env.OPS_17	env.OPS_17	midas_s_2243	0	0	2	1	4	0	0	0	1	0	0	1	0	0	3	0	4	0	0	0	0	0	0	0	0	0	0	0	0
ASV_1425	Bacteria	Patescibacteria	Saccharimonadia	Saccharimonadales	Saccharimonadaceae	TM7a	midas_s_16748	0	0	0	0	0	0	0	0	0	0	0	0	0	0	0	0	0	0	0	0	0	0	0	0	0	0	0	0	0
ASV_1426	Bacteria	Proteobacteria	Gammaproteobacteria	Pseudomonadales	Moraxellaceae	Acinetobacter	Acinetobacter_bohemicus	0	0	9	0	0	0	0	0	0	0	0	0	0	0	0	0	0	0	0	0	0	0	0	0	0	0	0	0	0
ASV_1427	Bacteria	Actinobacteriota	Actinobacteria	Micrococcales	Microbacteriaceae	Frigoribacterium	midas_s_1835	8	6	5	3	0	0	0	0	0	0	0	0	0	0	0	0	0	0	0	0	0	0	0	0	0	0	0	0	0
ASV_1428	Bacteria	Proteobacteria	Gammaproteobacteria	Burkholderiales	Comamonadaceae	Hydrogenophaga	Hydrogenophaga_taeniospiralis	0	2	0	3	13	10	5	5	2	0	1	3	2	0	0	1	0	0	3	0	0	0	0	0	0	0	0	14	8
ASV_1429	Bacteria	Myxococcota	Polyangia	Polyangiales	Polyangiaceae	Polyangiaceae	midas_s_44969	0	0	0	0	0	0	0	1	6	8	0	18	7	4	3	0	0	0	0	0	0	0	0	0	0	0	0	0	0
ASV_1430	Bacteria	Proteobacteria	Gammaproteobacteria	Burkholderiales	Comamonadaceae	Leptothrix	midas_s_386	0	1	0	3	0	3	2	2	0	0	0	0	0	0	0	0	0	0	0	0	0	0	0	0	0	0	0	0	0
ASV_1431	Bacteria	Proteobacteria	Gammaproteobacteria	Pseudomonadales	Moraxellaceae	Acinetobacter	Acinetobacter_johnsonii	46	22	18	4	0	0	0	1	0	0	0	1	0	0	0	0	0	0	0	0	0	0	0	0	0	0	0	0	0
ASV_1432	Bacteria	Actinobacteriota	Actinobacteria	Bifidobacteriales	Bifidobacteriaceae	Bifidobacterium	unknown	51	12	0	0	0	0	0	0	0	0	0	0	0	0	0	0	0	0	0	0	0	0	0	0	0	0	0	0	0
ASV_1433	Bacteria	Myxococcota	Polyangia	Haliangiales	Haliangiaceae	Haliangium	midas_s_172	5	5	0	0	0	0	0	0	0	0	0	0	0	0	0	0	0	0	0	0	0	0	0	0	0	0	0	0	0
ASV_1434	Bacteria	Spirochaetota	Spirochaetia	Spirochaetales	Spirochaetaceae	Spirochaetaceae	midas_s_28272	0	0	0	0	0	0	0	0	0	0	2	0	0	0	0	2	0	1	0	0	5	3	6	8	3	13	14	26	5
ASV_1435	Bacteria	Bacteroidota	Kryptonia	Kryptoniales	BSV26	BSV26	midas_s_65062	2	2	2	5	19	3	10	13	0	0	0	2	2	0	0	0	1	0	0	0	0	0	0	0	0	0	0	0	0
ASV_1436	Bacteria	Proteobacteria	Gammaproteobacteria	Xanthomonadales	Xanthomonadaceae	Thermomonas	midas_s_20977	0	0	0	0	0	0	0	0	0	0	0	6	2	8	15	11	16	7	20	3	8	19	2	18	0	0	0	1	0
ASV_1437	Bacteria	Myxococcota	Polyangia	Polyangiales	Phaselicystidaceae	Phaselicystis	midas_s_24803	0	3	6	7	2	1	5	3	0	0	0	0	0	2	1	0	2	0	0	0	0	0	0	0	0	0	0	0	0
ASV_1438	Bacteria	Actinobacteriota	Actinobacteria	Corynebacteriales	Nocardiaceae	Rhodococcus	midas_s_4515	0	0	0	0	0	0	0	0	0	2	28	27	40	0	1	5	2	0	2	4	6	10	0	8	1	0	0	0	0
ASV_1439	Bacteria	Actinobacteriota	Actinobacteria	Micrococcales	Intrasporangiaceae	Intrasporangiaceae	midas_s_99	0	0	0	0	0	0	0	0	0	0	0	0	0	0	0	0	0	0	0	0	0	0	0	0	0	0	0	0	0
ASV_1440	Bacteria	Actinobacteriota	Coriobacteriia	Coriobacteriales	Coriobacteriaceae	Collinsella	Collinsella_aerofaciens	35	10	9	8	3	0	0	0	0	0	0	0	0	0	0	0	0	0	0	0	0	0	0	0	0	0	0	0	0
ASV_1441	Bacteria	Bacteroidota	Bacteroidia	Chitinophagales	Chitinophagaceae	Chitinophagaceae	midas_s_6086	4	4	0	3	3	0	2	0	0	0	0	0	0	0	0	0	0	0	0	0	0	0	0	0	0	0	0	0	0
ASV_1442	Bacteria	Proteobacteria	Gammaproteobacteria	Burkholderiales	Comamonadaceae	Aquabacterium	midas_s_248	9	22	16	7	3	1	0	0	0	0	0	0	0	0	0	0	0	0	0	0	0	0	0	0	0	0	0	0	0
ASV_1443	Bacteria	Bacteroidota	Bacteroidia	Chitinophagales	Chitinophagaceae	Rurimicrobium	midas_s_13358	0	0	0	0	0	0	0	0	0	0	2	3	0	0	0	0	0	0	0	0	0	0	0	0	0	0	0	0	0
ASV_1444	Bacteria	Proteobacteria	Gammaproteobacteria	Burkholderiales	Comamonadaceae	Rhodoferax	unknown	0	0	0	0	0	0	0	0	0	0	0	0	0	0	0	0	0	0	0	0	0	0	0	0	0	0	0	0	0
ASV_1445	Bacteria	Proteobacteria	Alphaproteobacteria	Caulobacterales	Caulobacteraceae	Brevundimonas	midas_s_25101	0	0	0	0	0	0	0	0	0	0	9	6	8	0	0	0	0	6	4	0	0	9	0	0	6	0	0	0	0
ASV_1446	Bacteria	Proteobacteria	Gammaproteobacteria	Xanthomonadales	Xanthomonadaceae	Arenimonas	midas_s_11318	0	0	0	0	0	0	0	0	0	1	2	0	0	0	0	0	1	3	1	2	0	3	0	0	0	1	0	0	0
ASV_1447	Bacteria	Chloroflexi	Chloroflexia	Thermomicrobiales	JG30-KF-CM45	JG30-KF-CM45	midas_s_3626	14	14	4	5	0	0	0	1	0	0	0	0	0	0	0	0	0	0	0	0	0	0	0	0	0	0	0	0	0
ASV_1448	Bacteria	Proteobacteria	Alphaproteobacteria	Rhizobiales	Beijerinckiaceae	Bosea	midas_s_8374	0	0	3	0	0	0	0	0	0	2	1	3	2	4	0	3	0	0	0	0	0	2	0	1	0	0	0	3	0
ASV_1449	Bacteria	Proteobacteria	Gammaproteobacteria	Burkholderiales	SC-I-84	SC-I-84	midas_s_59993	22	25	23	34	19	5	0	0	0	0	0	0	0	0	0	0	0	0	0	0	0	0	0	0	0	0	0	0	0
ASV_1450	Bacteria	Myxococcota	Polyangia	Haliangiales	Haliangiaceae	Haliangium	midas_s_8080	39	24	11	0	0	0	0	0	0	0	0	0	0	0	0	0	0	0	0	0	0	0	0	0	0	0	0	0	0
ASV_1451	Bacteria	Patescibacteria	Saccharimonadia	Saccharimonadales	Saccharimonadaceae	Ca_Saccharimonas	Ca_Saccharimonas_aalborgensis	0	8	0	2	1	0	0	0	0	0	0	0	0	0	0	0	0	0	0	0	0	0	0	0	0	0	0	0	0
ASV_1452	Bacteria	Proteobacteria	Gammaproteobacteria	Burkholderiales	Rhodocyclaceae	Ca_Accumulibacter	Ca_Accumulibacter_phosphatis	0	0	0	0	0	0	0	0	0	0	0	0	11	0	23	0	18	0	10	0	12	0	0	0	0	0	0	0	0
ASV_1453	Bacteria	Proteobacteria	Gammaproteobacteria	Burkholderiales	Comamonadaceae	Hydrogenophaga	midas_s_6375	0	0	0	0	0	0	0	0	0	0	0	0	0	0	0	0	0	0	0	0	0	0	0	0	0	0	0	0	0
ASV_1454	Bacteria	Chloroflexi	Anaerolineae	SBR1031	Flexifilaceae	Flexifilaceae	midas_s_23911	6	9	14	17	17	3	18	14	0	0	0	3	0	0	0	0	0	0	0	0	0	0	0	0	0	0	0	0	0
ASV_1455	Bacteria	Verrucomicrobiota	Omnitrophia	Omnitrophales	Omnitrophaceae	Ca_Omnitrophus	midas_s_530	7	5	5	3	5	0	6	1	0	0	0	0	0	0	0	0	0	0	0	0	0	0	0	0	0	0	0	0	0
ASV_1456	Bacteria	Firmicutes	Bacilli	Lactobacillales	Streptococcaceae	Streptococcus	Streptococcus_parasuis	38	11	7	2	0	0	0	0	0	0	0	0	0	0	0	0	0	0	0	0	0	0	0	0	0	0	0	0	0
ASV_1457	Bacteria	Chloroflexi	Anaerolineae	2020-01-01	midas_f_105	Ca_Pachofilum	midas_s_3765	12	30	6	13	2	3	0	2	0	0	1	0	0	0	0	0	0	0	0	0	0	0	0	0	0	0	0	0	0
ASV_1458	Bacteria	Patescibacteria	Saccharimonadia	Saccharimonadales	midas_f_4925	Saccharimonadales	midas_s_16898	15	9	7	4	4	0	0	0	0	0	0	0	0	0	0	0	0	0	0	0	0	0	0	0	0	0	0	0	0
ASV_1459	Bacteria	Proteobacteria	Gammaproteobacteria	Burkholderiales	Rhodocyclaceae	Zoogloea	Zoogloea_caeni	0	0	0	0	4	1	0	0	1	0	0	0	0	2	0	0	3	0	0	0	2	0	0	0	0	0	0	0	3
ASV_1460	Bacteria	Proteobacteria	Alphaproteobacteria	Rhizobiales	Beijerinckiaceae	alphaI_cluster	midas_s_23727	18	7	8	7	0	0	4	0	1	0	1	0	0	0	0	0	0	0	0	0	0	0	0	0	0	0	0	0	0
ASV_1461	Bacteria	Firmicutes	Clostridia	Peptostreptococcales-Tissierellales	Acidaminobacteraceae	Acidaminobacter	midas_s_44846	0	0	0	0	0	0	0	0	0	0	0	0	0	0	0	0	0	0	0	0	0	0	0	0	0	0	0	0	0
ASV_1462	Bacteria	Chloroflexi	Anaerolineae	Anaerolineales	Anaerolineaceae	Ca_Villigracilis	Ca_Villigracilis_propinquus	0	1	0	0	1	0	3	2	2	4	0	2	0	0	0	3	0	0	0	0	1	0	0	1	0	0	0	0	0
ASV_1463	Bacteria	Planctomycetota	OM190	midas_o_2104	midas_f_2104	OM190	midas_s_67845	4	13	7	8	13	0	0	6	5	2	0	0	2	2	0	0	0	0	0	0	0	0	0	0	0	0	0	0	0
ASV_1464	Bacteria	Firmicutes	Clostridia	Oscillospirales	Ruminococcaceae	Ruminococcus	Ruminococcus_bromii	24	21	8	3	0	0	0	0	0	0	0	0	0	0	0	0	0	0	0	0	0	0	0	0	0	0	0	0	0
ASV_1465	Bacteria	Patescibacteria	Saccharimonadia	Saccharimonadales	midas_f_67	Saccharimonadales	midas_s_363	0	1	0	0	0	0	0	0	0	0	0	0	0	0	0	0	0	0	0	0	0	0	0	0	0	0	0	0	0
ASV_1466	Bacteria	Myxococcota	Polyangia	Polyangiales	Polyangiaceae	Polyangiaceae	midas_s_7489	15	32	21	18	8	1	3	0	1	0	0	0	0	0	0	0	0	0	0	0	0	0	0	0	0	0	0	0	0
ASV_1467	Bacteria	Verrucomicrobiota	Verrucomicrobiae	Verrucomicrobiales	DEV007	DEV007	midas_s_2947	9	7	5	8	11	0	11	5	6	0	2	0	1	0	0	0	0	0	0	0	0	0	0	0	0	0	0	0	0
ASV_1468	Bacteria	Actinobacteriota	Acidimicrobiia	IMCC26256	midas_f_641	IMCC26256	midas_s_7310	0	3	2	0	0	0	0	0	0	0	0	0	0	0	0	0	0	0	0	0	0	0	0	0	0	0	0	0	0
ASV_1469	Bacteria	Proteobacteria	Alphaproteobacteria	Micavibrionales	midas_f_25039	Micavibrionales	midas_s_89110	0	0	0	0	0	0	0	0	0	0	0	0	3	0	0	0	0	0	0	0	0	0	0	0	0	0	0	0	0
ASV_1470	Bacteria	Bacteroidota	Bacteroidia	Chitinophagales	Saprospiraceae	Saprospiraceae	midas_s_729	0	0	0	0	3	0	2	3	0	0	0	2	0	0	0	0	0	0	0	0	0	0	0	0	0	0	0	0	0
ASV_1471	Bacteria	Proteobacteria	Alphaproteobacteria	Rhizobiales	Rhizobiaceae	Ochrobactrum	midas_s_17935	0	0	0	0	0	0	1	0	0	2	1	0	1	0	0	0	0	0	1	0	0	0	0	0	0	0	0	1	0
ASV_1472	Bacteria	Bacteroidota	Bacteroidia	Chitinophagales	Chitinophagaceae	Ferruginibacter	midas_s_1517	0	0	0	0	11	0	10	0	13	0	0	0	0	0	0	0	0	0	0	0	0	0	0	0	0	0	0	0	0
ASV_1473	Bacteria	Acidobacteriota	Blastocatellia	Blastocatellales	Blastocatellaceae	Blastocatella	midas_s_2679	0	4	4	6	9	0	10	3	3	0	0	0	0	0	0	0	0	0	0	0	0	0	0	0	0	0	0	0	0
ASV_1474	Bacteria	Patescibacteria	Saccharimonadia	Saccharimonadales	midas_f_67	Saccharimonadales	midas_s_2020	53	47	27	11	5	0	0	0	0	0	0	0	0	0	0	0	0	0	0	0	0	0	0	0	0	0	0	0	0
ASV_1475	Bacteria	Verrucomicrobiota	Verrucomicrobiae	Pedosphaerales	Pedosphaeraceae	Oikopleura	midas_s_8270	0	0	4	7	4	1	9	0	0	0	0	0	0	0	0	1	0	0	0	0	0	0	0	0	0	0	0	0	0
ASV_1476	Bacteria	Proteobacteria	Gammaproteobacteria	Burkholderiales	Comamonadaceae	Aquabacterium	Aquabacterium_parvum	1	6	3	6	6	1	0	0	0	0	0	0	0	0	0	0	0	0	0	0	0	0	0	0	0	0	0	0	0
ASV_1477	Bacteria	Acidobacteriota	Acidobacteriae	Bryobacterales	Bryobacteraceae	Bryobacter	midas_s_3298	1	5	9	20	32	3	18	7	1	3	0	0	2	0	0	0	0	0	0	0	0	0	0	0	1	0	0	0	0
ASV_1478	Bacteria	Bacteroidota	Bacteroidia	Chitinophagales	Saprospiraceae	Saprospiraceae	midas_s_27477	0	11	0	29	13	0	6	0	0	0	0	0	0	0	0	0	0	0	0	0	0	0	0	0	0	0	0	0	0
ASV_1479	Bacteria	Bacteroidota	Bacteroidia	Flavobacteriales	Flavobacteriaceae	Flavobacterium	midas_s_6603	0	0	0	0	0	0	0	0	12	4	0	12	0	0	0	0	0	0	0	0	0	0	0	0	0	0	0	0	0
ASV_1480	Bacteria	Bacteroidota	Bacteroidia	Sphingobacteriales	AKYH767	AKYH767	midas_s_283	0	0	0	4	0	1	0	0	0	1	0	0	0	0	0	0	0	0	0	0	0	2	0	0	0	0	0	0	0
ASV_1481	Bacteria	Latescibacterota	midas_c_18	midas_o_753	midas_f_1938	Latescibacterota	midas_s_2686	1	0	0	0	5	0	3	0	0	0	0	0	1	0	0	0	0	0	0	0	0	0	0	0	0	0	0	0	0
ASV_1482	Bacteria	Proteobacteria	Gammaproteobacteria	Burkholderiales	SC-I-84	SC-I-84	midas_s_1798	13	13	10	2	0	3	3	1	1	0	0	0	0	0	0	0	1	0	0	0	0	0	0	0	0	0	0	0	0
ASV_1483	Bacteria	Proteobacteria	Gammaproteobacteria	Xanthomonadales	Rhodanobacteraceae	Ahniella	midas_s_953	0	2	3	0	0	0	0	1	0	0	0	0	0	0	0	0	0	0	0	0	0	0	0	0	0	0	0	0	0
ASV_1484	Bacteria	Acidobacteriota	Holophagae	Holophagales	Holophagaceae	Geothrix	midas_s_2930	0	0	0	0	2	0	0	0	0	2	0	0	1	0	2	0	0	0	0	1	0	1	0	1	0	0	0	0	0
ASV_1485	Bacteria	Bacteroidota	Bacteroidia	Flavobacteriales	Flavobacteriaceae	Flavobacterium	midas_s_9697	0	0	0	0	0	0	0	4	0	1	3	9	2	0	3	0	2	0	2	4	4	3	0	7	0	13	4	4	2
ASV_1486	Bacteria	Proteobacteria	Gammaproteobacteria	Burkholderiales	Rhodocyclaceae	Azonexus	Azonexus_agitata	0	0	0	1	0	2	0	0	0	0	0	0	0	0	0	0	0	0	0	0	0	0	0	0	0	0	0	0	0
ASV_1487	Bacteria	Chloroflexi	Chloroflexia	Chloroflexales	Roseiflexaceae	Roseiflexaceae	unknown	20	23	8	11	0	0	7	7	2	1	0	0	0	0	0	0	1	0	0	0	0	0	0	0	2	0	0	1	0
ASV_1488	Bacteria	Chloroflexi	Chloroflexia	Chloroflexales	Roseiflexaceae	Roseiflexaceae	midas_s_7080	10	18	8	12	4	0	7	4	0	5	3	0	4	0	0	3	0	0	2	0	0	0	0	6	0	0	4	5	4
ASV_1489	Bacteria	WPS-2	midas_c_206	midas_o_395	midas_f_547	WPS-2	midas_s_1327	0	0	0	0	0	0	0	0	0	0	0	0	0	0	0	0	0	0	0	0	0	0	0	0	0	0	0	0	0
ASV_1490	Bacteria	Bacteroidota	Bacteroidia	Chitinophagales	37-13	37-13	midas_s_16566	0	0	0	0	0	0	0	0	0	0	0	0	2	0	0	0	0	0	0	0	0	0	0	0	0	0	0	0	0
ASV_1491	Bacteria	Bacteroidota	Bacteroidia	Flavobacteriales	Flavobacteriaceae	Flavobacterium	midas_s_11654	0	0	0	0	0	0	0	0	0	0	3	0	15	7	15	0	22	12	7	11	0	9	2	0	0	0	1	1	0
ASV_1492	Bacteria	Bacteroidota	Bacteroidia	Bacteroidales	Williamwhitmaniaceae	Williamwhitmania	midas_s_80204	0	0	0	0	0	0	0	11	18	9	17	8	14	0	3	11	5	2	4	0	0	1	0	1	0	0	0	0	0
ASV_1493	Bacteria	Chloroflexi	OLB14	midas_o_731	midas_f_5647	OLB14	midas_s_22980	13	30	9	16	6	0	2	0	0	0	0	0	0	0	0	0	0	0	0	0	0	0	0	0	0	0	0	0	0
ASV_1494	Bacteria	Proteobacteria	Gammaproteobacteria	Burkholderiales	Rhodocyclaceae	Sulfuritalea	midas_s_7698	0	0	0	0	0	0	0	0	0	0	0	0	0	0	0	0	0	0	0	0	0	0	0	0	0	0	0	0	0
ASV_1495	Bacteria	Bacteroidota	Bacteroidia	Bacteroidales	Williamwhitmaniaceae	Acetobacteroides	midas_s_99627	0	0	0	0	0	0	0	0	0	0	0	2	0	1	0	0	0	0	0	0	0	0	0	0	0	0	0	0	0
ASV_1496	Bacteria	Proteobacteria	Gammaproteobacteria	Xanthomonadales	Xanthomonadaceae	Lysobacter	Lysobacter_oligotrophicus	0	0	0	0	0	0	0	3	3	0	0	0	0	0	0	0	0	0	0	0	0	0	0	0	0	9	39	46	0
ASV_1497	Bacteria	Proteobacteria	Gammaproteobacteria	Burkholderiales	Neisseriaceae	Uruburuella	Uruburuella_suis	57	20	17	3	0	0	0	1	0	0	0	0	0	0	0	0	0	0	0	0	0	0	0	0	0	0	0	0	0
ASV_1498	Bacteria	Proteobacteria	Alphaproteobacteria	Rhodobacterales	Rhodobacteraceae	Rubellimicrobium	midas_s_1155	7	14	11	3	0	0	0	0	1	0	0	1	0	0	0	0	0	0	0	0	0	0	0	0	0	0	0	0	0
ASV_1499	Bacteria	Myxococcota	Polyangia	Polyangiales	Polyangiaceae	Aetherobacter	midas_s_3054	0	2	2	3	0	0	0	0	0	0	0	0	0	0	0	0	0	0	0	0	0	0	0	0	0	0	0	0	0
ASV_1500	Bacteria	Proteobacteria	Alphaproteobacteria	Sphingomonadales	Sphingomonadaceae	Sphingomonas	midas_s_41238	33	18	7	3	0	0	0	0	0	0	0	0	0	0	0	0	0	0	0	0	0	0	0	0	0	0	0	0	0
ASV_1501	Bacteria	Patescibacteria	Gracilibacteria	Absconditabacteriales_SR1	midas_f_9582	Absconditabacteriales_SR1	midas_s_18830	0	9	5	2	1	0	0	0	0	0	0	0	0	0	0	0	0	0	0	0	0	0	0	0	0	0	0	0	0
ASV_1502	Bacteria	Bacteroidota	Bacteroidia	Sphingobacteriales	env.OPS_17	env.OPS_17	midas_s_3838	3	3	14	6	6	0	0	0	0	0	0	0	0	0	0	0	0	0	0	0	0	0	0	0	0	0	0	0	0
ASV_1503	Bacteria	Latescibacterota	midas_c_18	midas_o_753	midas_f_1938	Latescibacterota	midas_s_4659	16	11	14	29	30	4	15	2	3	1	0	0	0	0	0	0	0	0	0	0	0	0	0	0	0	0	0	0	0
ASV_1504	Bacteria	Bacteroidota	Bacteroidia	Flavobacteriales	Flavobacteriaceae	Flavobacterium	midas_s_25829	0	0	0	0	0	0	0	0	0	0	2	23	31	22	17	10	6	13	9	0	2	0	0	0	0	1	0	0	0
ASV_1505	Bacteria	Bacteroidota	Bacteroidia	Flavobacteriales	Flavobacteriaceae	Flavobacterium	midas_s_25829	0	0	0	0	0	0	0	0	0	0	4	7	30	26	14	10	6	5	0	3	5	0	0	2	0	0	0	0	0
ASV_1506	Bacteria	Bacteroidota	Bacteroidia	Chitinophagales	Saprospiraceae	Lewinella	midas_s_44399	0	2	2	6	9	0	11	12	0	3	0	3	2	0	0	0	0	0	0	0	0	0	0	0	0	0	0	0	0
ASV_1507	Bacteria	Bacteroidota	Bacteroidia	Chitinophagales	Saprospiraceae	Saprospiraceae	midas_s_1063	16	12	13	0	5	0	11	0	8	4	1	0	5	0	0	0	0	0	0	0	2	0	0	0	0	0	0	0	0
ASV_1508	Bacteria	Spirochaetota	Spirochaetia	Spirochaetales	Spirochaetaceae	unknown	unknown	0	0	0	0	5	0	6	25	18	2	5	7	6	2	0	0	2	0	1	0	4	0	0	0	0	0	0	0	0
ASV_1509	Bacteria	Chloroflexi	Anaerolineae	Caldilineales	Caldilineaceae	Caldilineaceae	midas_s_4521	18	14	9	8	11	0	0	6	0	0	0	0	0	0	0	0	0	0	0	0	2	0	0	2	0	0	0	0	0
ASV_1510	Bacteria	Bacteroidota	Bacteroidia	Chitinophagales	midas_f_108	Chitinophagales	midas_s_676	3	0	3	7	0	0	1	0	0	0	0	0	0	0	0	0	0	0	0	0	0	0	0	0	0	0	0	0	0
ASV_1511	Bacteria	Bacteroidota	Bacteroidia	Sphingobacteriales	Lentimicrobiaceae	Lentimicrobiaceae	midas_s_4141	0	1	0	0	0	0	0	7	7	11	3	0	7	5	4	7	0	0	5	0	0	0	0	4	0	8	8	7	6
ASV_1512	Bacteria	Bacteroidota	Bacteroidia	Flavobacteriales	Flavobacteriaceae	Flavobacterium	Flavobacterium_cheonanense	0	0	0	0	0	0	0	9	45	14	5	7	0	0	0	0	0	0	0	0	0	0	0	0	0	0	0	0	0
ASV_1513	Bacteria	Bacteroidota	Bacteroidia	Sphingobacteriales	NS11-12_marine_group	NS11-12_marine_group	midas_s_10077	0	0	0	0	0	0	0	0	0	0	0	0	0	0	0	0	0	0	0	0	0	0	0	0	0	0	0	0	0
ASV_1514	Bacteria	Actinobacteriota	Actinobacteria	Propionibacteriales	Propionibacteriaceae	Propionicicella	midas_s_24322	6	0	0	3	0	2	0	0	0	0	0	0	0	0	0	0	0	0	0	0	0	0	0	0	0	0	0	0	0
ASV_1515	Bacteria	Firmicutes	Clostridia	Peptostreptococcales-Tissierellales	Acidaminobacteraceae	Acidaminobacter	midas_s_44846	0	0	0	0	0	0	0	0	0	0	1	0	0	0	0	0	0	0	0	0	0	0	0	0	0	0	0	0	0
ASV_1516	Bacteria	Acidobacteriota	Blastocatellia	Blastocatellales	Blastocatellaceae	Blastocatella	midas_s_893	4	7	0	4	6	0	0	2	2	0	0	1	3	0	0	0	0	0	0	0	3	0	0	1	0	0	0	0	0
ASV_1517	Bacteria	Proteobacteria	Alphaproteobacteria	Rhizobiales	Devosiaceae	Devosia	midas_s_1669	5	3	0	0	2	0	1	0	0	0	0	0	0	0	0	2	0	0	0	0	8	10	0	8	5	9	11	13	6
ASV_1518	Bacteria	Bacteroidota	Bacteroidia	Chitinophagales	Saprospiraceae	Saprospiraceae	midas_s_729	0	0	0	0	0	0	1	0	0	0	0	0	0	0	0	0	0	0	0	0	0	0	0	0	0	0	0	0	0
ASV_1519	Bacteria	Bacteroidota	Bacteroidia	Flavobacteriales	Flavobacteriaceae	Flavobacterium	midas_s_15745	0	3	0	2	0	0	2	0	0	0	0	1	0	0	0	0	0	0	0	0	0	0	0	0	0	0	0	0	0
ASV_1520	Bacteria	Bacteroidota	Bacteroidia	Chitinophagales	Saprospiraceae	Saprospiraceae	midas_s_6821	6	10	3	13	11	5	9	0	1	0	0	0	0	0	0	0	0	0	0	0	0	0	0	0	0	0	0	0	0
ASV_1521	Bacteria	Verrucomicrobiota	Verrucomicrobiae	Verrucomicrobiales	DEV007	DEV007	midas_s_7508	0	0	0	0	0	0	0	0	0	0	0	0	0	0	0	0	0	0	0	0	0	0	0	0	0	0	0	0	0
ASV_1522	Bacteria	Bacteroidota	Bacteroidia	Flavobacteriales	Flavobacteriaceae	Flavobacterium	midas_s_69477	0	0	0	0	0	0	2	0	2	0	0	1	0	2	0	1	0	0	0	0	0	0	0	0	0	0	0	0	0
ASV_1523	Bacteria	Actinobacteriota	Actinobacteria	Propionibacteriales	Propionibacteriaceae	Tessaracoccus	midas_s_1151	13	5	2	2	0	0	0	0	0	0	0	0	0	0	0	0	0	0	0	0	0	0	0	0	0	0	0	0	0
ASV_1524	Bacteria	Proteobacteria	Alphaproteobacteria	Acetobacterales	Acetobacteraceae	Roseomonas	midas_s_57937	4	4	5	5	4	2	0	1	0	1	0	0	0	0	0	0	0	0	0	0	0	0	0	0	0	0	0	0	0
ASV_1525	Bacteria	Chloroflexi	Anaerolineae	Caldilineales	Caldilineaceae	Caldilineaceae	midas_s_21553	4	5	1	6	0	0	0	3	0	1	0	0	0	0	0	0	0	0	0	0	0	0	0	0	0	0	0	0	0
ASV_1526	Bacteria	Proteobacteria	Gammaproteobacteria	Burkholderiales	Comamonadaceae	Comamonadaceae	midas_s_7789	5	6	0	0	2	4	0	0	0	0	2	0	0	0	0	0	0	0	0	0	0	0	0	0	0	0	0	0	0
ASV_1527	Bacteria	Spirochaetota	Spirochaetia	Spirochaetales	Spirochaetaceae	Spirochaetaceae	midas_s_74326	0	0	0	0	0	0	0	0	0	0	0	0	0	0	0	0	2	0	4	13	10	9	0	9	2	30	20	29	3
ASV_1528	Bacteria	Spirochaetota	Spirochaetia	Spirochaetales	Spirochaetaceae	Spirochaetaceae	midas_s_31967	0	0	0	0	0	0	0	0	0	0	0	0	0	0	0	0	0	0	0	0	2	5	1	7	4	27	41	33	11
ASV_1529	Bacteria	Proteobacteria	Alphaproteobacteria	Rhizobiales	Xanthobacteraceae	unknown	unknown	131	0	0	0	0	0	0	0	0	0	0	0	0	0	0	0	0	0	0	0	0	0	0	0	0	0	0	0	0
ASV_1530	Bacteria	Bacteroidota	Bacteroidia	Flavobacteriales	Flavobacteriaceae	Flavobacteriaceae	midas_s_4618	0	0	0	0	0	0	0	1	1	2	0	0	0	2	0	0	0	0	2	2	3	4	0	2	2	0	2	6	0
ASV_1531	Bacteria	Bacteroidota	Bacteroidia	Cytophagales	Spirosomaceae	Runella	unknown	2	2	3	7	4	0	2	4	3	0	0	0	0	0	0	0	0	0	0	0	0	0	0	0	0	0	0	0	0
ASV_1532	Bacteria	Bdellovibrionota	Bdellovibrionia	Bacteriovoracales	Bacteriovoracaceae	Peredibacter	midas_s_1337	3	11	9	4	4	0	1	0	0	0	0	0	0	0	0	0	0	0	0	0	0	0	0	0	0	0	0	0	0
ASV_1533	Bacteria	Proteobacteria	Gammaproteobacteria	Burkholderiales	Comamonadaceae	Leptothrix	unknown	0	0	7	0	4	4	0	0	0	1	0	2	0	0	0	0	0	0	0	0	0	0	0	0	0	0	0	0	0
ASV_1534	Bacteria	Proteobacteria	Alphaproteobacteria	Sphingomonadales	Sphingomonadaceae	Sphingomonadaceae	midas_s_13344	2	0	0	0	0	0	0	18	5	17	9	10	9	3	0	3	0	0	0	0	0	0	0	0	0	0	0	0	0
ASV_1535	Bacteria	Actinobacteriota	Coriobacteriia	Coriobacteriales	Coriobacteriaceae	Collinsella	Collinsella_aerofaciens	20	4	6	2	0	0	0	0	0	0	0	0	0	0	0	0	0	0	0	0	0	0	0	0	0	0	0	0	0
ASV_1536	Bacteria	Proteobacteria	Gammaproteobacteria	Burkholderiales	Comamonadaceae	Caenimonas	midas_s_16970	4	7	0	9	9	4	2	3	0	0	0	0	0	0	0	0	0	0	0	0	0	0	0	0	0	0	0	0	0
ASV_1537	Bacteria	Proteobacteria	Gammaproteobacteria	Burkholderiales	Comamonadaceae	Rubrivivax	midas_s_1459	18	16	8	15	11	5	12	4	3	2	1	0	3	1	0	0	0	0	0	0	0	0	0	0	0	0	0	0	3
ASV_1538	Bacteria	Bacteroidota	Bacteroidia	Cytophagales	Spirosomaceae	Runella	Runella_palustris	0	0	0	0	0	0	0	0	0	0	0	0	0	0	0	0	0	0	0	0	0	0	0	0	0	0	0	0	0
ASV_1539	Bacteria	Verrucomicrobiota	Verrucomicrobiae	Pedosphaerales	Pedosphaeraceae	Pedosphaeraceae	midas_s_5504	0	3	0	0	0	0	4	3	0	0	0	0	0	0	1	0	1	0	0	0	0	0	1	0	0	0	0	0	0
ASV_1540	Bacteria	Desulfobacterota	midas_c_41	midas_o_918	midas_f_918	Desulfobacterota	midas_s_62289	3	3	2	0	0	0	0	0	0	0	0	0	0	0	0	0	0	0	0	0	0	0	0	0	0	0	0	0	0
ASV_1541	Bacteria	Myxococcota	Myxococcia	Myxococcales	Myxococcaceae	P3OB-42	midas_s_8458	2	0	6	11	9	2	6	0	2	0	0	0	0	0	0	0	0	0	0	0	0	0	0	0	0	0	0	0	0
ASV_1542	Bacteria	Desulfobacterota	midas_c_41	midas_o_2276	midas_f_5162	Desulfobacterota	midas_s_20302	8	9	5	2	0	1	2	0	0	0	0	0	0	0	0	0	0	0	0	0	0	0	0	0	0	0	0	0	0
ASV_1543	Bacteria	Actinobacteriota	Actinobacteria	Propionibacteriales	Nocardioidaceae	Nocardioides	unknown	0	0	0	0	0	0	2	0	0	1	0	3	1	2	0	0	4	0	0	2	13	2	0	0	0	5	8	14	0
ASV_1544	Bacteria	Planctomycetota	OM190	midas_o_2104	midas_f_7287	OM190	midas_s_30428	0	1	8	17	42	0	15	16	3	0	0	0	0	0	0	0	0	0	0	0	0	0	0	0	0	0	0	0	0
ASV_1545	Bacteria	Nitrospirota	Nitrospiria	Nitrospirales	Nitrospiraceae	Nitrospira	Nitrospira_nitrosa	32	37	18	14	8	0	6	0	2	0	0	0	0	0	0	0	0	0	0	0	0	0	0	0	0	0	0	0	0
ASV_1546	Bacteria	Proteobacteria	Alphaproteobacteria	Rhodobacterales	Rhodobacteraceae	Defluviimonas	midas_s_155	29	36	22	12	7	0	7	3	0	0	0	0	0	0	0	0	0	0	0	0	0	0	0	0	0	0	0	0	0
ASV_1547	Bacteria	Proteobacteria	Alphaproteobacteria	Rhizobiales	Hyphomicrobiaceae	Hyphomicrobium	midas_s_939	21	17	11	10	0	0	2	0	0	0	0	0	2	0	0	0	0	0	0	0	0	0	0	1	0	0	0	0	0
ASV_1548	Bacteria	Proteobacteria	Gammaproteobacteria	Burkholderiales	Rhodocyclaceae	Sulfuritalea	midas_s_7698	0	6	0	0	13	2	3	2	0	0	0	0	0	0	0	0	0	0	0	0	0	0	0	0	0	0	0	0	0
ASV_1549	Bacteria	Chloroflexi	Anaerolineae	Caldilineales	Caldilineaceae	Caldilineaceae	midas_s_44830	12	11	8	6	0	0	2	0	0	0	0	0	0	0	0	0	0	0	0	0	0	0	0	0	0	0	0	0	0
ASV_1550	Bacteria	Bacteroidota	Bacteroidia	Flavobacteriales	Flavobacteriaceae	Flavobacterium	midas_s_7425	0	0	0	0	0	0	0	1	0	0	0	0	0	0	0	0	0	0	0	0	0	0	0	0	0	0	0	0	0
ASV_1551	Bacteria	Actinobacteriota	Acidimicrobiia	midas_o_2	midas_f_26633	Acidimicrobiia	midas_s_33438	9	8	5	2	6	2	6	2	0	1	0	0	0	1	0	0	0	0	0	0	0	0	0	0	0	0	0	0	0
ASV_1552	Bacteria	Proteobacteria	Gammaproteobacteria	Competibacterales	Competibacteraceae	Ca_Competibacter	midas_s_2980	2	1	0	4	12	5	4	29	7	5	5	1	2	0	0	0	0	2	0	0	0	3	0	0	0	0	0	0	0
ASV_1553	Bacteria	Bacteroidota	Bacteroidia	Chitinophagales	Saprospiraceae	Phaeodactylibacter	midas_s_4707	6	10	0	2	4	0	4	3	0	0	0	0	0	0	0	0	0	0	0	0	0	0	0	0	0	0	0	0	0
ASV_1554	Bacteria	Actinobacteriota	Actinobacteria	midas_o_5	midas_f_5	Actinobacteria	midas_s_399	0	10	7	3	0	0	4	0	0	0	0	0	0	0	0	0	0	0	0	0	0	0	0	0	0	0	0	0	0
ASV_1555	Bacteria	Bacteroidota	Bacteroidia	Chitinophagales	Chitinophagaceae	Chitinophagaceae	midas_s_6251	0	0	0	0	0	0	0	0	0	0	0	0	0	0	0	0	0	0	0	0	0	0	0	0	0	0	0	0	0
ASV_1556	Bacteria	Proteobacteria	Alphaproteobacteria	midas_o_24	midas_f_107	Alphaproteobacteria	midas_s_32584	5	5	3	16	4	0	0	0	0	0	0	0	0	0	0	0	0	0	0	0	0	0	0	0	0	0	0	0	0
ASV_1557	Bacteria	Actinobacteriota	Actinobacteria	Propionibacteriales	Propionibacteriaceae	Propionibacteriaceae	midas_s_497	16	23	7	4	0	0	0	0	0	0	0	0	0	0	0	0	0	0	0	0	0	0	0	0	0	0	0	0	0
ASV_1558	Bacteria	Proteobacteria	Gammaproteobacteria	Burkholderiales	Comamonadaceae	Acidovorax	Acidovorax_temperans	26	15	10	0	6	1	0	0	0	0	0	0	0	0	0	0	2	1	0	2	0	0	0	3	0	0	1	0	0
ASV_1559	Bacteria	Acidobacteriota	Acidobacteriae	Paludibaculum	midas_f_675	Paludibaculum	midas_s_1988	0	5	8	6	13	0	5	5	0	1	1	0	0	0	0	0	0	0	0	0	0	0	0	1	0	0	0	0	0
ASV_1560	Bacteria	Actinobacteriota	Thermoleophilia	Gaiellales	midas_f_3270	Gaiellales	midas_s_28793	14	16	2	10	1	4	2	0	0	0	0	0	0	0	0	0	0	0	0	0	0	0	0	0	0	0	0	0	0
ASV_1561	Bacteria	Bacteroidota	Bacteroidia	Chitinophagales	Saprospiraceae	Saprospiraceae	midas_s_9296	0	0	0	0	0	0	0	0	0	0	0	0	5	18	22	18	16	6	5	3	3	2	0	0	0	0	0	0	0
ASV_1562	Bacteria	Desulfobacterota	midas_c_41	midas_o_918	midas_f_918	Desulfobacterota	midas_s_9360	5	1	0	0	0	0	0	0	0	0	0	0	0	0	0	0	2	0	0	1	0	2	0	1	0	0	0	3	0
ASV_1563	Bacteria	Patescibacteria	ABY1	unknown	unknown	unknown	unknown	0	0	0	0	0	0	0	0	0	8	0	11	16	12	15	14	13	0	7	0	2	0	0	0	0	0	0	0	0
ASV_1564	Bacteria	Proteobacteria	Gammaproteobacteria	Pseudomonadales	Spongiibacteraceae	BD1-7_clade	midas_s_13173	4	12	20	34	30	4	9	4	0	0	1	0	0	0	0	0	0	0	0	0	0	0	0	0	0	0	0	0	0
ASV_1565	Bacteria	Proteobacteria	Gammaproteobacteria	Legionellales	Legionellaceae	Legionella	midas_s_31205	9	14	5	1	0	0	1	0	0	0	0	0	0	0	0	0	0	0	0	0	0	0	0	0	0	0	0	0	0
ASV_1566	Bacteria	Acidobacteriota	Acidobacteriae	Paludibaculum	midas_f_675	Paludibaculum	midas_s_982	2	7	0	4	4	0	2	3	0	0	1	2	0	0	1	1	0	0	0	0	0	0	0	0	0	0	0	0	0
ASV_1567	Bacteria	Proteobacteria	Gammaproteobacteria	Burkholderiales	Comamonadaceae	Rhodoferax	midas_s_1744	3	0	0	0	0	0	0	0	0	0	0	0	0	0	0	0	0	0	0	0	0	0	0	0	0	0	0	0	0
ASV_1568	Bacteria	Actinobacteriota	Actinobacteria	Propionibacteriales	Propionibacteriaceae	Micropruina	midas_s_965	14	9	14	6	3	0	0	0	0	0	0	0	0	0	0	0	0	0	0	0	0	0	0	0	0	0	0	0	0
ASV_1569	Bacteria	Proteobacteria	Alphaproteobacteria	Azospirillales	Inquilinaceae	Inquilinus	midas_s_53749	22	19	8	10	0	0	2	1	0	0	0	3	2	0	0	0	0	0	0	0	0	2	0	1	0	0	0	0	0
ASV_1570	Bacteria	Firmicutes	Bacilli	Lactobacillales	Streptococcaceae	Streptococcus	midas_s_588	69	13	14	6	3	0	0	0	0	0	0	0	0	0	0	0	0	0	0	0	0	0	0	0	0	0	0	0	0
ASV_1571	Bacteria	Bacteroidota	Bacteroidia	Flavobacteriales	Flavobacteriaceae	Flavobacterium	midas_s_25829	0	0	0	0	0	0	0	0	0	0	4	18	27	20	18	14	10	0	0	8	0	0	0	0	0	0	1	2	0
ASV_1572	Bacteria	Bacteroidota	Kryptonia	Kryptoniales	BSV26	BSV26	midas_s_65062	0	0	2	5	13	0	8	8	6	3	0	0	0	0	0	0	0	0	0	0	0	0	0	0	0	0	0	0	0
ASV_1573	Bacteria	Chloroflexi	Anaerolineae	Caldilineales	Caldilineaceae	Caldilineaceae	midas_s_42499	3	0	0	1	0	0	0	0	1	1	0	0	0	0	0	0	0	0	0	0	0	0	0	0	0	0	0	0	0
ASV_1574	Bacteria	Bacteroidota	Bacteroidia	Flavobacteriales	Flavobacteriaceae	Flavobacteriaceae	midas_s_18519	0	0	0	0	0	0	0	0	0	0	0	0	0	0	0	0	0	0	0	0	0	3	0	3	0	3	14	0	0
ASV_1575	Bacteria	Proteobacteria	Gammaproteobacteria	Burkholderiales	Comamonadaceae	Acidovorax	unknown	14	0	2	3	2	0	0	0	1	0	0	0	0	2	0	0	0	0	0	0	0	0	0	0	0	0	0	0	0
ASV_1576	Bacteria	Verrucomicrobiota	Verrucomicrobiae	Verrucomicrobiales	Verrucomicrobiaceae	Verrucomicrobiaceae	midas_s_3108	0	0	0	1	0	0	0	0	0	0	0	0	0	0	0	0	0	0	0	0	0	0	0	0	0	0	0	0	0
ASV_1577	Bacteria	Proteobacteria	Alphaproteobacteria	Rhizobiales	Rhizobiaceae	unknown	unknown	4	1	2	0	0	0	0	0	0	0	1	0	0	1	0	0	0	0	0	0	0	0	0	0	0	0	0	0	0
ASV_1578	Bacteria	Armatimonadota	Fimbriimonadia	Fimbriimonadales	Fimbriimonadaceae	Fimbriimonadaceae	midas_s_5022	11	10	5	18	8	0	16	7	3	4	1	4	0	4	1	0	6	0	0	0	0	0	0	0	0	0	0	0	0
ASV_1579	Bacteria	Proteobacteria	Alphaproteobacteria	Micavibrionales	Micavibrionaceae	Micavibrionaceae	unknown	0	0	0	0	0	0	0	0	0	0	0	0	0	0	0	0	0	0	0	0	0	0	0	0	0	0	0	0	0
ASV_1580	Bacteria	Proteobacteria	Gammaproteobacteria	Pseudomonadales	Halomonadaceae	Halomonas	midas_s_1429	0	1	3	4	0	0	0	2	0	1	0	0	0	1	0	0	0	0	0	0	0	0	0	0	0	0	0	0	0
ASV_1581	Bacteria	Desulfobacterota	midas_c_41	midas_o_2276	unknown	unknown	unknown	12	16	5	0	2	0	3	0	0	0	0	0	0	0	0	0	0	0	0	0	0	0	0	0	0	0	0	0	0
ASV_1582	Bacteria	Bdellovibrionota	Bdellovibrionia	Bdellovibrionales	Bdellovibrionaceae	Bdellovibrio	midas_s_8603	0	0	0	1	2	0	1	0	0	0	0	0	0	0	0	0	0	0	0	0	0	0	0	0	0	0	0	0	0
ASV_1583	Bacteria	Proteobacteria	Gammaproteobacteria	Burkholderiales	Comamonadaceae	Ramlibacter	midas_s_2050	0	0	0	0	0	0	0	0	0	0	0	0	0	0	0	0	0	0	0	0	0	0	0	0	0	0	0	0	0
ASV_1584	Bacteria	Patescibacteria	Dojkabacteria	midas_o_15440	midas_f_32532	Dojkabacteria	midas_s_89890	0	0	0	0	0	0	0	0	1	0	0	2	0	0	0	0	0	0	0	0	0	0	0	0	0	0	0	0	0
ASV_1585	Bacteria	Bacteroidota	Bacteroidia	Flavobacteriales	Flavobacteriaceae	Flavobacterium	midas_s_13813	0	0	0	0	0	0	0	0	0	0	0	0	0	0	0	0	0	0	0	0	0	0	0	0	0	0	0	0	0
ASV_1586	Bacteria	Bacteroidota	Bacteroidia	Chitinophagales	Saprospiraceae	Saprospiraceae	midas_s_3144	0	1	3	4	5	2	17	15	10	0	5	11	0	0	0	5	0	0	0	0	0	0	0	0	0	0	0	0	0
ASV_1587	Bacteria	Acidobacteriota	Vicinamibacteria	Vicinamibacterales	midas_f_352	Vicinamibacterales	midas_s_1848	7	15	6	5	5	1	1	1	0	0	0	0	0	0	0	0	0	0	0	0	0	0	0	0	0	0	0	0	0
ASV_1588	Bacteria	Proteobacteria	Alphaproteobacteria	Micropepsales	Micropepsaceae	Micropepsaceae	midas_s_15051	4	1	3	8	6	0	4	1	0	0	0	0	0	0	0	0	2	0	0	0	1	0	0	0	0	0	0	0	0
ASV_1589	Bacteria	Bacteroidota	Bacteroidia	Chitinophagales	Chitinophagaceae	Edaphobaculum	midas_s_38152	0	0	0	0	0	0	0	0	0	0	0	0	0	0	0	0	0	0	0	0	0	0	0	0	0	0	0	0	0
ASV_1590	Bacteria	Bacteroidota	Bacteroidia	Bacteroidales	Prolixibacteraceae	Prolixibacteraceae	midas_s_742	0	0	0	0	0	0	0	0	0	0	0	0	0	0	0	0	0	0	0	0	0	0	0	0	0	0	0	0	0
ASV_1591	Bacteria	Proteobacteria	Alphaproteobacteria	Reyranellales	Reyranellaceae	Reyranellaceae	midas_s_2563	9	18	9	14	9	2	14	8	3	9	0	3	4	2	2	0	4	0	0	0	0	0	0	0	1	0	1	3	0
ASV_1592	Bacteria	Bacteroidota	Bacteroidia	Chitinophagales	Saprospiraceae	Saprospiraceae	midas_s_34218	0	0	4	0	8	0	4	4	0	0	0	0	0	0	0	0	0	0	0	0	0	0	0	0	0	0	0	0	0
ASV_1593	Bacteria	Actinobacteriota	Actinobacteria	midas_o_5	midas_f_5	Actinobacteria	midas_s_399	9	11	6	7	0	2	2	1	0	0	0	0	0	0	0	0	0	0	0	0	0	0	0	0	0	0	0	0	0
ASV_1594	Bacteria	Acidobacteriota	Vicinamibacteria	Vicinamibacterales	midas_f_352	Vicinamibacterales	midas_s_991	10	12	9	2	5	2	1	0	0	0	0	0	0	0	0	0	0	0	0	0	0	0	0	0	0	0	0	0	0
ASV_1595	Bacteria	Proteobacteria	Gammaproteobacteria	Pseudomonadales	Moraxellaceae	Acinetobacter	midas_s_1124	31	15	8	8	0	0	0	0	0	0	0	0	0	0	0	0	0	0	0	0	0	0	0	0	0	0	0	0	0
ASV_1596	Bacteria	Actinobacteriota	Coriobacteriia	Coriobacteriales	Coriobacteriaceae	Collinsella	Collinsella_aerofaciens	21	15	4	2	2	0	3	0	0	0	0	0	0	0	0	0	0	0	0	0	0	0	0	0	0	0	0	0	0
ASV_1597	Bacteria	Bacteroidota	Bacteroidia	Chitinophagales	Chitinophagaceae	Lacibacter	midas_s_26863	0	0	2	0	0	0	0	0	0	0	0	0	0	0	0	0	0	0	0	0	0	0	0	0	0	0	0	0	0
ASV_1598	Bacteria	Bacteroidota	Bacteroidia	Sphingobacteriales	Lentimicrobiaceae	Lentimicrobium	midas_s_10010	0	0	0	0	0	0	8	14	20	15	0	6	5	3	0	5	2	0	4	0	3	0	0	0	0	1	0	0	0
ASV_1599	Bacteria	Proteobacteria	Alphaproteobacteria	Acetobacterales	Acetobacteraceae	Roseomonas	midas_s_57733	9	6	0	0	6	2	3	6	0	0	0	0	0	0	0	0	0	0	0	0	0	0	0	0	0	3	0	0	0
ASV_1600	Bacteria	Actinobacteriota	Actinobacteria	Micrococcales	Intrasporangiaceae	Tetrasphaera	Tetrasphaera_vanveenii	16	9	3	4	0	0	4	0	0	0	0	0	0	0	0	0	0	0	0	0	0	0	0	0	0	0	0	0	0
ASV_1601	Bacteria	Chloroflexi	Chloroflexia	Chloroflexales	Herpetosiphonaceae	Herpetosiphon	Herpetosiphon_aurantiacus	0	0	0	0	0	0	0	0	0	0	0	0	0	0	0	0	0	0	0	0	0	4	2	7	20	15	44	25	0
ASV_1602	Bacteria	Bacteroidota	Bacteroidia	Flavobacteriales	Flavobacteriaceae	Flavobacterium	midas_s_11654	0	0	0	0	0	0	0	0	0	0	0	4	14	8	9	15	3	6	0	7	1	0	0	0	2	1	0	0	0
ASV_1603	Bacteria	Desulfobacterota	Desulfuromonadia	PB19	midas_f_1334	PB19	midas_s_1996	3	15	7	7	2	1	0	0	0	0	0	0	0	0	0	0	0	0	0	0	0	0	0	0	0	0	0	0	0
ASV_1604	Bacteria	Patescibacteria	Microgenomatia	Ca_Collierbacteria	midas_f_2215	Ca_Collierbacteria	midas_s_13957	7	13	5	7	6	0	4	3	2	0	0	1	0	0	0	0	0	0	0	0	0	0	0	0	0	0	0	0	0
ASV_1605	Bacteria	Bacteroidota	Bacteroidia	Chitinophagales	Chitinophagaceae	Chitinophagaceae	midas_s_3475	0	0	1	2	0	0	1	2	4	0	0	0	1	0	0	0	0	0	0	0	0	0	0	0	0	0	0	0	0
ASV_1606	Bacteria	Elusimicrobiota	Elusimicrobia	MVP-88	midas_f_595	MVP-88	midas_s_727	3	8	7	13	23	4	13	7	0	0	0	0	0	1	1	0	0	0	0	0	0	0	0	0	0	0	0	0	0
ASV_1607	Bacteria	Bacteroidota	Bacteroidia	Chitinophagales	Saprospiraceae	Saprospiraceae	midas_s_44227	3	11	10	19	12	0	16	4	5	0	0	0	0	0	0	0	0	0	0	0	0	0	0	0	0	0	0	0	0
ASV_1608	Bacteria	Firmicutes	Bacilli	Exiguobacterales	Exiguobacteraceae	Exiguobacterium	midas_s_80067	0	0	0	0	0	0	0	0	0	0	0	0	0	0	0	0	0	0	0	0	0	0	0	0	0	0	0	0	0
ASV_1609	Bacteria	Patescibacteria	Saccharimonadia	Saccharimonadales	midas_f_10823	Saccharimonadales	midas_s_60544	35	48	20	9	4	0	0	0	0	0	0	0	0	0	0	0	0	0	0	0	0	0	0	0	0	0	0	0	0
ASV_1610	Bacteria	Bacteroidota	Bacteroidia	Chitinophagales	Chitinophagaceae	Ferruginibacter	midas_s_12340	0	3	2	0	1	0	2	0	0	1	1	1	0	0	0	2	2	0	2	0	3	0	0	0	0	0	1	0	0
ASV_1611	Bacteria	Proteobacteria	Gammaproteobacteria	Burkholderiales	TRA3-20	TRA3-20	midas_s_1667	9	4	9	11	0	0	0	2	0	0	0	0	0	0	0	0	0	0	0	0	0	0	0	0	0	0	0	0	0
ASV_1612	Bacteria	Proteobacteria	Gammaproteobacteria	midas_o_26	midas_f_98	Gammaproteobacteria	midas_s_1995	2	4	5	12	11	0	2	1	1	0	0	0	0	0	0	0	0	0	0	0	0	0	0	0	0	0	0	0	0
ASV_1613	Bacteria	Proteobacteria	Gammaproteobacteria	Burkholderiales	Burkholderiaceae	Limnobacter	midas_s_1964	21	15	15	8	3	0	2	0	1	0	0	0	0	0	0	0	0	0	0	0	0	0	0	0	0	0	0	0	0
ASV_1614	Bacteria	Desulfobacterota	midas_c_41	midas_o_918	midas_f_918	Desulfobacterota	midas_s_2154	5	12	2	9	0	0	0	0	0	0	0	0	0	0	0	0	0	0	0	0	0	0	0	0	0	0	0	0	0
ASV_1615	Bacteria	Myxococcota	Polyangia	Haliangiales	Haliangiaceae	Haliangium	midas_s_2203	0	0	0	0	0	0	0	0	0	0	0	0	0	0	0	0	0	0	0	0	0	0	0	0	0	0	0	0	0
ASV_1616	Bacteria	Bacteroidota	Bacteroidia	Chitinophagales	midas_f_108	Chitinophagales	midas_s_108	3	10	5	9	5	0	0	0	0	0	0	0	0	0	0	0	0	0	0	0	0	0	0	0	0	0	0	0	0
ASV_1617	Bacteria	Proteobacteria	Alphaproteobacteria	Azospirillales	midas_f_406	Stella	midas_s_406	4	5	0	0	0	0	0	0	0	0	0	0	0	0	0	0	0	0	0	0	0	0	0	0	0	0	0	0	0
ASV_1618	Bacteria	Bacteroidota	Bacteroidia	Chitinophagales	Saprospiraceae	Saprospiraceae	midas_s_27005	3	10	6	11	5	0	0	0	0	0	0	0	0	0	0	0	0	0	0	0	0	0	0	0	0	0	0	0	0
ASV_1619	Bacteria	Desulfobacterota	midas_c_41	midas_o_918	midas_f_918	Desulfobacterota	midas_s_76386	0	12	3	8	0	0	5	0	0	0	0	0	0	0	0	0	0	0	0	0	0	0	0	0	0	0	0	0	0
ASV_1620	Bacteria	Spirochaetota	Spirochaetia	Spirochaetales	Spirochaetaceae	unknown	unknown	0	0	0	0	0	0	0	2	0	0	0	0	0	0	0	2	3	1	1	3	6	10	3	15	3	12	18	25	1
ASV_1621	Bacteria	Bacteroidota	Bacteroidia	Flavobacteriales	Flavobacteriaceae	Flavobacterium	Flavobacterium_aquatile	0	0	0	0	0	0	0	0	0	0	0	0	0	0	0	0	0	0	0	0	0	0	0	0	0	0	0	0	0
ASV_1622	Bacteria	Actinobacteriota	Actinobacteria	Micrococcales	Microbacteriaceae	Microbacterium	midas_s_63895	0	0	0	0	0	0	0	0	0	0	0	0	0	0	0	0	0	0	0	0	0	0	0	0	0	101	12	2	0
ASV_1623	Bacteria	Bacteroidota	Bacteroidia	Sphingobacteriales	NS11-12_marine_group	NS11-12_marine_group	midas_s_15175	0	0	0	0	0	0	0	0	0	0	0	1	0	2	3	6	2	0	0	0	0	0	0	0	0	0	0	0	0
ASV_1624	Bacteria	Myxococcota	Polyangia	Polyangiales	Phaselicystidaceae	Phaselicystis	midas_s_8242	5	2	6	0	0	0	0	0	0	0	0	0	0	0	0	0	0	0	0	0	0	0	0	0	0	0	0	0	0
ASV_1625	Bacteria	Bacteroidota	Bacteroidia	Chitinophagales	Chitinophagaceae	Chitinophagaceae	midas_s_25393	0	0	0	0	0	0	0	0	0	0	0	0	0	0	0	0	0	0	0	0	0	0	0	0	0	0	0	0	0
ASV_1626	Bacteria	Proteobacteria	Gammaproteobacteria	Enterobacterales	Enterobacteriaceae	Enterobacter	midas_s_36701	0	0	0	0	0	0	0	0	0	0	0	0	0	0	0	0	0	0	0	0	0	0	0	0	0	0	0	0	0
ASV_1627	Bacteria	Acidobacteriota	Vicinamibacteria	Subgroup_17	midas_f_1096	Subgroup_17	midas_s_1096	2	0	2	6	0	0	0	0	0	0	0	0	0	0	0	0	0	0	0	0	0	0	0	0	0	0	0	0	0
ASV_1628	Bacteria	Proteobacteria	Gammaproteobacteria	Thiotrichales	Thiotrichaceae	Thiothrix	Thiothrix_eikelboomii	0	1	0	0	0	0	0	3	2	0	0	1	1	3	7	5	5	1	9	6	7	8	9	19	5	5	9	4	0
ASV_1629	Bacteria	Bacteroidota	Ignavibacteria	Ignavibacteriales	unknown	unknown	unknown	0	0	0	0	0	0	0	0	0	0	0	0	0	0	0	0	0	0	0	0	0	0	0	0	0	0	0	3	111
ASV_1630	Bacteria	Proteobacteria	Gammaproteobacteria	Burkholderiales	Rhodocyclaceae	Ca_Accumulibacter	unknown	0	0	0	0	0	114	0	0	0	0	0	0	0	0	0	0	0	0	0	0	0	0	0	0	0	0	0	0	0
ASV_1631	Bacteria	Actinobacteriota	Actinobacteria	Bifidobacteriales	Bifidobacteriaceae	Bifidobacterium	midas_s_110072	31	10	0	0	0	0	0	0	0	0	0	0	0	0	0	0	0	0	0	0	0	0	0	0	0	0	0	0	0
ASV_1632	Bacteria	Proteobacteria	Gammaproteobacteria	midas_o_147	midas_f_85188	Gammaproteobacteria	midas_s_85188	0	0	0	0	0	0	0	0	0	0	1	0	0	0	0	0	0	0	0	0	0	0	0	0	0	0	0	0	0
ASV_1633	Bacteria	Proteobacteria	Alphaproteobacteria	Rhodobacterales	Rhodobacteraceae	Pseudorhodobacter	midas_s_11900	0	0	0	0	0	0	0	0	0	0	0	3	0	0	0	6	6	6	5	14	5	7	12	11	9	12	6	7	0
ASV_1634	Bacteria	Patescibacteria	Gracilibacteria	JGI_0000069-P22	midas_f_15723	unknown	unknown	0	0	0	0	0	0	0	0	0	0	0	0	0	0	0	0	0	0	0	0	0	0	0	0	0	0	0	0	0
ASV_1635	Bacteria	Bacteroidota	Bacteroidia	Chitinophagales	Saprospiraceae	Saprospiraceae	midas_s_26873	0	0	0	0	0	0	0	0	0	0	0	0	0	0	0	0	0	0	0	0	0	0	0	0	0	0	0	0	0
ASV_1636	Bacteria	Planctomycetota	OM190	midas_o_2104	midas_f_2104	OM190	midas_s_67845	4	6	0	10	11	0	9	0	4	0	0	0	0	0	0	0	0	0	0	0	0	0	0	0	0	0	0	0	0
ASV_1637	Bacteria	Bacteroidota	Bacteroidia	Flavobacteriales	NS9_marine_group	NS9_marine_group	midas_s_3089	0	3	0	0	1	0	0	2	2	0	0	0	0	2	0	0	0	0	0	0	0	0	0	0	0	0	0	0	0
ASV_1638	Bacteria	Actinobacteriota	Actinobacteria	Actinomycetales	Actinomycetaceae	Actinomyces	midas_s_4035	28	17	5	0	0	0	0	0	0	0	0	0	0	0	0	0	0	0	0	0	0	0	0	0	0	0	0	0	0
ASV_1639	Bacteria	Verrucomicrobiota	Verrucomicrobiae	Pedosphaerales	Pedosphaeraceae	Oikopleura	midas_s_58215	0	3	0	7	0	0	1	3	0	0	0	0	0	1	0	0	0	0	0	0	2	0	0	0	0	3	2	0	0
ASV_1640	Bacteria	Proteobacteria	Gammaproteobacteria	midas_o_26	midas_f_98	Gammaproteobacteria	midas_s_2581	21	16	19	22	13	3	0	0	0	0	1	0	0	0	0	0	0	0	0	0	0	0	0	0	0	0	0	0	0
ASV_1641	Bacteria	Proteobacteria	Alphaproteobacteria	Sphingomonadales	Sphingomonadaceae	Sphingobium	midas_s_31262	0	0	0	0	0	0	0	0	0	0	4	1	4	0	0	11	4	3	0	7	8	4	2	4	9	5	7	7	2
ASV_1642	Bacteria	Actinobacteriota	Actinobacteria	Propionibacteriales	Propionibacteriaceae	Aestuariimicrobium	midas_s_9119	0	0	0	0	0	0	0	0	0	2	0	0	0	5	0	0	0	0	6	0	4	10	2	6	10	7	12	23	14
ASV_1643	Bacteria	Proteobacteria	Gammaproteobacteria	Xanthomonadales	Xanthomonadaceae	Lysobacter	Lysobacter_hankyongensis	0	0	0	1	0	0	0	0	1	4	5	5	9	8	2	3	0	0	4	0	3	1	0	0	0	0	0	0	0
ASV_1644	Bacteria	Spirochaetota	Leptospirae	Leptospirales	Leptospiraceae	Leptospiraceae	midas_s_1448	2	0	3	0	7	0	0	0	0	0	0	0	0	0	2	0	0	0	0	0	0	0	0	0	0	0	0	0	0
ASV_1645	Bacteria	Actinobacteriota	Actinobacteria	Micrococcales	Intrasporangiaceae	Tetrasphaera	midas_s_472	15	18	0	3	2	0	1	0	3	0	0	0	0	0	0	0	0	0	0	0	0	0	0	0	0	0	0	0	0
ASV_1646	Bacteria	Bacteroidota	Bacteroidia	Chitinophagales	Chitinophagaceae	Ferruginibacter	midas_s_4549	0	2	0	8	0	0	4	12	0	0	0	0	0	0	0	0	0	0	0	0	0	0	0	0	0	0	0	0	0
ASV_1647	Bacteria	Bacteroidota	Bacteroidia	Flavobacteriales	Weeksellaceae	Chryseobacterium	unknown	0	0	0	0	0	0	0	0	0	0	0	0	6	0	18	11	13	6	16	9	0	12	1	10	0	0	5	0	0
ASV_1648	Bacteria	Proteobacteria	Alphaproteobacteria	Rhizobiales	Hyphomicrobiaceae	Pedomicrobium	midas_s_1270	22	20	18	8	8	0	0	4	1	0	0	0	3	1	0	0	0	0	0	0	0	0	0	0	0	0	0	0	0
ASV_1649	Bacteria	Fusobacteriota	Fusobacteriia	Fusobacteriales	Leptotrichiaceae	Leptotrichia	midas_s_2907	29	9	6	1	0	0	0	0	0	0	0	0	0	0	0	0	0	0	0	0	0	0	0	0	0	0	0	0	0
ASV_1650	Bacteria	Bacteroidota	Bacteroidia	Cytophagales	Spirosomaceae	Emticicia	unknown	0	0	0	0	0	0	0	0	0	0	0	0	0	0	0	15	0	0	16	0	11	16	3	0	0	0	0	6	0
ASV_1651	Bacteria	Bacteroidota	Bacteroidia	Chitinophagales	midas_f_18379	Chitinophagales	midas_s_23903	0	1	0	0	0	0	0	0	0	1	0	5	0	0	0	0	0	0	0	0	0	0	0	0	0	0	0	0	0
ASV_1652	Bacteria	Actinobacteriota	Actinobacteria	Micrococcales	Bogoriellaceae	Bogoriellaceae	midas_s_1005	21	14	11	5	0	1	4	0	0	0	0	0	0	0	0	0	0	0	0	0	0	0	0	0	0	0	0	0	0
ASV_1653	Bacteria	Proteobacteria	Alphaproteobacteria	Rhodobacterales	Rhodobacteraceae	Gemmobacter	midas_s_4115	6	3	4	0	0	0	0	2	2	0	3	0	0	0	0	0	0	0	0	0	0	0	0	0	0	0	0	0	0
ASV_1654	Bacteria	Spirochaetota	Spirochaetia	Spirochaetales	Spirochaetaceae	Spirochaetaceae	midas_s_74326	0	0	0	0	0	0	0	0	0	0	0	0	0	0	2	0	0	0	0	1	12	22	2	9	5	17	16	15	5
ASV_1655	Bacteria	Proteobacteria	Alphaproteobacteria	Paracaedibacterales	Paracaedibacteraceae	Paracaedibacteraceae	midas_s_59069	0	0	0	0	0	0	0	0	0	0	0	10	13	21	13	12	13	3	8	8	7	0	1	0	0	1	0	0	0
ASV_1656	Bacteria	Myxococcota	Polyangia	Polyangiales	Phaselicystidaceae	Phaselicystis	midas_s_79205	0	0	0	0	0	0	0	0	0	0	0	0	0	0	2	0	0	0	0	0	0	0	0	0	0	0	0	0	0
ASV_1657	Bacteria	Proteobacteria	Gammaproteobacteria	Burkholderiales	Burkholderiaceae	Lautropia	midas_s_41763	25	13	10	7	3	5	0	0	0	0	0	0	0	0	2	0	0	0	0	0	0	0	0	0	0	0	1	0	0
ASV_1658	Bacteria	Bacteroidota	Bacteroidia	Bacteroidales	Williamwhitmaniaceae	Williamwhitmania	midas_s_80204	0	0	0	0	0	0	1	0	6	5	4	8	2	4	2	5	4	0	10	9	11	1	0	3	0	0	2	2	0
ASV_1659	Bacteria	Verrucomicrobiota	Verrucomicrobiae	Pedosphaerales	Pedosphaeraceae	Pedosphaeraceae	midas_s_29303	3	0	3	6	7	0	0	0	0	0	0	0	0	1	0	0	0	0	0	0	0	0	0	0	0	0	0	0	0
ASV_1660	Bacteria	Acidobacteriota	Blastocatellia	Blastocatellales	Blastocatellaceae	JGI_0001001-H03	midas_s_233	1	3	0	0	2	0	0	0	0	0	0	0	0	1	0	0	0	0	0	0	0	0	0	0	0	0	0	0	0
ASV_1661	Bacteria	Proteobacteria	Alphaproteobacteria	Rhizobiales	Devosiaceae	Devosia	midas_s_2018	7	5	4	4	0	0	0	0	0	0	0	0	0	0	0	0	0	0	0	0	0	0	0	0	0	0	0	0	0
ASV_1662	Bacteria	Proteobacteria	Gammaproteobacteria	Competibacterales	Competibacteraceae	Ca_Competibacter	midas_s_2495	5	1	0	5	8	0	9	16	7	4	0	5	0	1	0	0	0	0	0	0	0	0	0	0	0	0	0	0	0
ASV_1663	Bacteria	Chloroflexi	Anaerolineae	SBR1031	Flexifilaceae	OLB13	midas_s_52195	0	0	2	0	0	0	4	7	19	10	0	8	0	0	0	0	0	0	0	0	0	4	0	0	0	0	4	0	0
ASV_1664	Bacteria	Proteobacteria	Gammaproteobacteria	midas_o_26	midas_f_98	Acidibacter	midas_s_13945	23	18	14	7	0	1	4	0	0	0	0	0	0	0	0	0	0	0	0	0	0	0	0	0	0	0	0	0	0
ASV_1665	Bacteria	Proteobacteria	Alphaproteobacteria	Rhizobiales	A0839	A0839	midas_s_14371	11	9	15	15	11	2	0	0	1	0	0	0	0	0	0	0	0	0	0	0	0	0	0	0	0	0	0	0	0
ASV_1666	Bacteria	Myxococcota	Polyangia	Polyangiales	Polyangiaceae	Polyangiaceae	midas_s_5276	8	20	26	17	6	0	4	0	0	0	0	0	0	0	0	0	0	0	0	0	0	0	0	0	0	0	0	0	0
ASV_1667	Bacteria	Proteobacteria	Gammaproteobacteria	Burkholderiales	Nitrosomonadaceae	Ellin6067	midas_s_2335	0	2	11	18	2	5	6	3	2	0	4	3	1	2	1	0	0	1	1	0	0	0	0	0	0	0	0	0	0
ASV_1668	Bacteria	Actinobacteriota	Actinobacteria	Propionibacteriales	Propionibacteriaceae	Propioniciclava	midas_s_1149	8	3	0	0	0	0	0	0	1	0	0	0	0	0	0	0	0	0	0	0	0	0	0	0	0	0	0	0	0
ASV_1669	Bacteria	Actinobacteriota	Actinobacteria	Propionibacteriales	Propionibacteriaceae	Propionicicella	midas_s_4802	26	20	11	3	0	1	0	2	0	0	0	0	0	0	0	0	0	0	0	0	0	0	0	0	0	0	0	0	0
ASV_1670	Bacteria	Acidobacteriota	Vicinamibacteria	Vicinamibacterales	Vicinamibacteraceae	Vicinamibacteraceae	midas_s_433	12	16	19	17	15	0	3	2	0	0	0	0	0	0	0	0	0	0	0	0	0	0	0	0	0	0	0	0	0
ASV_1671	Bacteria	Patescibacteria	Saccharimonadia	Saccharimonadales	midas_f_903	Saccharimonadales	midas_s_903	0	4	0	4	4	0	1	0	0	1	0	0	1	0	0	0	0	0	0	0	0	0	0	0	0	0	0	0	0
ASV_1672	Bacteria	Bdellovibrionota	Bdellovibrionia	Bdellovibrionales	Bdellovibrionaceae	OM27_clade	midas_s_79912	0	0	3	11	18	0	0	0	0	0	0	0	0	0	0	0	0	0	0	0	0	0	0	0	0	0	0	0	0
ASV_1673	Bacteria	Verrucomicrobiota	Verrucomicrobiae	Pedosphaerales	Pedosphaeraceae	Pedosphaeraceae	midas_s_29303	0	4	0	0	4	0	0	0	0	0	0	0	0	0	0	0	0	0	0	0	0	0	0	0	0	0	0	0	0
ASV_1674	Bacteria	Nitrospirota	Nitrospiria	Nitrospirales	Nitrospiraceae	Nitrospira	Nitrospira_nitrosa	21	26	21	21	11	0	1	0	0	0	0	0	0	0	0	0	0	0	0	0	0	0	0	0	0	0	0	0	0
ASV_1675	Bacteria	Proteobacteria	Gammaproteobacteria	Burkholderiales	Rhodocyclaceae	unknown	unknown	0	0	0	0	0	0	0	0	0	0	0	0	0	0	0	0	0	0	0	0	0	0	0	0	0	0	0	0	0
ASV_1676	Bacteria	Bacteroidota	Bacteroidia	Flavobacteriales	Crocinitomicaceae	Fluviicola	midas_s_24467	0	0	0	0	0	0	0	0	0	0	0	0	0	0	3	0	0	0	0	0	0	0	0	0	0	0	0	0	0
ASV_1677	Bacteria	Patescibacteria	ABY1	Ca_Falkowbacteria	midas_f_5033	Ca_Falkowbacteria	midas_s_47379	0	5	2	0	5	0	3	1	7	0	0	5	3	0	0	2	0	0	0	0	0	0	0	0	0	0	0	0	0
ASV_1678	Bacteria	Proteobacteria	Alphaproteobacteria	Rhizobiales	Rhizobiaceae	Shinella	midas_s_2617	7	2	9	1	0	0	0	0	0	1	0	0	0	0	0	2	1	0	0	0	0	0	0	0	0	1	1	0	0
ASV_1679	Bacteria	Chloroflexi	Anaerolineae	SBR1031	midas_f_21758	SBR1031	midas_s_38640	5	6	2	5	0	2	6	3	4	0	5	0	7	3	0	0	0	0	0	0	0	0	0	0	2	1	1	0	0
ASV_1680	Bacteria	Bacteroidota	Bacteroidia	Bacteroidales	Paludibacteraceae	Paludibacter	midas_s_18059	0	0	0	0	0	2	3	13	16	12	3	0	4	0	2	5	0	3	4	5	1	0	1	0	1	3	0	0	0
ASV_1681	Bacteria	Actinobacteriota	Acidimicrobiia	Microtrichales	Ilumatobacteraceae	Ilumatobacter	midas_s_3354	21	21	6	21	5	2	6	3	0	1	2	0	1	0	0	1	0	0	0	0	0	0	0	0	0	0	0	0	0
ASV_1682	Bacteria	Actinobacteriota	Acidimicrobiia	Microtrichales	Ilumatobacteraceae	Ilumatobacteraceae	midas_s_6416	0	3	1	0	0	0	0	2	0	0	0	0	0	0	0	0	0	0	0	0	0	0	0	0	0	0	0	0	0
ASV_1683	Bacteria	Proteobacteria	Gammaproteobacteria	Burkholderiales	Rhodocyclaceae	Ferribacterium	Ferribacterium_limneticum	0	0	25	7	15	11	0	0	0	0	0	0	0	0	0	0	0	0	0	0	0	0	0	0	0	0	0	0	0
ASV_1684	Bacteria	Patescibacteria	Microgenomatia	Ca_Pacebacteria	midas_f_2597	Ca_Pacebacteria	midas_s_2597	0	0	0	0	0	0	0	0	0	0	0	0	0	0	0	0	0	0	0	0	0	0	0	0	0	0	0	0	0
ASV_1685	Bacteria	Bacteroidota	Bacteroidia	Flavobacteriales	NS9_marine_group	NS9_marine_group	midas_s_3492	0	3	4	3	7	0	0	0	1	0	1	0	0	0	0	0	0	0	0	0	0	0	0	0	0	0	0	0	0
ASV_1686	Bacteria	Acidobacteriota	Vicinamibacteria	Vicinamibacterales	Vicinamibacteraceae	Vicinamibacteraceae	midas_s_8331	27	20	20	11	6	0	5	1	0	0	0	0	0	0	0	0	0	0	0	0	0	0	0	0	0	0	0	0	0
ASV_1687	Bacteria	Bacteroidota	Bacteroidia	Bacteroidales	Rikenellaceae	Rikenellaceae	midas_s_15299	0	2	0	0	0	0	0	0	0	0	0	0	0	0	0	0	0	0	0	0	0	0	0	0	0	0	0	0	0
ASV_1688	Bacteria	Proteobacteria	Alphaproteobacteria	Rhodobacterales	Rhodobacteraceae	Rhodobacteraceae	midas_s_3906	0	0	0	0	0	0	0	0	0	0	0	0	0	0	0	0	0	0	0	1	0	0	0	2	0	0	0	0	0
ASV_1689	Bacteria	Proteobacteria	Alphaproteobacteria	Paracaedibacterales	Paracaedibacteraceae	Paracaedibacteraceae	midas_s_39420	0	0	0	0	0	0	0	0	0	0	0	0	0	0	3	0	0	0	2	4	3	5	2	6	0	0	0	0	0
ASV_1690	Bacteria	Desulfobacterota	midas_c_41	midas_o_2276	midas_f_5162	Desulfobacterota	midas_s_120396	6	9	0	4	0	0	0	0	0	0	0	0	0	0	0	0	0	0	0	0	0	0	0	0	0	0	0	0	0
ASV_1691	Bacteria	Proteobacteria	Gammaproteobacteria	Steroidobacterales	Steroidobacteraceae	Steroidobacteraceae	midas_s_1306	0	7	0	8	4	0	6	0	0	0	0	0	0	0	0	0	0	0	0	0	0	0	0	0	0	0	0	0	0
ASV_1692	Bacteria	Actinobacteriota	Actinobacteria	Propionibacteriales	Propionibacteriaceae	Propionibacteriaceae	midas_s_572	0	10	5	2	0	0	1	0	0	0	0	0	0	0	0	0	0	0	0	0	0	0	0	0	0	0	0	0	0
ASV_1693	Bacteria	Desulfobacterota	midas_c_41	midas_o_2276	midas_f_5162	Desulfobacterota	midas_s_19119	2	6	1	3	0	0	0	0	0	0	0	0	0	0	0	0	0	0	0	0	0	0	0	0	0	0	0	0	0
ASV_1694	Bacteria	Actinobacteriota	Actinobacteria	Propionibacteriales	Propionibacteriaceae	Propionicicella	midas_s_3589	9	5	1	0	0	0	0	0	0	0	0	0	0	0	0	0	0	0	0	0	0	0	0	0	0	0	0	0	0
ASV_1695	Bacteria	Proteobacteria	Gammaproteobacteria	Burkholderiales	Comamonadaceae	Diaphorobacter	midas_s_2764	0	0	2	5	10	4	0	0	0	0	0	0	0	0	0	0	0	0	0	0	0	0	0	0	0	0	0	0	0
ASV_1696	Bacteria	Firmicutes	Clostridia	Peptostreptococcales-Tissierellales	Peptostreptococcaceae	Romboutsia	midas_s_34	21	8	0	0	0	0	0	0	0	0	0	0	0	0	0	0	0	0	0	0	0	0	0	0	0	0	0	0	0
ASV_1697	Bacteria	Acidobacteriota	Blastocatellia	DS-100	midas_f_502	DS-100	midas_s_502	14	15	16	15	5	3	5	1	0	0	0	0	0	0	0	0	0	0	0	0	0	0	0	0	0	0	0	0	0
ASV_1698	Bacteria	Cyanobacteria	Sericytochromatia	midas_o_1421	midas_f_1421	Sericytochromatia	midas_s_1421	4	8	2	0	0	0	0	0	0	0	2	0	0	0	0	0	0	0	0	0	0	0	0	0	0	0	0	0	0
ASV_1699	Bacteria	Proteobacteria	Gammaproteobacteria	Burkholderiales	Comamonadaceae	unknown	unknown	0	0	0	0	0	0	0	0	0	0	0	0	0	0	0	0	0	0	0	0	0	0	0	0	0	0	0	0	0
ASV_1700	Bacteria	Proteobacteria	Alphaproteobacteria	Rhodospirillales	midas_f_7641	Rhodospirillales	midas_s_45794	0	0	0	0	0	0	0	0	0	0	0	0	0	0	0	0	0	0	0	0	0	0	0	0	0	0	0	0	0
ASV_1701	Bacteria	Bdellovibrionota	Bdellovibrionia	Bacteriovoracales	Bacteriovoracaceae	Bacteriovorax	midas_s_19546	0	0	0	0	0	0	0	0	1	0	0	0	0	1	0	0	0	0	0	0	0	0	0	0	0	0	0	0	0
ASV_1702	Bacteria	Actinobacteriota	Actinobacteria	Propionibacteriales	Propionibacteriaceae	Tessaracoccus	midas_s_1177	30	12	0	6	0	0	0	1	0	0	1	0	0	0	0	0	0	0	0	0	0	0	0	0	0	0	0	0	0
ASV_1703	Bacteria	Myxococcota	Polyangia	Polyangiales	Polyangiaceae	Polyangiaceae	midas_s_2555	0	2	0	3	0	0	0	0	0	0	0	0	0	0	0	0	0	0	0	0	0	0	0	0	0	0	0	0	0
ASV_1704	Bacteria	Myxococcota	Polyangia	Haliangiales	Haliangiaceae	Haliangium	midas_s_463	6	23	0	11	0	0	0	0	0	0	0	0	0	0	0	0	0	0	0	0	0	0	0	0	0	0	0	0	0
ASV_1705	Bacteria	Proteobacteria	Gammaproteobacteria	Burkholderiales	Rhodocyclaceae	Dechlorobacter	midas_s_25867	0	0	0	0	0	0	0	9	0	0	0	0	0	0	0	0	0	0	0	0	0	0	0	0	0	0	0	0	0
ASV_1706	Bacteria	Bacteroidota	Bacteroidia	Flavobacteriales	Flavobacteriaceae	Flavobacterium	midas_s_21142	0	0	0	0	0	0	0	0	0	0	0	0	0	0	0	0	0	0	0	0	0	0	0	0	0	0	0	0	0
ASV_1707	Bacteria	Bacteroidota	Bacteroidia	Bacteroidales	Paludibacteraceae	Paludibacter	unknown	0	0	0	0	8	0	19	30	16	4	1	0	0	0	1	0	0	0	0	0	1	0	0	0	0	0	0	0	0
ASV_1708	Bacteria	Patescibacteria	Parcubacteria	Ca_Kaiserbacteria	midas_f_11971	Ca_Kaiserbacteria	midas_s_51314	1	5	1	3	3	0	0	0	0	0	0	0	0	0	0	0	0	0	0	0	0	0	0	0	0	0	0	0	0
ASV_1709	Bacteria	Myxococcota	Polyangia	Polyangiales	Phaselicystidaceae	Phaselicystis	midas_s_18358	0	0	0	0	0	0	0	0	0	0	0	0	0	0	0	0	0	0	3	0	0	4	0	0	0	0	2	0	0
ASV_1710	Bacteria	Bdellovibrionota	Bdellovibrionia	Bdellovibrionales	Bdellovibrionaceae	Bdellovibrio	midas_s_23763	0	0	0	0	0	0	0	0	0	0	0	0	0	0	0	0	0	0	0	0	0	0	0	0	0	0	0	0	0
ASV_1711	Bacteria	Campylobacterota	Campylobacteria	Campylobacterales	Arcobacteraceae	Pseudarcobacter	midas_s_1505	0	0	0	0	0	0	0	0	3	0	0	1	0	2	2	0	0	0	0	0	0	0	0	0	0	0	0	0	0
ASV_1712	Bacteria	Bacteroidota	Bacteroidia	Cytophagales	Microscillaceae	Microscillaceae	midas_s_30824	1	1	2	4	6	0	6	3	3	0	0	0	0	4	0	2	3	0	0	0	3	0	0	0	0	1	0	0	0
ASV_1713	Bacteria	Bdellovibrionota	Oligoflexia	0319-6G20	midas_f_3092	0319-6G20	midas_s_29058	3	0	6	7	0	0	0	0	0	0	0	0	0	0	0	0	0	0	0	0	0	0	0	0	0	0	0	0	0
ASV_1714	Bacteria	Desulfobacterota	midas_c_41	midas_o_2276	midas_f_5162	Desulfobacterota	midas_s_44018	18	10	3	7	2	0	0	0	0	0	0	0	0	0	0	0	0	0	0	0	0	0	0	0	0	0	0	0	0
ASV_1715	Bacteria	Proteobacteria	Gammaproteobacteria	Burkholderiales	A21b	A21b	midas_s_454	0	6	5	8	9	0	0	2	0	0	0	0	0	0	0	0	0	0	0	0	0	0	0	0	0	0	0	0	0
ASV_1716	Bacteria	Firmicutes	Bacilli	Erysipelotrichales	Erysipelotrichaceae	Holdemanella	Holdemanella_biformis	13	15	7	4	0	0	0	0	0	0	0	0	0	0	0	0	0	0	0	0	0	0	0	0	0	0	0	0	0
ASV_1717	Bacteria	Proteobacteria	Alphaproteobacteria	Rhizobiales	Beijerinckiaceae	Beijerinckiaceae	midas_s_721	26	12	5	0	0	0	0	0	0	0	0	0	0	0	0	0	0	0	0	0	0	0	0	0	0	0	0	0	0
ASV_1718	Bacteria	Proteobacteria	Gammaproteobacteria	Burkholderiales	Rhodocyclaceae	Azonexus	midas_s_5762	0	0	0	0	4	0	0	0	0	0	0	0	0	0	0	0	0	0	0	0	0	0	0	0	0	0	0	0	0
ASV_1719	Bacteria	Bacteroidota	Bacteroidia	Cytophagales	Spirosomaceae	Emticicia	unknown	0	0	0	0	0	0	0	0	0	0	0	0	0	0	5	0	34	0	0	6	7	0	0	9	0	29	7	0	1
ASV_1720	Bacteria	Proteobacteria	Alphaproteobacteria	Rhizobiales	Rhizobiaceae	Rhizobiaceae	midas_s_153	0	0	0	0	0	0	0	0	0	0	0	0	0	0	0	0	0	2	0	0	8	10	3	10	5	29	13	15	5
ASV_1721	Bacteria	Proteobacteria	Alphaproteobacteria	Rhizobiales	Rhizobiaceae	Allorhizobium-Neorhizobium-Pararhizobium-Rhizobium	midas_s_31952	0	0	0	0	0	0	0	0	0	0	0	0	0	0	0	0	0	0	0	0	0	0	0	0	0	0	0	0	0
ASV_1722	Bacteria	Planctomycetota	Phycisphaerae	Phycisphaerales	Phycisphaeraceae	SM1A02	midas_s_11688	0	2	3	0	5	0	0	0	0	0	0	1	0	0	0	0	0	0	0	0	0	0	0	0	0	0	0	0	0
ASV_1723	Bacteria	Bdellovibrionota	Oligoflexia	0319-6G20	midas_f_3092	0319-6G20	midas_s_7751	5	9	6	4	4	0	3	1	0	0	0	0	2	0	1	0	0	1	0	0	3	0	0	0	0	0	0	0	0
ASV_1724	Bacteria	Chloroflexi	Anaerolineae	SBR1031	Flexifilaceae	Flexifilaceae	midas_s_41031	13	5	4	4	1	2	2	8	0	1	2	0	1	2	0	0	0	0	0	0	0	0	0	0	0	0	0	0	0
ASV_1725	Bacteria	Verrucomicrobiota	Verrucomicrobiae	Verrucomicrobiales	Rubritaleaceae	Luteolibacter	midas_s_48797	0	0	0	0	0	0	0	0	0	0	0	0	0	0	0	0	0	0	0	0	0	0	0	0	0	0	0	0	0
ASV_1726	Bacteria	Patescibacteria	Saccharimonadia	Saccharimonadales	midas_f_12351	Saccharimonadales	midas_s_27603	11	6	5	2	0	0	0	0	0	0	0	0	0	0	0	0	0	0	0	0	0	0	0	0	0	0	0	0	0
ASV_1727	Bacteria	Firmicutes	Bacilli	Exiguobacterales	Exiguobacteraceae	Exiguobacterium	midas_s_80067	0	0	0	0	0	0	0	0	0	0	0	0	0	0	0	0	0	0	0	0	0	0	0	0	0	0	0	0	0
ASV_1728	Bacteria	Firmicutes	Bacilli	Exiguobacterales	Exiguobacteraceae	Exiguobacterium	midas_s_80067	0	0	0	0	0	0	0	0	0	0	0	0	0	0	0	0	0	0	0	0	0	0	0	0	0	0	0	0	0
ASV_1729	Bacteria	Bacteroidota	Bacteroidia	Chitinophagales	Chitinophagaceae	Edaphobaculum	midas_s_57929	0	0	0	0	0	0	0	0	4	0	0	0	2	7	4	7	2	0	0	3	1	0	0	0	0	0	0	0	0
ASV_1730	Bacteria	Bacteroidota	Bacteroidia	Sphingobacteriales	env.OPS_17	env.OPS_17	unknown	0	0	0	0	0	0	0	0	0	0	0	2	2	4	10	14	11	7	20	6	12	0	0	4	4	4	0	0	0
ASV_1731	Bacteria	Proteobacteria	Alphaproteobacteria	Rhodobacterales	Rhodobacteraceae	Rhodobacteraceae	midas_s_2400	0	0	0	0	0	0	0	0	0	0	0	0	0	0	0	0	0	0	0	0	0	1	0	0	0	0	0	0	0
ASV_1732	Bacteria	Bacteroidota	Bacteroidia	Flavobacteriales	Flavobacteriaceae	Flavobacterium	midas_s_13840	2	0	0	0	0	0	0	0	0	2	0	0	0	0	0	0	0	0	0	0	0	0	0	0	0	0	0	0	0
ASV_1733	Bacteria	Proteobacteria	Gammaproteobacteria	Run-SP154	midas_f_27	Run-SP154	midas_s_3775	3	0	4	4	0	0	0	1	0	0	0	0	0	0	0	0	0	0	0	0	0	0	0	0	0	0	0	0	0
ASV_1734	Bacteria	Bacteroidota	Bacteroidia	Sphingobacteriales	Sphingobacteriaceae	Solitalea	midas_s_12080	1	0	1	0	5	0	0	0	3	1	0	1	1	0	0	0	0	0	0	0	0	0	0	0	0	0	0	0	0
ASV_1735	Bacteria	Actinobacteriota	Acidimicrobiia	Microtrichales	Microtrichaceae	Microtrichaceae	midas_s_1504	3	19	0	7	0	0	2	0	0	0	0	0	0	0	0	0	0	0	0	0	0	0	0	0	0	0	0	0	0
ASV_1736	Bacteria	Proteobacteria	Gammaproteobacteria	Xanthomonadales	Xanthomonadaceae	Arenimonas	Arenimonas_subflava	0	0	3	0	0	0	0	0	0	0	2	0	1	2	2	2	0	2	2	0	2	0	0	1	0	10	0	2	0
ASV_1737	Bacteria	Proteobacteria	Gammaproteobacteria	Burkholderiales	Rhodocyclaceae	Dechlorobacter	midas_s_54487	0	0	0	0	0	0	0	0	0	0	0	0	0	0	0	0	0	0	0	0	0	0	0	0	0	0	0	0	0
ASV_1738	Bacteria	Bdellovibrionota	Bdellovibrionia	Bdellovibrionales	Bdellovibrionaceae	Bdellovibrio	midas_s_29609	0	0	0	0	0	0	0	0	0	0	0	0	0	0	0	0	0	0	0	0	0	0	0	0	0	0	0	0	0
ASV_1739	Bacteria	Actinobacteriota	Actinobacteria	Micrococcales	Microbacteriaceae	Microbacterium	midas_s_2888	7	0	2	0	0	0	0	2	0	0	0	0	0	0	0	0	0	0	0	0	0	0	0	1	0	7	0	1	1
ASV_1740	Bacteria	Spirochaetota	Leptospirae	Leptospirales	Leptospiraceae	Leptospira	midas_s_25516	0	0	0	0	0	0	0	0	0	0	0	0	0	0	0	1	0	0	2	2	0	6	0	15	3	18	20	25	5
ASV_1741	Bacteria	Proteobacteria	Alphaproteobacteria	Rhizobiales	Hyphomicrobiaceae	Hyphomicrobium	midas_s_1257	11	0	8	9	0	0	0	0	0	0	0	5	4	0	0	0	0	0	0	0	0	0	0	0	0	0	0	0	0
ASV_1742	Bacteria	Proteobacteria	Gammaproteobacteria	Burkholderiales	Comamonadaceae	Rhodoferax	unknown	3	6	0	5	2	10	2	0	0	0	0	2	0	0	0	0	0	0	0	3	0	0	0	2	0	1	3	0	0
ASV_1743	Bacteria	Proteobacteria	Gammaproteobacteria	Burkholderiales	Rhodocyclaceae	Ca_Accumulibacter	midas_s_4147	0	0	0	0	0	0	0	0	0	1	2	0	0	0	0	0	0	0	0	1	0	2	0	0	0	3	2	7	4
ASV_1744	Bacteria	Bacteroidota	Bacteroidia	Bacteroidales	Paludibacteraceae	Paludibacter	midas_s_18059	0	0	0	0	0	0	5	0	6	0	0	0	2	0	3	0	10	0	0	3	4	0	3	0	4	5	0	2	0
ASV_1745	Bacteria	Proteobacteria	Gammaproteobacteria	Burkholderiales	Burkholderiaceae	Cupriavidus	midas_s_28837	0	0	0	0	0	0	0	0	0	0	0	0	0	0	0	0	0	0	0	0	0	0	0	0	0	0	0	0	0
ASV_1746	Bacteria	Actinobacteriota	Actinobacteria	Micrococcales	Microbacteriaceae	Microbacterium	midas_s_4119	0	5	0	3	0	0	0	0	0	0	0	0	0	0	0	0	0	0	0	0	0	0	0	0	0	0	0	0	0
ASV_1747	Bacteria	Firmicutes	Bacilli	Lactobacillales	Streptococcaceae	Lactococcus	Lactococcus_raffinolactis	27	12	1	0	0	0	0	0	0	0	0	0	0	0	0	0	0	0	0	0	0	0	0	0	0	0	0	0	0
ASV_1748	Bacteria	Proteobacteria	Gammaproteobacteria	Burkholderiales	Comamonadaceae	Methylibium	Methylibium_petroleiphilum	19	10	14	8	4	0	1	0	0	0	0	1	0	0	0	0	0	0	0	0	0	0	0	0	0	0	0	0	0
ASV_1749	Bacteria	Armatimonadota	Fimbriimonadia	Fimbriimonadales	Fimbriimonadaceae	Fimbriimonadaceae	midas_s_2512	0	0	1	1	0	0	0	0	0	1	0	1	0	0	0	0	0	0	0	0	0	0	0	0	0	0	0	2	0
ASV_1750	Bacteria	Chloroflexi	Anaerolineae	Caldilineales	Caldilineaceae	Caldilineaceae	midas_s_2621	5	3	6	0	0	0	4	2	0	0	0	0	0	0	0	0	0	0	0	0	1	1	0	0	0	0	1	0	0
ASV_1751	Bacteria	Chloroflexi	Anaerolineae	Caldilineales	Caldilineaceae	Caldilineaceae	midas_s_24819	10	29	3	7	7	0	3	0	1	0	0	0	0	0	0	0	0	0	0	0	0	0	0	0	0	0	0	0	0
ASV_1752	Bacteria	Actinobacteriota	Actinobacteria	Frankiales	Sporichthyaceae	Longivirga	midas_s_2674	14	18	11	7	5	0	0	1	0	1	0	0	0	0	0	0	0	0	0	0	0	0	0	0	0	0	0	0	0
ASV_1753	Bacteria	Acidobacteriota	Blastocatellia	Blastocatellales	Blastocatellaceae	JGI_0001001-H03	midas_s_1519	0	0	0	3	0	0	0	0	0	0	0	0	0	0	0	0	0	0	0	0	0	0	0	0	0	0	0	0	0
ASV_1754	Bacteria	Proteobacteria	Gammaproteobacteria	Burkholderiales	Rhodocyclaceae	Ca_Accumulibacter	Ca_Accumulibacter_aalborgensis	0	0	0	0	0	0	0	0	0	0	0	0	0	0	0	0	0	0	0	0	1	0	0	0	0	0	0	0	0
ASV_1755	Bacteria	Proteobacteria	Alphaproteobacteria	Caulobacterales	Hyphomonadaceae	UKL13-1	midas_s_20613	0	0	0	0	0	0	0	0	0	0	0	0	0	0	0	0	0	0	0	0	0	0	0	0	0	0	0	0	0
ASV_1756	Bacteria	Planctomycetota	OM190	midas_o_2104	midas_f_7287	OM190	midas_s_48583	0	0	0	0	0	0	0	1	0	0	0	0	0	0	0	0	0	0	0	0	0	0	0	0	0	0	0	0	0
ASV_1757	Bacteria	Acidobacteriota	Holophagae	Subgroup_7	midas_f_973	Subgroup_7	midas_s_5960	14	14	16	22	6	0	4	2	3	0	0	0	0	0	0	0	0	0	0	0	0	0	0	0	0	0	0	0	0
ASV_1758	Bacteria	Actinobacteriota	Actinobacteria	Propionibacteriales	Propionibacteriaceae	Propioniciclava	midas_s_6946	19	12	10	6	0	0	0	0	0	0	0	0	0	0	0	0	0	0	0	0	0	0	0	0	0	0	0	0	0
ASV_1759	Bacteria	Actinobacteriota	Acidimicrobiia	Microtrichales	Iamiaceae	Iamia	midas_s_4523	0	0	0	0	0	0	0	0	0	0	0	0	0	0	0	0	0	0	0	0	0	0	0	2	0	0	0	0	0
ASV_1760	Bacteria	Patescibacteria	Gracilibacteria	midas_o_1258	midas_f_1258	Gracilibacteria	midas_s_23138	0	0	0	0	0	0	0	0	0	0	0	0	0	0	0	0	0	0	0	0	0	0	0	0	0	0	0	0	0
ASV_1761	Bacteria	Myxococcota	Myxococcia	Myxococcales	Myxococcaceae	Myxococcaceae	midas_s_2258	18	19	14	19	17	0	4	3	1	1	0	0	0	0	0	0	0	0	0	0	0	0	0	0	0	0	0	0	0
ASV_1762	Bacteria	Patescibacteria	Microgenomatia	Ca_Pacebacteria	midas_f_17491	unknown	unknown	0	11	2	0	0	0	9	2	0	2	0	0	0	0	0	0	2	0	0	0	0	0	0	0	0	0	0	0	0
ASV_1763	Bacteria	Chloroflexi	Anaerolineae	SBR1031	Flexifilaceae	Flexifilaceae	midas_s_34776	0	1	0	2	2	0	0	0	7	0	0	2	1	0	0	0	3	0	3	0	3	3	0	5	2	6	2	1	0
ASV_1764	Bacteria	Bacteroidota	Bacteroidia	Sphingobacteriales	Sphingobacteriaceae	Nubsella	midas_s_48242	0	0	0	0	0	0	0	0	5	3	0	5	0	2	0	0	0	0	0	0	0	0	0	0	0	0	0	0	0
ASV_1765	Bacteria	Actinobacteriota	Acidimicrobiia	Microtrichales	Ilumatobacteraceae	Ilumatobacter	midas_s_3354	15	10	6	3	4	0	2	0	3	0	0	0	2	0	0	0	0	0	0	0	0	0	0	0	0	0	0	0	0
ASV_1766	Bacteria	Verrucomicrobiota	Verrucomicrobiae	Verrucomicrobiales	Rubritaleaceae	Luteolibacter	midas_s_55001	7	8	0	3	0	0	0	0	0	0	0	0	0	0	0	0	0	0	0	0	0	0	0	0	0	0	0	0	0
ASV_1767	Bacteria	Actinobacteriota	Acidimicrobiia	IMCC26256	midas_f_2	IMCC26256	midas_s_366	20	8	3	0	2	0	1	0	0	0	0	0	0	0	0	0	1	0	0	0	0	0	0	0	0	0	0	0	0
ASV_1768	Bacteria	Desulfobacterota	midas_c_41	midas_o_2276	midas_f_2276	Desulfobacterota	midas_s_76906	14	12	4	3	2	0	2	0	0	0	0	0	0	0	0	0	0	0	0	0	0	0	0	0	0	0	0	0	0
ASV_1769	Bacteria	Myxococcota	Polyangia	mle1-27	midas_f_990	mle1-27	midas_s_29987	0	7	0	0	1	0	3	0	0	0	0	0	0	0	0	0	0	0	0	0	0	0	0	0	0	0	0	0	0
ASV_1770	Bacteria	Chloroflexi	Chloroflexia	Chloroflexales	Roseiflexaceae	Roseiflexaceae	midas_s_80044	13	13	7	10	0	1	6	4	0	2	2	0	2	0	0	0	0	0	2	0	0	0	0	0	1	0	0	0	0
ASV_1771	Bacteria	Verrucomicrobiota	Verrucomicrobiae	Opitutales	Opitutaceae	Lacunisphaera	midas_s_12506	0	0	0	0	4	0	1	0	0	0	0	0	1	0	0	0	1	0	0	0	0	0	0	0	0	0	0	0	0
ASV_1772	Bacteria	Armatimonadota	Fimbriimonadia	Fimbriimonadales	midas_f_1936	Fimbriimonadales	midas_s_5385	0	2	2	7	8	0	5	4	3	4	1	5	3	2	0	2	1	0	0	0	0	0	0	0	0	0	0	0	0
ASV_1773	Bacteria	Myxococcota	Polyangia	mle1-27	midas_f_990	mle1-27	midas_s_23270	1	0	0	0	0	0	0	0	0	0	0	0	1	0	0	0	3	0	1	0	4	0	0	0	0	0	2	1	0
ASV_1774	Bacteria	Actinobacteriota	Acidimicrobiia	Microtrichales	Microtrichaceae	Ca_Microthrix	Ca_Microthrix_parvicella	0	0	0	0	0	0	1	0	0	0	0	0	0	0	0	0	0	0	0	0	0	0	0	0	0	0	0	0	0
ASV_1775	Bacteria	Firmicutes	Bacilli	Lactobacillales	Streptococcaceae	Streptococcus	midas_s_2479	56	20	6	0	1	0	1	0	0	0	0	0	0	0	0	0	0	0	0	0	0	0	0	0	0	0	0	0	0
ASV_1776	Bacteria	Bacteroidota	Bacteroidia	Flavobacteriales	Flavobacteriaceae	Flavobacterium	midas_s_25829	0	0	0	0	0	0	0	0	0	0	0	0	0	0	0	0	0	0	0	0	0	0	0	0	0	0	0	0	0
ASV_1777	Bacteria	Proteobacteria	Gammaproteobacteria	Burkholderiales	Comamonadaceae	Rhodoferax	midas_s_8140	0	0	0	0	0	0	0	0	0	0	0	0	0	0	0	0	0	0	0	0	0	0	0	0	0	0	0	0	0
ASV_1778	Bacteria	Proteobacteria	Alphaproteobacteria	Sphingomonadales	Sphingomonadaceae	Sphingomonadaceae	midas_s_29879	0	0	1	0	0	0	3	0	0	0	0	0	0	0	0	0	0	0	0	0	0	0	0	0	0	0	0	0	0
ASV_1779	Bacteria	Acidobacteriota	Acidobacteriae	Paludibaculum	midas_f_675	Paludibaculum	midas_s_9302	0	2	2	7	8	1	2	0	0	0	0	0	0	0	0	0	0	0	0	0	0	0	0	0	0	0	0	0	0
ASV_1780	Bacteria	Patescibacteria	Saccharimonadia	Saccharimonadales	midas_f_728	Saccharimonadales	midas_s_11367	0	0	0	0	0	0	0	0	0	0	0	0	0	0	0	0	0	0	0	0	0	0	0	0	0	0	0	0	0
ASV_1781	Bacteria	Patescibacteria	Saccharimonadia	Saccharimonadales	midas_f_4925	Saccharimonadales	midas_s_10902	0	0	0	0	0	0	0	0	0	0	0	0	0	0	0	0	0	0	0	0	0	0	0	0	0	0	0	0	0
ASV_1782	Bacteria	Actinobacteriota	Actinobacteria	Propionibacteriales	Propionibacteriaceae	Propionibacteriaceae	midas_s_497	26	10	12	3	0	0	0	0	0	0	0	0	0	0	0	0	0	0	0	0	0	0	0	0	0	0	0	0	0
ASV_1783	Bacteria	Proteobacteria	Alphaproteobacteria	Acetobacterales	Acetobacteraceae	Roseomonas	midas_s_57937	0	7	8	3	4	0	0	0	2	0	0	0	0	0	0	0	0	0	0	0	0	0	0	0	0	0	0	0	0
ASV_1784	Bacteria	Proteobacteria	Alphaproteobacteria	Acetobacterales	Acetobacteraceae	Roseomonas	unknown	2	6	1	0	0	0	0	0	0	0	0	0	0	0	0	0	0	0	0	0	0	0	0	0	0	0	0	0	0
ASV_1785	Bacteria	Planctomycetota	Phycisphaerae	Phycisphaerales	Phycisphaeraceae	SM1A02	midas_s_9011	0	0	2	0	5	0	2	2	0	0	0	0	0	0	0	0	0	0	0	0	0	0	0	0	0	0	0	0	0
ASV_1786	Bacteria	Proteobacteria	Alphaproteobacteria	Rhodobacterales	Rhodobacteraceae	Gemmobacter	Gemmobacter_aquaticus	32	19	7	0	8	0	0	1	0	0	0	0	0	0	0	0	0	0	0	0	0	0	0	0	0	0	0	0	0
ASV_1787	Bacteria	Actinobacteriota	Acidimicrobiia	Microtrichales	Microtrichaceae	Ca_Microthrix	Ca_Microthrix_subdominans	6	2	1	0	0	0	0	0	0	0	0	0	0	0	0	0	0	0	0	0	0	0	0	0	0	0	0	0	0
ASV_1788	Bacteria	Bacteroidota	Bacteroidia	Chitinophagales	Saprospiraceae	Saprospiraceae	midas_s_4865	0	0	4	5	4	3	3	5	0	0	0	0	0	0	0	0	0	0	0	0	0	0	0	0	0	0	0	0	0
ASV_1789	Bacteria	Bacteroidota	Bacteroidia	Chitinophagales	Saprospiraceae	Lewinella	midas_s_74650	5	5	14	19	9	2	14	5	0	2	0	0	0	0	0	0	0	0	0	0	0	0	0	0	0	0	0	0	0
ASV_1790	Bacteria	Bdellovibrionota	Bdellovibrionia	Bdellovibrionales	Bdellovibrionaceae	Bdellovibrio	midas_s_53920	0	0	0	0	0	0	0	0	0	0	0	0	0	0	0	0	0	0	0	0	0	0	0	0	0	0	0	0	0
ASV_1791	Bacteria	Bacteroidota	Bacteroidia	Flavobacteriales	Weeksellaceae	Cloacibacterium	midas_s_22032	0	0	0	0	0	0	3	5	6	0	8	8	9	0	3	5	4	2	0	6	0	5	0	6	2	6	5	4	0
ASV_1792	Bacteria	Actinobacteriota	Actinobacteria	Propionibacteriales	Propionibacteriaceae	Propioniciclava	midas_s_1154	1	0	0	0	0	0	0	0	0	0	0	0	0	0	0	0	0	0	0	0	0	0	0	0	0	0	0	0	0
ASV_1793	Bacteria	Bacteroidota	Bacteroidia	Flavobacteriales	NS9_marine_group	NS9_marine_group	midas_s_3990	0	0	0	0	0	0	0	0	0	0	0	0	0	0	0	0	0	0	0	0	0	0	0	0	0	0	0	0	0
ASV_1794	Bacteria	Proteobacteria	Alphaproteobacteria	Azospirillales	midas_f_406	Stella	midas_s_64905	1	5	5	9	7	0	4	0	0	0	0	0	0	0	0	0	0	0	0	0	0	0	0	0	0	0	0	0	0
ASV_1795	Bacteria	Firmicutes	Bacilli	Lactobacillales	Streptococcaceae	Streptococcus	midas_s_146	17	14	0	1	0	0	0	0	0	0	0	0	0	0	0	0	0	0	0	0	0	0	0	0	0	0	0	0	0
ASV_1796	Bacteria	Actinobacteriota	Acidimicrobiia	Microtrichales	Microtrichaceae	IMCC26207	midas_s_663	23	9	9	0	0	0	0	0	0	0	0	0	0	0	0	0	0	0	0	0	0	0	0	0	0	0	0	0	0
ASV_1797	Bacteria	Proteobacteria	Gammaproteobacteria	Steroidobacterales	Steroidobacteraceae	Steroidobacteraceae	midas_s_4390	8	12	10	16	8	0	2	0	0	1	1	0	0	0	0	0	0	0	0	0	0	0	0	0	0	0	0	0	0
ASV_1798	Bacteria	Proteobacteria	Gammaproteobacteria	Burkholderiales	Nitrosomonadaceae	Ellin6067	midas_s_14524	2	7	8	7	4	1	9	12	10	4	3	0	3	0	0	0	0	0	1	0	0	0	0	0	0	0	0	0	0
ASV_1799	Bacteria	Proteobacteria	Gammaproteobacteria	Burkholderiales	Rhodocyclaceae	Azonexus	midas_s_21761	0	0	0	0	4	0	3	4	1	0	0	0	0	0	0	0	0	0	0	0	0	0	0	0	0	0	0	0	0
ASV_1800	Bacteria	Spirochaetota	Leptospirae	Leptospirales	Leptospiraceae	Leptospira	midas_s_1386	1	0	0	0	0	0	0	0	0	0	0	0	0	0	0	0	0	0	0	0	0	0	0	0	0	0	0	0	0
ASV_1801	Bacteria	Bacteroidota	Bacteroidia	Sphingobacteriales	NS11-12_marine_group	NS11-12_marine_group	midas_s_14306	0	0	0	0	0	0	0	1	3	5	5	6	15	16	5	5	3	1	2	0	0	0	0	0	0	4	0	0	0
ASV_1802	Bacteria	Acidobacteriota	Holophagae	Holophagales	Holophagaceae	Holophagaceae	midas_s_47473	0	0	0	0	0	0	0	0	0	0	0	0	0	0	0	0	0	0	0	0	0	0	0	0	0	0	0	0	0
ASV_1803	Bacteria	Firmicutes	Clostridia	Lachnospirales	Lachnospiraceae	Fusicatenibacter	Fusicatenibacter_saccharivorans	19	0	1	0	0	0	0	0	0	0	0	0	0	0	0	0	0	0	0	0	0	0	0	0	0	0	0	0	0
ASV_1804	Bacteria	Actinobacteriota	Acidimicrobiia	Microtrichales	Microtrichaceae	IMCC26207	midas_s_663	8	0	0	0	0	0	0	0	0	0	0	0	0	0	0	0	0	0	0	0	0	0	0	0	0	0	0	0	0
ASV_1805	Bacteria	Bacteroidota	Bacteroidia	Sphingobacteriales	Lentimicrobiaceae	Lentimicrobiaceae	midas_s_4141	0	0	0	0	2	0	1	6	4	5	0	4	0	0	0	0	0	0	0	0	0	0	0	1	0	0	3	0	0
ASV_1806	Bacteria	Myxococcota	Polyangia	mle1-27	midas_f_990	mle1-27	midas_s_5210	8	0	1	1	0	0	0	0	0	0	0	0	0	0	0	0	0	0	0	0	0	0	0	0	0	0	0	0	0
ASV_1807	Bacteria	Proteobacteria	Gammaproteobacteria	Burkholderiales	Rhodocyclaceae	Sterolibacterium	midas_s_2726	6	14	18	4	0	0	0	1	0	0	0	0	0	0	0	0	0	0	0	0	0	0	0	0	0	0	0	0	0
ASV_1808	Bacteria	Proteobacteria	Gammaproteobacteria	Burkholderiales	Hydrogenophilaceae	Thiobacillus	Thiobacillus_thiophilus	0	0	0	0	0	0	0	0	0	0	0	0	0	6	2	0	9	6	7	6	12	6	0	1	0	6	2	12	14
ASV_1809	Bacteria	Proteobacteria	Gammaproteobacteria	Burkholderiales	Rhodocyclaceae	Ca_Accumulibacter	midas_s_3400	0	0	0	0	0	0	0	7	10	5	0	0	3	5	5	3	7	0	4	3	5	3	0	0	0	3	4	0	2
ASV_1810	Bacteria	Myxococcota	Polyangia	Polyangiales	Polyangiaceae	Pajaroellobacter	midas_s_11763	0	0	0	0	0	0	0	0	0	0	0	3	0	0	0	5	7	2	5	6	0	13	1	5	0	12	8	11	6
ASV_1811	Bacteria	Proteobacteria	Alphaproteobacteria	Rhizobiales	Labraceae	Labrys	midas_s_3786	17	12	5	4	5	0	0	0	1	0	0	0	0	0	0	0	0	0	0	0	0	0	0	0	0	0	0	0	0
ASV_1812	Bacteria	Actinobacteriota	Actinobacteria	Micrococcales	Intrasporangiaceae	Pedococcus-Phycicoccus	midas_s_35976	0	0	0	0	4	0	13	12	4	7	2	6	4	1	0	0	2	0	0	0	0	3	0	0	0	0	4	9	1
ASV_1813	Bacteria	Patescibacteria	Gracilibacteria	Absconditabacteriales_SR1	midas_f_10951	Absconditabacteriales_SR1	midas_s_35446	0	0	0	2	0	0	0	0	0	0	0	2	2	0	0	0	2	0	1	0	0	0	0	0	0	0	0	0	0
ASV_1814	Bacteria	Planctomycetota	Phycisphaerae	Tepidisphaerales	Tepidisphaeraceae	Tepidisphaeraceae	midas_s_6525	2	3	4	3	5	0	1	0	0	0	0	0	0	0	0	0	0	0	0	0	0	0	0	0	0	0	0	0	0
ASV_1815	Bacteria	Actinobacteriota	Acidimicrobiia	Microtrichales	Ilumatobacteraceae	Ilumatobacteraceae	midas_s_6173	9	8	7	4	0	0	0	0	0	0	0	0	0	0	0	0	0	0	0	0	0	0	0	0	0	0	0	0	0
ASV_1816	Bacteria	Latescibacterota	midas_c_18	midas_o_753	midas_f_1938	Latescibacterota	midas_s_1938	4	5	0	7	4	0	1	0	0	0	0	0	0	0	0	0	0	0	0	0	0	0	0	0	0	0	0	0	0
ASV_1817	Bacteria	Firmicutes	Bacilli	Erysipelotrichales	Erysipelotrichaceae	Holdemanella	midas_s_15859	11	5	3	0	0	0	0	0	0	0	0	0	0	0	0	0	0	0	0	0	0	0	0	0	0	0	0	0	0
ASV_1818	Bacteria	Proteobacteria	Alphaproteobacteria	Rickettsiales	SM2D12	SM2D12	midas_s_83512	0	0	0	0	0	0	0	0	0	0	0	0	0	0	2	0	0	0	0	1	0	0	0	0	0	0	0	0	0
ASV_1819	Bacteria	Chloroflexi	Anaerolineae	Anaerolineales	Anaerolineaceae	Ca_Villigracilis	Ca_Villigracilis_propinquus	0	0	0	0	0	0	0	0	0	0	0	0	0	0	0	0	0	0	0	0	0	0	0	0	0	0	0	0	0
ASV_1820	Bacteria	Sumerlaeota	Sumerlaeia	Sumerlaeales	Sumerlaeaceae	Sumerlaeaceae	midas_s_55951	6	6	2	4	9	0	5	0	0	0	0	0	0	0	0	0	0	0	0	0	0	0	0	0	0	0	0	0	0
ASV_1821	Bacteria	Proteobacteria	Gammaproteobacteria	Enterobacterales	Enterobacteriaceae	Raoultella	midas_s_22323	1	0	0	0	0	0	0	0	0	0	0	0	0	0	0	0	0	0	0	0	0	0	0	0	0	0	0	0	0
ASV_1822	Bacteria	Acidobacteriota	Blastocatellia	DS-100	midas_f_502	DS-100	midas_s_502	10	19	6	7	6	0	3	0	1	0	0	1	0	0	0	0	0	0	0	0	0	0	0	0	0	0	0	0	0
ASV_1823	Bacteria	Actinobacteriota	Actinobacteria	Actinomycetales	Actinomycetaceae	Actinomycetaceae	midas_s_2322	24	21	12	4	0	0	3	0	0	0	0	0	0	0	0	0	0	0	0	0	0	0	0	0	0	0	0	0	0
ASV_1824	Bacteria	Chloroflexi	Anaerolineae	Anaerolineales	Anaerolineaceae	Anaerolineaceae	midas_s_8346	0	0	0	0	6	0	0	0	0	0	0	0	0	0	0	0	0	0	0	0	0	0	0	0	0	0	0	0	0
ASV_1825	Bacteria	Proteobacteria	Gammaproteobacteria	Burkholderiales	Comamonadaceae	Sphaerotilus	midas_s_14024	0	0	0	0	0	0	0	1	0	0	0	0	0	0	0	0	0	0	0	0	0	0	0	0	0	0	0	0	0
ASV_1826	Bacteria	Bacteroidota	Bacteroidia	Bacteroidales	Paludibacteraceae	Paludibacter	midas_s_4930	5	0	0	0	1	0	3	4	9	4	0	2	0	0	0	8	4	4	5	4	10	0	0	0	0	2	8	2	0
ASV_1827	Bacteria	Bacteroidota	Bacteroidia	Sphingobacteriales	NS11-12_marine_group	NS11-12_marine_group	midas_s_13468	0	0	0	0	0	0	0	0	6	5	0	4	9	5	2	5	4	5	3	4	20	3	0	4	0	2	0	0	0
ASV_1828	Bacteria	Chloroflexi	Anaerolineae	Caldilineales	Caldilineaceae	Caldilineaceae	unknown	23	18	10	3	2	1	0	0	0	0	0	0	0	0	0	0	0	0	0	0	0	0	0	0	0	0	0	0	0
ASV_1829	Bacteria	Chloroflexi	Anaerolineae	SBR1031	Flexifilaceae	OLB13	midas_s_52195	1	0	2	0	0	0	0	0	0	0	2	0	2	0	0	0	4	0	0	2	0	0	0	0	1	0	0	1	0
ASV_1830	Bacteria	Spirochaetota	Leptospirae	Leptospirales	Leptospiraceae	Leptospiraceae	midas_s_77954	9	5	0	0	0	0	0	0	0	0	0	1	0	0	5	3	4	0	6	6	5	7	0	0	1	0	2	0	0
ASV_1831	Bacteria	Bacteroidota	Bacteroidia	Chitinophagales	Saprospiraceae	Lewinella	midas_s_1374	0	0	2	4	7	0	2	2	3	0	0	0	0	0	0	0	0	0	0	0	0	0	0	0	0	0	0	0	0
ASV_1832	Bacteria	Bacteroidota	Bacteroidia	Flavobacteriales	Flavobacteriaceae	Flavobacterium	unknown	0	0	0	0	0	0	0	0	0	0	0	0	0	0	0	0	0	0	0	0	0	0	0	0	0	0	0	0	0
ASV_1833	Bacteria	Planctomycetota	OM190	midas_o_2104	midas_f_2104	OM190	midas_s_80771	0	2	0	0	4	0	3	0	0	0	0	0	0	0	0	0	0	0	0	0	0	0	0	0	0	0	0	0	0
ASV_1834	Bacteria	Proteobacteria	Gammaproteobacteria	Enterobacterales	Enterobacteriaceae	Citrobacter	midas_s_28994	4	2	0	0	4	0	0	0	0	0	0	0	0	0	0	0	0	0	0	0	0	0	0	0	0	0	0	0	0
ASV_1835	Bacteria	Patescibacteria	Saccharimonadia	Saccharimonadales	midas_f_10823	Saccharimonadales	midas_s_43188	7	3	0	0	3	0	0	0	0	0	0	0	0	0	0	0	0	0	0	0	0	0	0	0	0	0	0	0	0
ASV_1836	Bacteria	Planctomycetota	Phycisphaerae	Phycisphaerales	Phycisphaeraceae	SM1A02	midas_s_3784	0	0	2	15	13	2	7	8	0	1	0	0	0	0	0	0	0	0	0	0	0	0	0	0	0	0	0	0	0
ASV_1837	Bacteria	Actinobacteriota	Actinobacteria	Propionibacteriales	Propionibacteriaceae	Propionicicella	unknown	0	0	0	0	0	0	0	0	1	3	0	0	0	4	0	2	5	0	4	0	7	9	0	6	0	8	10	7	0
ASV_1838	Bacteria	Patescibacteria	Saccharimonadia	Saccharimonadales	midas_f_10676	Saccharimonadales	midas_s_16962	0	0	0	0	0	0	0	0	0	0	0	0	0	0	0	0	0	0	0	0	0	0	0	0	0	0	0	0	0
ASV_1839	Bacteria	Bacteroidota	Bacteroidia	Chitinophagales	Saprospiraceae	Phaeodactylibacter	midas_s_44948	1	0	4	10	9	0	11	0	2	0	0	0	0	0	0	0	0	0	0	0	0	0	0	0	0	0	0	0	0
ASV_1840	Bacteria	Actinobacteriota	Actinobacteria	midas_o_5	midas_f_5	Actinobacteria	midas_s_1163	10	8	3	0	0	0	0	0	0	0	0	0	0	0	0	0	0	0	0	0	0	0	0	0	0	0	0	0	0
ASV_1841	Bacteria	Bdellovibrionota	Oligoflexia	0319-6G20	midas_f_3092	0319-6G20	midas_s_3697	6	2	5	6	2	0	0	2	0	0	0	0	0	0	0	0	0	0	0	0	0	0	0	0	0	0	0	0	0
ASV_1842	Bacteria	Patescibacteria	Gracilibacteria	midas_o_1258	midas_f_1258	Gracilibacteria	midas_s_23138	0	0	0	0	0	0	0	0	0	0	0	0	0	0	0	0	0	0	0	0	0	0	0	0	0	0	0	0	0
ASV_1843	Bacteria	Actinobacteriota	Actinobacteria	Micrococcales	Dermatophilaceae	Dermatophilaceae	midas_s_739	12	7	0	0	3	0	0	0	0	0	0	0	0	0	0	0	0	0	0	0	0	0	0	0	0	0	0	0	0
ASV_1844	Bacteria	Bacteroidota	Bacteroidia	Sphingobacteriales	Lentimicrobiaceae	Lentimicrobium	midas_s_10010	0	0	0	0	0	0	9	14	12	4	0	4	0	5	0	0	0	0	1	9	0	0	0	0	0	0	0	0	0
ASV_1845	Bacteria	Proteobacteria	Alphaproteobacteria	Paracaedibacterales	Paracaedibacteraceae	Paracaedibacteraceae	midas_s_69492	2	0	0	0	0	1	0	0	0	0	0	0	0	0	0	0	0	0	0	0	0	0	0	0	0	0	0	0	0
ASV_1846	Bacteria	Bacteroidota	Bacteroidia	Sphingobacteriales	AKYH767	AKYH767	midas_s_5931	0	4	0	2	0	0	0	0	0	0	0	0	0	0	0	0	0	0	0	0	0	0	0	0	0	0	0	0	0
ASV_1847	Bacteria	Desulfobacterota	Desulfuromonadia	PB19	midas_f_1334	PB19	midas_s_32158	6	18	9	9	6	0	4	0	0	0	0	0	0	0	0	0	0	0	0	0	0	0	0	0	0	0	0	0	0
ASV_1848	Bacteria	Proteobacteria	Alphaproteobacteria	Rhizobiales	Devosiaceae	Devosia	midas_s_2723	13	8	0	0	2	0	0	0	0	0	1	0	0	0	0	0	0	0	0	0	0	0	0	0	0	0	0	0	0
ASV_1849	Bacteria	Proteobacteria	Alphaproteobacteria	Sphingomonadales	Sphingomonadaceae	Novosphingobium	midas_s_17802	12	20	15	7	3	0	2	0	0	0	0	0	0	0	0	0	0	0	0	0	0	0	0	0	0	0	0	0	0
ASV_1850	Bacteria	Patescibacteria	Parcubacteria	Ca_Moranbacteria	midas_f_9621	Ca_Moranbacteria	midas_s_21932	0	0	0	2	0	0	2	0	2	0	0	0	0	0	0	0	0	0	0	0	0	0	0	0	0	0	0	0	0
ASV_1851	Bacteria	Patescibacteria	Dojkabacteria	midas_o_15440	midas_f_32532	Dojkabacteria	midas_s_89890	0	2	0	0	2	0	6	3	10	5	3	8	4	6	2	0	4	0	0	1	0	1	0	0	2	3	0	5	0
ASV_1852	Bacteria	Proteobacteria	Gammaproteobacteria	Pseudomonadales	Moraxellaceae	Acinetobacter	unknown	0	0	0	0	0	0	0	0	1	9	0	6	15	5	5	0	9	2	5	6	0	4	3	0	0	2	0	1	0
ASV_1853	Bacteria	Proteobacteria	Gammaproteobacteria	Xanthomonadales	Rhodanobacteraceae	Rhodanobacteraceae	midas_s_74084	27	33	12	7	3	0	1	0	0	0	0	0	0	0	0	0	0	0	0	0	0	0	0	0	0	0	0	0	0
ASV_1854	Bacteria	Proteobacteria	Gammaproteobacteria	Burkholderiales	Rhodocyclaceae	Ca_Accumulibacter	midas_s_28444	0	0	0	0	0	83	0	0	0	0	0	0	0	0	0	0	0	0	0	0	0	0	0	0	0	0	0	0	0
ASV_1855	Bacteria	Chloroflexi	Anaerolineae	SBR1031	Flexifilaceae	Flexifilaceae	midas_s_58262	0	0	0	1	0	0	0	0	0	2	0	0	0	1	0	0	0	0	0	0	0	0	0	0	0	0	0	2	0
ASV_1856	Bacteria	Bacteroidota	Bacteroidia	Cytophagales	Spirosomaceae	Emticicia	unknown	0	0	0	0	0	0	0	0	0	0	0	0	0	0	0	4	4	8	6	8	7	10	9	8	0	13	0	2	0
ASV_1857	Bacteria	Proteobacteria	Alphaproteobacteria	Acetobacterales	Acetobacteraceae	Acetobacteraceae	midas_s_19698	6	9	7	9	8	8	6	2	2	3	3	2	0	0	0	0	0	0	0	0	0	0	0	0	0	0	0	0	0
ASV_1858	Bacteria	Firmicutes	Bacilli	Lactobacillales	Streptococcaceae	Streptococcus	midas_s_23563	9	12	3	4	1	0	0	0	0	0	0	0	0	0	0	0	0	0	0	0	0	0	0	0	0	0	0	0	0
ASV_1859	Bacteria	Proteobacteria	Alphaproteobacteria	Rickettsiales	Rickettsiaceae	Ca_Megaira	midas_s_8682	0	0	0	0	0	0	0	0	0	0	0	0	0	0	0	0	0	0	0	0	0	0	0	0	0	0	0	0	0
ASV_1860	Bacteria	Actinobacteriota	Actinobacteria	midas_o_5	midas_f_5	Actinobacteria	midas_s_1410	15	5	0	0	2	0	0	0	0	0	0	0	0	0	0	0	0	0	0	0	0	0	0	0	0	0	0	0	0
ASV_1861	Bacteria	Fibrobacterota	Chitinivibrionia	midas_o_1477	midas_f_1477	Chitinivibrionia	midas_s_2815	0	8	6	18	28	4	11	2	0	0	0	0	0	0	0	0	0	0	0	0	0	0	0	0	0	0	0	0	0
ASV_1862	Bacteria	Actinobacteriota	Acidimicrobiia	Microtrichales	Ilumatobacteraceae	CL500-29_marine_group	midas_s_3033	5	3	7	0	0	0	0	0	0	0	0	0	0	0	0	0	0	0	0	0	0	0	0	0	0	0	0	0	0
ASV_1863	Bacteria	Proteobacteria	Gammaproteobacteria	Pseudomonadales	Halomonadaceae	Halomonas	midas_s_1429	0	0	0	0	0	0	0	0	0	0	0	0	0	0	0	0	0	0	0	0	0	0	0	0	0	0	0	0	0
ASV_1864	Bacteria	Verrucomicrobiota	Verrucomicrobiae	Verrucomicrobiales	Verrucomicrobiaceae	Verrucomicrobiaceae	midas_s_6692	0	0	0	0	0	0	3	0	0	0	0	0	1	0	0	0	0	0	0	0	0	2	1	0	0	0	0	0	0
ASV_1865	Bacteria	Actinobacteriota	Actinobacteria	Propionibacteriales	Propionibacteriaceae	Propionicicella	midas_s_3944	15	11	0	5	10	0	0	4	0	0	0	0	0	0	0	0	0	0	0	0	0	0	0	0	0	0	0	0	0
ASV_1866	Bacteria	Chloroflexi	OLB14	midas_o_731	midas_f_5900	OLB14	midas_s_47741	15	16	18	10	6	0	4	0	0	0	0	0	0	0	0	0	0	0	0	0	0	0	0	0	0	0	0	0	0
ASV_1867	Bacteria	Proteobacteria	Alphaproteobacteria	Rhizobiales	Beijerinckiaceae	Beijerinckiaceae	midas_s_721	15	0	7	6	0	0	5	0	0	0	0	0	0	0	0	0	0	0	0	0	0	0	0	0	0	0	0	0	0
ASV_1868	Bacteria	Myxococcota	Myxococcia	Myxococcales	Myxococcaceae	P3OB-42	midas_s_549	0	0	0	0	7	0	2	0	0	0	0	0	0	0	0	0	0	0	0	0	0	0	0	0	0	0	0	0	0
ASV_1869	Bacteria	Actinobacteriota	Acidimicrobiia	Microtrichales	Ilumatobacteraceae	Ilumatobacteraceae	midas_s_9202	6	9	2	0	4	0	0	0	0	0	0	0	0	0	0	0	0	0	0	0	0	0	0	0	0	0	0	0	0
ASV_1870	Bacteria	Actinobacteriota	Acidimicrobiia	Microtrichales	Ilumatobacteraceae	Ilumatobacteraceae	midas_s_6913	15	21	9	0	5	0	4	4	0	0	0	0	0	0	0	0	0	0	0	0	0	0	0	0	0	0	0	0	0
ASV_1871	Bacteria	Bacteroidota	Bacteroidia	Sphingobacteriales	env.OPS_17	env.OPS_17	midas_s_32220	0	0	0	0	0	0	0	0	0	0	0	0	0	0	0	0	0	0	0	0	0	0	0	0	0	0	0	0	0
ASV_1872	Bacteria	Bdellovibrionota	Bdellovibrionia	Bdellovibrionales	Bdellovibrionaceae	Bdellovibrio	midas_s_54114	2	3	6	3	4	0	2	0	0	0	0	0	0	0	0	0	0	0	0	0	0	0	0	0	0	0	0	0	0
ASV_1873	Bacteria	Firmicutes	Bacilli	Bacillales	midas_f_32568	Bacillales	midas_s_77724	0	0	0	0	0	0	0	3	0	1	0	0	0	0	0	0	0	0	0	0	0	0	0	0	0	0	0	0	0
ASV_1874	Bacteria	Patescibacteria	Saccharimonadia	Saccharimonadales	midas_f_14845	Saccharimonadales	midas_s_14985	9	16	10	3	3	0	1	0	0	0	0	0	0	0	0	0	0	0	0	0	0	0	0	0	0	0	0	0	0
ASV_1875	Bacteria	Myxococcota	Polyangia	Polyangiales	Phaselicystidaceae	Phaselicystis	midas_s_18358	0	2	0	0	0	0	0	0	0	0	0	0	0	0	0	0	0	0	0	0	0	0	0	0	0	0	0	0	0
ASV_1876	Bacteria	Patescibacteria	Dojkabacteria	midas_o_15440	midas_f_120201	Dojkabacteria	midas_s_120201	0	0	0	0	0	0	0	0	0	0	0	0	0	0	2	0	1	0	0	7	7	3	0	7	0	23	3	19	0
ASV_1877	Bacteria	Bacteroidota	Bacteroidia	Sphingobacteriales	env.OPS_17	env.OPS_17	midas_s_12310	0	0	0	0	0	0	0	0	0	0	0	0	0	0	0	0	0	0	0	0	0	0	0	0	0	0	0	0	0
ASV_1878	Bacteria	Proteobacteria	Gammaproteobacteria	Burkholderiales	Rhodocyclaceae	Sulfuritalea	midas_s_6397	0	0	5	1	3	0	0	0	0	0	0	0	0	0	0	0	0	0	0	0	0	0	0	0	0	0	0	0	0
ASV_1879	Bacteria	Actinobacteriota	Actinobacteria	Propionibacteriales	Propionibacteriaceae	Propionicicella	midas_s_20309	3	2	0	2	0	0	0	2	2	2	0	0	0	3	1	0	2	0	0	2	3	4	2	2	5	7	11	8	1
ASV_1880	Bacteria	Chloroflexi	Anaerolineae	SBR1031	Flexifilaceae	Flexifilaceae	midas_s_29983	0	0	0	0	0	0	0	0	0	0	0	1	0	0	0	1	0	0	1	0	1	7	0	2	0	0	6	0	8
ASV_1881	Bacteria	Bacteroidota	Bacteroidia	Bacteroidales	Paludibacteraceae	Paludibacter	midas_s_61709	0	0	0	0	0	0	2	6	8	0	0	0	1	0	0	1	0	0	0	0	0	0	0	0	0	0	0	0	0
ASV_1882	Bacteria	Actinobacteriota	Thermoleophilia	Gaiellales	midas_f_3270	Gaiellales	midas_s_3270	12	6	4	3	0	0	0	0	0	0	0	0	0	0	0	0	0	0	0	0	0	0	0	0	0	0	0	0	0
ASV_1883	Bacteria	Firmicutes	Bacilli	Erysipelotrichales	Erysipelatoclostridiaceae	Erysipelotrichaceae_UCG-003	midas_s_14500	13	11	0	3	2	0	0	0	0	0	0	0	0	0	0	0	0	0	0	0	0	0	0	0	0	0	0	0	0
ASV_1884	Bacteria	Actinobacteriota	Thermoleophilia	Solirubrobacterales	Solirubrobacteraceae	Conexibacter	midas_s_18538	4	1	2	1	0	0	0	0	0	0	0	0	0	0	0	0	0	0	0	0	0	0	0	0	0	0	0	0	0
ASV_1885	Bacteria	Armatimonadota	Fimbriimonadia	Fimbriimonadales	Fimbriimonadaceae	Fimbriimonadaceae	midas_s_13009	0	0	0	0	0	0	0	0	0	0	0	0	0	0	0	0	0	0	0	0	0	0	0	1	0	0	0	0	0
ASV_1886	Bacteria	Patescibacteria	Microgenomatia	Ca_Roizmanbacteria	midas_f_5876	Ca_Roizmanbacteria	midas_s_40844	0	0	0	0	0	0	0	0	0	0	0	0	0	0	0	0	0	0	0	0	0	0	0	0	0	0	0	0	0
ASV_1887	Bacteria	Bacteroidota	Bacteroidia	Chitinophagales	Saprospiraceae	Haliscomenobacter	Haliscomenobacter_hydrossis	0	0	0	0	0	0	0	0	0	0	0	0	0	0	0	0	0	0	0	0	0	0	0	0	0	0	0	0	0
ASV_1888	Bacteria	Patescibacteria	Saccharimonadia	Saccharimonadales	midas_f_4925	Saccharimonadales	midas_s_6697	0	0	0	0	0	0	0	0	0	0	0	0	0	0	0	0	0	0	0	0	0	0	0	0	0	0	0	0	0
ASV_1889	Bacteria	Bacteroidota	Bacteroidia	Sphingobacteriales	NS11-12_marine_group	NS11-12_marine_group	midas_s_7176	0	0	0	0	1	0	1	0	0	0	0	0	0	0	0	0	0	0	0	0	0	0	0	0	0	0	0	0	0
ASV_1890	Bacteria	Chloroflexi	OLB14	midas_o_731	midas_f_5900	OLB14	midas_s_5900	2	0	4	1	2	0	0	1	0	0	0	0	0	0	0	0	0	0	0	0	0	0	0	0	0	0	0	0	0
ASV_1891	Bacteria	Actinobacteriota	Actinobacteria	Bifidobacteriales	Bifidobacteriaceae	Bifidobacterium	Bifidobacterium_adolescentis	19	11	0	2	1	0	0	0	0	0	0	0	0	0	0	0	0	0	0	0	0	0	0	0	0	0	0	0	0
ASV_1892	Bacteria	Bacteroidota	Bacteroidia	Chitinophagales	Saprospiraceae	Saprospiraceae	midas_s_27005	2	5	12	2	8	0	3	0	0	0	0	0	0	0	0	0	0	0	0	0	0	0	0	0	0	0	0	0	0
ASV_1893	Bacteria	Proteobacteria	Gammaproteobacteria	Burkholderiales	Comamonadaceae	Leptothrix	midas_s_81	0	0	0	0	0	0	0	0	0	0	0	0	0	0	0	0	0	0	0	0	0	1	0	0	0	13	0	21	34
ASV_1894	Bacteria	Bacteroidota	Bacteroidia	Chitinophagales	Saprospiraceae	Saprospiraceae	midas_s_80398	0	0	0	4	0	1	0	1	0	1	0	0	0	0	0	0	0	0	0	0	0	0	0	0	0	0	0	0	0
ASV_1895	Bacteria	LCP-89	midas_c_1477	midas_o_14067	midas_f_14067	LCP-89	midas_s_14067	0	0	1	1	0	0	8	4	0	0	0	1	0	0	0	0	0	0	0	0	0	0	0	0	0	0	0	0	0
ASV_1896	Bacteria	Bacteroidota	Kapabacteria	Kapabacteriales	midas_f_428	Kapabacteriales	midas_s_2807	0	2	1	2	0	0	0	0	0	0	0	1	1	0	0	0	0	0	0	0	0	0	0	0	0	0	0	0	0
ASV_1897	Bacteria	Proteobacteria	Alphaproteobacteria	Rhodobacterales	Rhodobacteraceae	Paracoccus	Paracoccus_lutimaris	16	4	7	3	0	0	0	0	0	0	0	0	0	0	0	0	0	0	0	0	0	0	0	0	0	0	0	0	0
ASV_1898	Bacteria	Proteobacteria	Alphaproteobacteria	Rhizobiales	Hyphomicrobiaceae	Pedomicrobium	midas_s_1270	17	9	0	3	0	7	7	4	0	1	1	0	0	0	1	0	0	0	0	2	0	0	0	0	0	0	0	0	0
ASV_1899	Bacteria	Proteobacteria	Gammaproteobacteria	Burkholderiales	Comamonadaceae	Hydrogenophaga	unknown	0	0	0	0	0	0	0	0	0	0	0	0	0	0	0	0	0	0	0	0	0	0	0	0	0	0	0	0	0
ASV_1900	Bacteria	Proteobacteria	Gammaproteobacteria	Burkholderiales	Rhodocyclaceae	Ca_Accumulibacter	unknown	0	0	0	0	0	76	0	0	0	0	0	0	0	0	0	0	0	0	0	0	0	0	0	0	0	0	0	0	0
ASV_1901	Bacteria	Proteobacteria	Gammaproteobacteria	Xanthomonadales	Xanthomonadaceae	Thermomonas	midas_s_203	9	0	0	0	1	2	0	0	0	0	0	0	0	0	0	0	0	0	0	0	0	0	0	0	0	0	0	0	0
ASV_1902	Bacteria	Actinobacteriota	Acidimicrobiia	IMCC26256	midas_f_641	IMCC26256	midas_s_7310	0	0	0	0	0	0	0	0	0	0	0	0	0	0	0	0	0	0	0	0	0	0	0	0	0	0	0	0	0
ASV_1903	Bacteria	Actinobacteriota	Actinobacteria	Propionibacteriales	Propionibacteriaceae	Propioniciclava	midas_s_1549	17	12	0	0	0	0	1	0	0	0	0	0	0	0	0	0	0	0	0	0	0	0	0	0	0	0	0	0	0
ASV_1904	Bacteria	Bacteroidota	Bacteroidia	Chitinophagales	Saprospiraceae	Saprospiraceae	unknown	6	1	5	6	3	1	5	2	4	1	0	1	0	0	0	0	0	0	0	0	0	0	0	0	0	0	0	0	0
ASV_1905	Bacteria	Bacteroidota	Bacteroidia	Chitinophagales	Saprospiraceae	Saprospiraceae	midas_s_6821	2	4	2	6	3	1	5	0	0	0	0	0	0	0	0	0	0	0	0	0	0	0	0	0	0	0	0	0	0
ASV_1906	Bacteria	Proteobacteria	Gammaproteobacteria	Burkholderiales	Rhodocyclaceae	Rhodocyclaceae	midas_s_12660	0	1	7	0	15	3	0	0	0	0	0	0	0	0	0	0	0	0	0	0	0	0	0	0	0	0	0	0	0
ASV_1907	Bacteria	Actinobacteriota	Actinobacteria	midas_o_5	midas_f_5	Actinobacteria	midas_s_1163	8	13	0	0	0	1	5	2	0	0	0	0	0	0	0	0	0	0	0	0	0	0	0	0	0	0	0	0	0
ASV_1908	Bacteria	Proteobacteria	Gammaproteobacteria	Burkholderiales	Rhodocyclaceae	Azonexus	unknown	0	0	0	0	0	0	0	0	0	0	0	0	0	0	0	0	0	0	0	0	0	0	0	0	0	0	0	0	0
ASV_1909	Bacteria	Myxococcota	Polyangia	mle1-27	midas_f_1432	mle1-27	midas_s_2413	0	3	6	0	0	0	2	2	2	0	0	2	0	0	2	0	1	0	0	0	0	0	0	0	0	0	0	0	0
ASV_1910	Bacteria	Proteobacteria	Gammaproteobacteria	midas_o_147	midas_f_7774	Gammaproteobacteria	midas_s_7774	9	6	4	4	1	0	0	0	0	0	0	0	0	0	0	0	0	0	0	0	0	0	0	0	0	0	0	0	0
ASV_1911	Bacteria	Proteobacteria	Gammaproteobacteria	Burkholderiales	Neisseriaceae	Uruburuella	Uruburuella_suis	52	13	0	0	0	1	0	0	0	0	0	0	0	0	0	0	0	0	0	0	0	0	0	0	0	0	0	0	0
ASV_1912	Bacteria	Bacteroidota	Bacteroidia	Chitinophagales	Saprospiraceae	Saprospiraceae	midas_s_9296	0	0	0	0	0	0	0	0	0	0	0	4	6	0	4	2	1	0	0	0	0	0	0	0	0	0	0	0	0
ASV_1913	Bacteria	Proteobacteria	Alphaproteobacteria	Sphingomonadales	Sphingomonadaceae	Sphingobium	unknown	10	8	8	6	4	0	3	0	0	0	0	0	0	0	0	0	0	0	0	0	0	0	0	0	0	0	0	0	0
ASV_1914	Bacteria	Patescibacteria	Saccharimonadia	Saccharimonadales	midas_f_3582	Saccharimonadales	midas_s_5113	0	2	0	3	0	0	0	0	0	0	0	0	0	0	0	0	0	0	0	0	0	0	0	0	0	0	0	0	0
ASV_1915	Bacteria	Verrucomicrobiota	Verrucomicrobiae	Verrucomicrobiales	Verrucomicrobiaceae	Brevifollis	midas_s_66352	0	5	1	4	8	0	11	3	5	1	0	0	0	0	0	0	0	0	0	0	0	0	0	0	0	0	0	0	0
ASV_1916	Bacteria	Bacteroidota	Bacteroidia	Flavobacteriales	Weeksellaceae	Chryseobacterium	Chryseobacterium_hominis	0	0	0	0	0	0	0	0	0	0	0	0	0	0	0	0	0	0	0	0	0	0	0	0	0	0	0	0	0
ASV_1917	Bacteria	Acidobacteriota	Blastocatellia	2024-11-01	midas_f_1424	2024-11-01	midas_s_8840	0	0	3	0	1	0	0	2	0	0	0	0	0	0	0	0	0	0	0	0	0	0	0	0	0	0	0	0	0
ASV_1918	Bacteria	Proteobacteria	Gammaproteobacteria	Burkholderiales	Rhodocyclaceae	Ca_Accumulibacter	unknown	0	0	0	0	0	73	0	0	0	0	0	0	0	0	0	0	0	0	0	0	0	0	0	0	0	0	0	0	0
ASV_1919	Bacteria	Myxococcota	Polyangia	Polyangiales	Sandaracinaceae	Sandaracinaceae	midas_s_42823	0	0	0	0	0	0	0	0	1	0	0	0	6	8	5	6	0	0	0	0	1	0	0	1	0	0	0	0	0
ASV_1920	Bacteria	Proteobacteria	Alphaproteobacteria	Rhizobiales	Pleomorphomonadaceae	Pleomorphomonadaceae	midas_s_29282	0	0	0	0	0	0	0	0	0	0	0	0	0	0	0	0	0	0	0	0	0	0	0	8	8	13	19	8	8
ASV_1921	Bacteria	Myxococcota	Polyangia	Nannocystales	Nannocystaceae	Nannocystaceae	midas_s_14280	0	0	0	0	0	0	0	0	0	0	0	5	0	11	0	0	0	6	0	0	5	0	3	0	3	0	0	0	0
ASV_1922	Bacteria	Proteobacteria	Alphaproteobacteria	Rhizobiales	Beijerinckiaceae	Beijerinckiaceae	midas_s_5429	0	0	0	0	0	0	0	0	0	0	0	0	0	0	0	0	0	0	0	0	0	0	0	0	0	0	0	0	0
ASV_1923	Bacteria	Bacteroidota	Bacteroidia	Chitinophagales	37-13	37-13	midas_s_13326	0	0	1	6	6	0	0	1	0	0	0	0	0	0	0	0	1	0	0	0	0	0	0	0	0	0	0	0	0
ASV_1924	Bacteria	Proteobacteria	Alphaproteobacteria	Rhizobiales	Hyphomicrobiaceae	Hyphomicrobiaceae	midas_s_2577	28	26	5	0	0	0	0	0	0	0	0	0	0	0	0	0	0	0	0	0	0	0	0	0	0	0	0	0	0
ASV_1925	Bacteria	Bacteroidota	Bacteroidia	Chitinophagales	midas_f_18379	Chitinophagales	midas_s_30253	0	0	0	1	0	0	0	2	2	0	0	0	0	0	0	0	0	0	0	0	0	0	0	0	0	0	0	0	0
ASV_1926	Bacteria	Bacteroidota	Bacteroidia	Cytophagales	Spirosomaceae	Runella	midas_s_994	0	4	0	0	0	0	0	0	0	0	0	0	0	0	0	0	0	0	0	0	1	0	0	0	0	0	0	0	0
ASV_1927	Bacteria	Actinobacteriota	Acidimicrobiia	IMCC26256	midas_f_641	IMCC26256	midas_s_3925	0	0	0	0	0	0	0	0	0	0	0	0	0	0	0	0	0	0	0	0	0	0	0	0	0	0	0	0	0
ASV_1928	Bacteria	Desulfobacterota	Desulfobulbia	Desulfobulbales	Desulfobulbaceae	Desulfobulbus	midas_s_24673	0	0	0	0	1	0	0	0	0	0	0	0	0	1	0	2	2	0	0	0	0	0	0	0	0	0	0	0	0
ASV_1929	Bacteria	Proteobacteria	Gammaproteobacteria	Pseudomonadales	Moraxellaceae	Acinetobacter	Acinetobacter_parvus	18	11	7	0	0	0	0	0	0	0	0	0	0	0	0	0	0	0	0	0	0	0	0	0	0	0	0	0	0
ASV_1930	Bacteria	Actinobacteriota	Thermoleophilia	Gaiellales	midas_f_3270	Gaiellales	midas_s_28793	26	15	0	0	0	0	0	0	0	0	0	0	0	0	0	0	0	0	0	0	0	0	0	0	0	0	0	0	0
ASV_1931	Bacteria	Actinobacteriota	Acidimicrobiia	Microtrichales	Microtrichaceae	Microtrichaceae	midas_s_3591	10	13	11	0	0	0	1	0	0	0	0	0	0	0	0	0	0	0	0	0	0	0	0	0	0	1	0	0	0
ASV_1932	Bacteria	Patescibacteria	Saccharimonadia	Saccharimonadales	midas_f_67	Saccharimonadales	midas_s_28189	3	6	2	0	1	0	0	0	0	0	0	0	0	0	0	0	0	0	0	0	0	0	0	0	0	0	0	0	0
ASV_1933	Bacteria	Bacteroidota	Bacteroidia	Bacteroidales	Paludibacteraceae	Paludibacter	midas_s_60606	0	0	0	0	0	0	0	2	0	0	1	0	0	0	2	3	1	5	3	11	10	1	3	0	0	7	10	1	6
ASV_1934	Bacteria	Bacteroidota	Bacteroidia	Chitinophagales	Chitinophagaceae	Chitinophagaceae	midas_s_25393	0	0	0	0	0	0	0	0	0	0	0	0	0	0	8	15	13	1	7	7	6	0	0	0	0	2	3	10	0
ASV_1935	Bacteria	Proteobacteria	Gammaproteobacteria	Thiotrichales	Thiotrichaceae	Thiothrix	midas_s_14454	0	0	0	0	0	0	0	0	0	0	0	0	0	0	4	6	8	0	0	2	0	0	0	0	0	0	0	0	0
ASV_1936	Bacteria	Campylobacterota	Campylobacteria	Campylobacterales	Arcobacteraceae	Arcobacter	Arcobacter_cryaerophilus	2	0	2	0	2	0	0	0	0	0	0	0	0	0	0	0	0	0	0	0	0	0	0	0	0	0	0	0	0
ASV_1937	Bacteria	Chloroflexi	Anaerolineae	Caldilineales	Caldilineaceae	Ca_Defluviifilum	midas_s_5544	0	7	0	0	5	0	0	4	0	0	0	0	0	0	0	0	0	0	0	0	0	0	0	0	0	0	0	0	0
ASV_1938	Bacteria	Proteobacteria	Gammaproteobacteria	Thiotrichales	Thiotrichaceae	Thiothrix	Thiothrix_unzii	0	0	0	0	0	0	0	0	0	0	0	0	0	0	9	11	11	10	0	6	0	0	15	5	0	0	0	0	0
ASV_1939	Bacteria	Firmicutes	Bacilli	Lactobacillales	Enterococcaceae	Enterococcus	Enterococcus_aquimarinus	18	3	0	3	0	0	0	0	0	0	0	0	0	0	0	0	0	0	0	0	0	0	0	0	0	0	0	0	0
ASV_1940	Bacteria	Myxococcota	Polyangia	Haliangiales	Haliangiaceae	Haliangium	midas_s_8080	24	15	21	4	0	0	0	0	0	0	0	0	0	0	0	0	0	0	0	0	0	0	0	0	0	0	0	0	0
ASV_1941	Bacteria	Proteobacteria	Gammaproteobacteria	Burkholderiales	Rhodocyclaceae	Dechlorobacter	midas_s_25867	0	0	0	0	0	0	0	0	0	0	0	0	0	0	0	0	0	0	0	0	0	0	0	0	0	0	0	0	0
ASV_1942	Bacteria	Proteobacteria	Gammaproteobacteria	Burkholderiales	Rhodocyclaceae	Ca_Accumulibacter	midas_s_23807	0	0	0	0	1	0	0	0	0	0	0	0	0	0	0	0	0	0	0	0	0	8	1	5	2	6	22	21	0
ASV_1943	Bacteria	Bacteroidota	Bacteroidia	Chitinophagales	Chitinophagaceae	Rurimicrobium	midas_s_13513	0	0	0	0	0	0	0	0	0	3	4	2	0	3	4	0	0	0	0	0	0	0	0	0	0	0	0	1	0
ASV_1944	Bacteria	Bacteroidota	Bacteroidia	Chitinophagales	Chitinophagaceae	unknown	unknown	0	0	0	0	0	0	0	0	0	0	0	3	0	0	0	0	0	0	0	0	0	0	0	0	0	0	0	0	0
ASV_1945	Bacteria	Myxococcota	Polyangia	Nannocystales	Nannocystaceae	Nannocystaceae	midas_s_14280	0	0	0	0	0	0	0	0	0	3	0	0	12	3	5	1	7	2	8	4	0	11	0	0	0	0	0	0	0
ASV_1946	Bacteria	Acidobacteriota	Thermoanaerobaculia	Thermoanaerobaculales	Thermoanaerobaculaceae	Subgroup_10	midas_s_40040	8	6	6	11	3	3	6	1	2	2	0	0	0	0	0	0	0	0	0	0	0	0	0	0	0	0	0	0	0
ASV_1947	Bacteria	Actinobacteriota	Acidimicrobiia	Microtrichales	Ilumatobacteraceae	CL500-29_marine_group	midas_s_36598	5	3	4	2	1	1	5	0	0	0	0	0	0	0	0	0	0	0	0	0	0	0	0	0	0	0	0	0	0
ASV_1948	Bacteria	Patescibacteria	Gracilibacteria	Ca_Peregrinibacteria	midas_f_8167	Ca_Peregrinibacteria	midas_s_8167	4	6	0	0	2	0	0	0	0	0	0	0	0	0	0	0	0	0	0	0	0	0	0	0	0	0	0	0	0
ASV_1949	Bacteria	Bacteroidota	Bacteroidia	Chitinophagales	Saprospiraceae	Lewinella	midas_s_9494	0	0	0	0	0	0	1	1	0	0	0	0	0	0	0	0	0	0	0	0	0	0	0	0	0	0	0	0	0
ASV_1950	Bacteria	Actinobacteriota	Actinobacteria	Micrococcales	Intrasporangiaceae	Tetrasphaera	midas_s_1378	2	8	9	6	0	0	0	0	0	0	0	0	0	0	0	0	0	0	0	0	0	0	0	0	0	0	0	0	0
ASV_1951	Bacteria	Proteobacteria	Gammaproteobacteria	Pseudomonadales	Moraxellaceae	Acinetobacter	Acinetobacter_johnsonii	29	25	2	0	0	0	0	0	0	0	0	0	0	0	0	0	0	0	0	0	0	0	0	0	0	0	0	0	0
ASV_1952	Bacteria	Patescibacteria	Gracilibacteria	midas_o_1258	midas_f_1258	Gracilibacteria	midas_s_23138	0	0	0	0	0	0	0	0	0	0	0	0	0	0	0	0	0	0	0	0	0	0	0	0	0	0	0	0	0
ASV_1953	Bacteria	Proteobacteria	Alphaproteobacteria	Caulobacterales	Hyphomonadaceae	UKL13-1	midas_s_20613	0	0	0	0	0	0	0	0	0	0	0	0	0	0	0	0	0	0	0	0	0	0	0	0	0	0	0	0	0
ASV_1954	Bacteria	Proteobacteria	Alphaproteobacteria	Sphingomonadales	Sphingomonadaceae	Sphingopyxis	Sphingopyxis_soli	0	0	0	0	0	0	0	2	0	2	0	2	0	0	0	0	0	0	0	0	0	0	0	0	0	0	0	0	0
ASV_1955	Bacteria	Bacteroidota	Bacteroidia	Chitinophagales	Chitinophagaceae	Terrimonas	midas_s_38432	0	0	0	0	3	0	0	1	2	0	3	0	0	0	4	0	0	0	0	3	2	0	0	0	1	0	2	1	0
ASV_1956	Bacteria	Patescibacteria	Dojkabacteria	midas_o_58417	midas_f_58417	unknown	unknown	1	0	0	0	0	0	0	0	1	0	1	0	0	0	0	1	0	0	4	4	2	3	0	1	2	23	11	10	1
ASV_1957	Bacteria	Bacteroidota	Bacteroidia	Chitinophagales	Chitinophagaceae	Chitinophagaceae	midas_s_14286	1	4	0	0	4	0	3	4	0	2	4	1	1	0	0	0	0	0	0	0	0	0	0	0	0	0	0	0	0
ASV_1958	Bacteria	Actinobacteriota	Actinobacteria	Kineosporiales	Kineosporiaceae	Kineosporia	midas_s_8046	0	0	0	0	0	0	0	0	0	0	0	0	0	0	0	0	2	0	1	4	4	2	0	3	7	5	5	9	1
ASV_1959	Bacteria	Proteobacteria	Alphaproteobacteria	Rhizobiales	Rhizobiaceae	Mesorhizobium	midas_s_8689	0	0	0	0	0	0	0	0	0	0	0	0	0	0	0	0	0	0	2	3	3	5	3	5	6	3	10	22	5
ASV_1960	Bacteria	Proteobacteria	Alphaproteobacteria	Rhodobacterales	Rhodobacteraceae	Defluviimonas	midas_s_155	8	9	7	7	3	0	6	2	0	0	0	0	0	0	0	0	0	0	0	0	0	0	0	0	0	0	0	0	0
ASV_1961	Bacteria	Spirochaetota	Leptospirae	Leptospirales	Leptospiraceae	Leptospira	midas_s_1386	0	2	0	0	0	0	0	0	0	0	0	0	0	0	0	0	0	0	0	0	0	0	0	0	0	0	0	0	0
ASV_1962	Bacteria	Actinobacteriota	Actinobacteria	Propionibacteriales	Nocardioidaceae	Nocardioidaceae	midas_s_32511	9	12	3	18	4	0	2	7	0	1	0	0	0	0	0	0	0	0	0	0	0	0	0	0	0	0	0	0	0
ASV_1963	Bacteria	Patescibacteria	Saccharimonadia	Saccharimonadales	Saccharimonadaceae	TM7a	midas_s_12410	0	0	0	0	0	0	0	0	0	0	0	0	0	0	0	0	0	0	1	6	0	26	0	2	6	15	1	12	0
ASV_1964	Bacteria	Actinobacteriota	Actinobacteria	Propionibacteriales	Nocardioidaceae	Nocardioides	Nocardioides_alpinus	0	0	0	0	0	0	0	0	0	0	0	0	0	0	0	0	0	2	0	0	43	0	0	0	0	0	21	0	3
ASV_1965	Bacteria	Verrucomicrobiota	Verrucomicrobiae	Verrucomicrobiales	DEV007	DEV007	midas_s_7508	0	0	0	0	0	0	0	0	0	0	0	0	0	0	0	0	0	0	0	0	0	0	0	0	0	0	0	0	0
ASV_1966	Bacteria	Myxococcota	Myxococcia	Myxococcales	Myxococcaceae	P3OB-42	midas_s_4524	0	0	0	0	6	0	0	2	0	0	0	0	0	0	0	0	0	0	0	0	0	0	0	0	0	0	0	0	0
ASV_1967	Bacteria	Proteobacteria	Alphaproteobacteria	unknown	unknown	unknown	unknown	0	0	0	0	0	0	0	0	0	0	0	0	0	0	0	0	0	0	0	0	0	0	0	0	0	0	0	0	0
ASV_1968	Bacteria	Bacteroidota	Bacteroidia	Chitinophagales	Saprospiraceae	Saprospiraceae	midas_s_26839	0	1	0	0	0	0	0	0	0	0	2	0	0	0	0	0	0	0	0	0	0	0	0	0	0	0	0	0	0
ASV_1969	Bacteria	Bacteroidota	Bacteroidia	Cytophagales	Spirosomaceae	Spirosomaceae	midas_s_9359	0	0	0	0	0	0	0	0	0	0	0	0	0	0	0	0	0	0	0	0	0	0	0	0	0	0	0	0	0
ASV_1970	Bacteria	Myxococcota	Polyangia	Haliangiales	Haliangiaceae	Haliangium	midas_s_25091	8	10	12	12	0	0	1	0	0	0	0	0	0	0	0	0	0	0	0	0	0	0	0	0	0	0	0	0	0
ASV_1971	Bacteria	Bacteroidota	Bacteroidia	Sphingobacteriales	midas_f_20028	Sphingobacteriales	midas_s_20028	0	0	0	0	0	0	0	0	0	0	0	0	1	0	8	5	5	0	0	0	0	2	0	2	0	2	0	0	0
ASV_1972	Bacteria	Actinobacteriota	Thermoleophilia	Gaiellales	midas_f_3270	Gaiellales	midas_s_28793	17	21	8	14	4	0	2	1	0	0	0	0	0	0	0	0	0	0	0	0	0	0	0	0	0	0	0	0	0
ASV_1973	Bacteria	Proteobacteria	Alphaproteobacteria	Rhodobacterales	Rhodobacteraceae	unknown	unknown	20	24	12	10	0	0	0	2	0	0	0	0	0	0	0	0	0	0	0	0	0	0	0	0	0	0	0	0	0
ASV_1974	Bacteria	Proteobacteria	Gammaproteobacteria	Burkholderiales	Rhodocyclaceae	Ca_Accumulibacter	Ca_Accumulibacter_phosphatis	0	0	0	0	0	0	0	0	0	0	0	0	0	0	0	0	0	0	0	0	0	0	68	0	0	0	0	0	0
ASV_1975	Bacteria	Armatimonadota	Fimbriimonadia	Fimbriimonadales	Fimbriimonadaceae	Fimbriimonadaceae	midas_s_18447	0	0	0	0	0	0	0	0	0	0	0	0	0	0	0	0	0	0	0	0	0	0	0	0	0	0	0	0	0
ASV_1976	Bacteria	Proteobacteria	Gammaproteobacteria	Legionellales	Legionellaceae	Legionella	unknown	0	0	0	0	0	0	0	0	0	0	0	0	0	0	0	0	1	0	1	7	0	0	0	0	0	2	0	0	0
ASV_1977	Bacteria	Actinobacteriota	Actinobacteria	Micrococcales	Microbacteriaceae	Microbacterium	midas_s_15953	0	0	0	0	0	0	7	0	0	0	0	0	0	0	0	0	0	0	0	0	0	0	0	0	0	1	0	0	2
ASV_1978	Bacteria	Proteobacteria	Alphaproteobacteria	Sphingomonadales	Sphingomonadaceae	Novosphingobium	midas_s_17722	5	5	3	4	9	3	9	8	4	6	0	4	0	0	0	0	0	0	0	0	0	0	0	0	0	0	0	0	0
ASV_1979	Bacteria	Chloroflexi	Anaerolineae	Caldilineales	Caldilineaceae	Caldilineaceae	midas_s_44830	7	8	1	2	0	0	1	0	0	0	0	0	0	0	0	0	0	0	0	0	0	0	0	0	0	0	0	0	0
ASV_1980	Bacteria	midas_p_13758	midas_c_13758	midas_o_13758	midas_f_13758	midas_g_13758	midas_s_13758	0	0	0	0	0	0	0	0	0	0	0	0	0	0	0	0	0	0	0	0	0	0	0	0	0	0	0	0	0
ASV_1981	Bacteria	Bdellovibrionota	Bdellovibrionia	Bdellovibrionales	Bdellovibrionaceae	Bdellovibrio	midas_s_38670	0	0	0	0	0	0	0	0	0	0	0	0	0	0	0	0	0	0	0	0	0	0	0	0	0	0	0	0	0
ASV_1982	Bacteria	Acidobacteriota	Holophagae	Subgroup_7	midas_f_973	Subgroup_7	midas_s_7934	7	13	0	7	9	0	12	3	3	1	2	0	0	0	0	0	0	0	0	0	1	0	0	0	0	0	0	0	0
ASV_1983	Bacteria	Bacteroidota	Bacteroidia	Sphingobacteriales	LiUU-11-161	LiUU-11-161	midas_s_11849	0	0	0	0	0	0	0	0	0	0	0	0	0	0	0	0	0	0	0	0	0	0	0	0	0	0	0	0	0
ASV_1984	Bacteria	Bacteroidota	Bacteroidia	Chitinophagales	Saprospiraceae	Phaeodactylibacter	midas_s_44948	0	1	6	6	14	0	5	4	0	1	0	0	0	0	0	0	0	0	0	0	0	0	0	0	0	0	0	0	0
ASV_1985	Bacteria	Nitrospirota	Nitrospiria	Nitrospirales	Nitrospiraceae	Nitrospira	midas_s_361	0	0	18	14	0	4	8	3	0	0	0	0	0	0	0	0	0	0	0	0	0	0	0	0	0	0	0	0	0
ASV_1986	Bacteria	Actinobacteriota	Actinobacteria	Micrococcales	Intrasporangiaceae	Tetrasphaera	midas_s_1378	7	7	5	4	0	0	3	1	1	0	0	0	5	0	0	0	0	0	0	0	0	0	0	0	0	0	0	0	0
ASV_1987	Bacteria	Planctomycetota	Planctomycetes	Isosphaerales	Isosphaeraceae	Tundrisphaera	unknown	0	2	2	0	0	0	0	0	0	0	0	0	0	0	0	0	0	0	0	0	0	0	0	0	0	0	0	0	0
ASV_1988	Bacteria	Patescibacteria	Gracilibacteria	midas_o_1258	midas_f_53156	Gracilibacteria	midas_s_86403	0	0	0	0	0	0	0	16	14	13	1	0	0	0	0	0	0	0	0	0	0	0	0	0	0	0	0	0	0
ASV_1989	Bacteria	Firmicutes	Clostridia	Christensenellales	Christensenellaceae	Christensenellaceae_R-7_group	midas_s_3317	3	0	0	0	0	0	0	0	0	0	0	0	0	0	3	3	4	3	3	3	5	5	6	0	2	5	9	13	0
ASV_1990	Bacteria	Proteobacteria	Gammaproteobacteria	Burkholderiales	Burkholderiaceae	Lautropia	midas_s_40354	27	25	8	5	0	2	0	0	0	0	0	0	0	0	0	0	0	0	0	0	0	0	0	0	0	0	0	0	0
ASV_1991	Bacteria	Proteobacteria	Gammaproteobacteria	Burkholderiales	Comamonadaceae	Comamonadaceae	midas_s_50	0	0	0	0	0	0	0	0	0	0	0	0	0	1	0	0	0	0	0	0	0	0	0	0	0	0	0	0	0
ASV_1992	Bacteria	Proteobacteria	Alphaproteobacteria	Micavibrionales	midas_f_2943	Micavibrionales	unknown	0	0	2	0	1	0	0	0	0	0	0	0	0	0	0	0	0	0	0	0	0	0	0	0	0	0	0	0	0
ASV_1993	Bacteria	Proteobacteria	Alphaproteobacteria	Rhizobiales	Xanthobacteraceae	Xanthobacteraceae	midas_s_31899	12	7	2	0	0	0	0	2	0	0	0	0	0	0	0	0	0	0	0	0	0	0	0	0	0	0	0	0	0
ASV_1994	Bacteria	Planctomycetota	Phycisphaerae	Phycisphaerales	Phycisphaeraceae	SM1A02	midas_s_38546	0	0	0	0	0	0	1	0	0	0	0	0	0	0	0	0	0	0	0	0	0	0	0	0	0	0	0	0	0
ASV_1995	Bacteria	Bacteroidota	Bacteroidia	Chitinophagales	Saprospiraceae	Saprospiraceae	midas_s_26839	0	0	0	0	1	0	0	2	0	4	0	0	0	1	0	0	0	0	2	0	0	0	0	0	0	0	0	0	0
ASV_1996	Bacteria	Chloroflexi	OLB14	midas_o_731	midas_f_5647	OLB14	midas_s_22980	15	20	6	5	12	0	3	0	0	0	0	0	0	0	0	0	0	0	0	0	0	0	0	0	0	0	0	0	0
ASV_1997	Bacteria	Bacteroidota	Bacteroidia	Flavobacteriales	Weeksellaceae	Chryseobacterium	midas_s_6488	13	6	0	0	0	0	0	0	0	2	0	0	0	0	0	0	0	0	0	0	0	0	0	0	0	0	0	0	0
ASV_1998	Bacteria	Bacteroidota	Bacteroidia	Chitinophagales	Saprospiraceae	Saprospiraceae	midas_s_111	0	9	0	0	0	0	0	0	0	0	0	0	0	0	0	0	0	0	0	0	0	0	0	0	0	0	0	0	0
[truncated: 5,140 more rows]
