# Supplementary material for: Multiple extracellular polymeric substance pathways transcribed by Accumulibacter and the flanking community during aerobic granule formation and after influent modification
Source: Appl Environ Microbiol. 2025 Mar 31;91(4):e01769-24. doi: 10.1128/aem.01769-24 (PMC12016536; doi:10.1128/aem.01769-24)
Supplement: Appendix C — Summary of the bioinformatic results. [file aem.01769-24-s0003.xlsx]

## Sheet: pipeline_summary
Appendix C: Summary of the bioinformatics pipeline of the metatranscriptomics samples
	Metadata				Raw	QC		After rRNA sorting		Mapping			featureCount
Sample Name	Phase	Cycle	Day	COD/P	Mseq	Length	Mseq	% rRNA	M Seqs	% rate	uniquely	multi	assigned	%
RA_Ae_1_090123	Aerobic	1	103	12	30.4	145 bp	28	0.239	20.6	0.952	4523316	4959972	19949519	62.1
RA_Ae_1_111022	Aerobic	1	13	12	40.4	144 bp	37.6	0.553	16.1	0.912	3351291	3785037	15976253	63.5
RA_Ae_1_241022	Aerobic	1	26	12	20.6	141 bp	19.2	0.104	17	0.949	3342751	4498150	20001685	70.9
RA_Ae_1_290323	Aerobic	1	182	200	30.2	138 bp	28.2	0.34	18.4	0.959	3927303	4623208	12142753	39.8
RA_Ae_2_090123	Aerobic	2	103	12	32.2	145 bp	29.8	0.301	20.1	0.958	4033111	5252601	21330754	60.5
RA_Ae_2_121022	Aerobic	2	13	12	38.8	140 bp	35.4	0.539	15.7	0.911	2948602	3896116	16131399	57.5
RA_Ae_2_241022	Aerobic	2	26	12	29.4	146 bp	27.4	0.238	20.6	0.945	4247785	5183936	21514782	62.5
RA_Ae_2_290323	Aerobic	2	182	200	28	142 bp	26.2	0.545	11.3	0.961	2513199	2784537	6556094	30.4
RA_Ae_3_090123	Aerobic	3	103	12	41	143 bp	37.6	0.323	24.4	0.956	4500078	6627274	27146607	58.5
RA_Ae_3_121022	Aerobic	3	13	12	41.4	144 bp	38.8	0.493	19.1	0.91	4167486	4263148	17847291	63.9
RA_Ae_3_241022	Aerobic	3	26	12	31	143 bp	29	0.178	23.7	0.943	4873147	5952320	24126179	57.2
RA_Ae_3_290323	Aerobic	3	182	200	34.2	139 bp	31.6	0.528	14.3	0.94	3125419	3344053	8521932	32.7
RA_Fe_1_090123	Feeding	1	103	12	40	144 bp	36.8	0.336	23.6	0.958	4757177	6149626	23975804	57.8
RA_Fe_1_111022	Feeding	1	13	12	24.6	143 bp	23	0.349	14.7	0.836	3188061	2769340	12146142	69.6
RA_Fe_1_241022	Feeding	1	26	12	45.6	146 bp	41.8	0.113	37	0.924	6919296	9459296	45169234	69.3
RA_Fe_1_290323	Feeding	1	182	200	34.4	141 bp	32	0.527	14.6	0.946	2666304	3963474	8048586	32.5
RA_Fe_2_090123	Feeding	2	103	12	29.6	142 bp	27.6	0.307	18.4	0.945	4078459	4364012	15376684	51.5
RA_Fe_2_121022	Feeding	2	13	12	42.8	147 bp	39.2	0.082	35.9	0.694	7678249	4246474	20209365	68.8
RA_Fe_2_241022	Feeding	2	26	12	31.2	142 bp	29.2	0.139	25	0.96	4561925	7122900	31164399	70.4
RA_Fe_2_290323	Feeding	2	182	200	40	140 bp	37.4	0.497	18.2	0.958	3672946	4756061	11410538	34.4
RA_Fe_3_090123	Feeding	3	103	12	36.8	145 bp	34	0.418	18.7	0.96	3418048	5218724	20284609	52.2
RA_Fe_3_121022	Feeding	3	13	12	36.4	143 bp	34.2	0.363	21.5	0.93	3823185	5911795	25226388	63.1
RA_Fe_3_241022	Feeding	3	26	12	39.6	145 bp	35.8	0.217	27.7	0.952	5293419	7464463	31740677	66.6
RA_Fe_3_290323	Feeding	3	182	200	11.6	137 bp	10.8	0.298	7.4	0.942	1818009	1567807	4517151	41.9
