# Supplementary material for: Multiple extracellular polymeric substance pathways transcribed by Accumulibacter and the flanking community during aerobic granule formation and after influent modification
Source: Appl Environ Microbiol. 2025 Mar 31;91(4):e01769-24. doi: 10.1128/aem.01769-24 (PMC12016536; doi:10.1128/aem.01769-24)
Supplement: Appendix D — Gene annotation. [file aem.01769-24-s0004.csv]

Appendix D: Gene annotation
	X	KO	ko_id	KEGG_ko	eggNOG_OGs	kegg_hit	pfam_hits	COG_category	KEGG_Pathway	KEGG_Module	PFAMs	Domain	Phylum	Class	Order	Family	Genus	Metabolism	Sub.metabolism	GeneID	GeneDescription	EC	COG
1	hard_filtered_transcripts_cluster_NODE_6044_length_11403_cov_124.729921_g1_i3451_1	K00066	no	K00066	COG1004	no	no	C	ko00051,ko00520,ko02020,map00051,map00520,map02020	no	UDPG_MGDP_dh,UDPG_MGDP_dh_C,UDPG_MGDP_dh_N	Bacteria	Proteobacteria	Betaproteobacteria	Rhodocyclales	Rhodocyclaceae	Propionivibrio	Extracellular matrix	alginate	algD	GDP-mannose 6-dehydrogenase	no	no
2	hard_filtered_transcripts_cluster_NODE_20917_length_5531_cov_178.566141_g1_i9435_3	K16011	K16011	K00971,K16011	COG0662	mannose-1-phosphate guanylyltransferase / mannose-6-phosphate isomerase [EC:2.7.7.13 5.3.1.8]	Mannose-6-phosphate isomerase [PF01050.22]; Nucleotidyl transferase [PF00483.27]; Cupin domain [PF07883.15]	M	ko00051,ko00520,ko01100,ko01110,ko01130,ko02025,map00051,map00520,map01100,map01110,map01130,map02025	M00114,M00361,M00362	MannoseP_isomer,NTP_transferase	Bacteria	Proteobacteria	Betaproteobacteria	Rhodocyclales	Rhodocyclaceae	Propionivibrio	Extracellular matrix	alginate	algA	mannose-1-phosphate guanylyltransferase / mannose-6-phosphate isomerase	no	COG0662�COG0836
3	hard_filtered_transcripts_cluster_NODE_2355_length_17437_cov_41.799413_g420_i0_10	K16011	K16011	K16011	COG0662	mannose-1-phosphate guanylyltransferase / mannose-6-phosphate isomerase [EC:2.7.7.13 5.3.1.8]	Mannose-6-phosphate isomerase [PF01050.22]; Nucleotidyl transferase [PF00483.27]; Cupin domain [PF07883.15]	M	ko00051,ko00520,ko01100,ko01110,ko01130,ko02025,map00051,map00520,map01100,map01110,map01130,map02025	M00114,M00362	MannoseP_isomer,NTP_transferase	Bacteria	Proteobacteria	Betaproteobacteria	Rhodocyclales	Azonexaceae	Azonexus	Extracellular matrix	alginate	algA	mannose-1-phosphate guanylyltransferase / mannose-6-phosphate isomerase	no	COG0662�COG0836
4	hard_filtered_transcripts_cluster_NODE_465_length_31781_cov_58.684433_g87_i0_14	K16011	K16011	K16011	COG0662	mannose-1-phosphate guanylyltransferase / mannose-6-phosphate isomerase [EC:2.7.7.13 5.3.1.8]	Mannose-6-phosphate isomerase [PF01050.22]; Nucleotidyl transferase [PF00483.27]; Cupin domain [PF07883.15]	M	ko00051,ko00520,ko01100,ko01110,ko01130,ko02025,map00051,map00520,map01100,map01110,map01130,map02025	M00114,M00362	MannoseP_isomer,NTP_transferase	Bacteria	Proteobacteria	Betaproteobacteria	Rhodocyclales	Azonexaceae	Azonexus	Extracellular matrix	alginate	algA	mannose-1-phosphate guanylyltransferase / mannose-6-phosphate isomerase	no	COG0662�COG0836
5	hard_filtered_transcripts_cluster_NODE_9482_length_8884_cov_45.543979_g2074_i0_7	K11690	K11690	no	COG4664	C4-dicarboxylate transporter, DctM subunit	Tripartite ATP-independent periplasmic transporter, DctM component [PF06808.16]	Q	no	no	DctM	Bacteria	Proteobacteria	Gammaproteobacteria	NA	Candidatus Competibacteraceae	Candidatus Contendobacter	Extracellular matrix	nonulosonic acid pathways (NeuAc)	dctM	C4-dicarboxylate transporter, sialic acid TRAP transporter permease protein SiaT	no	COG3090 COG1593
6	hard_filtered_transcripts_cluster_NODE_5009_length_12445_cov_40.344083_g950_i0_13	K11690	K11690	K11690	COG1593	C4-dicarboxylate transporter, DctM subunit	Tripartite ATP-independent periplasmic transporter, DctM component [PF06808.16]	G	ko02020,map02020	no	DctM	Bacteria	Proteobacteria	Betaproteobacteria	Rhodocyclales	Azonexaceae	Azonexus	Extracellular matrix	nonulosonic acid pathways (NeuAc)	dctM	C4-dicarboxylate transporter, sialic acid TRAP transporter permease protein SiaT	no	COG3090 COG1593
7	hard_filtered_transcripts_cluster_NODE_29319_length_4438_cov_24.019473_g8546_i0_6	K11690	K11690	no	COG4664	C4-dicarboxylate transporter, DctM subunit	Tripartite ATP-independent periplasmic transporter, DctM component [PF06808.16]	Q	no	no	DctM	Bacteria	Proteobacteria	Betaproteobacteria	Rhodocyclales	Azonexaceae	Azonexus	Extracellular matrix	nonulosonic acid pathways (NeuAc)	dctM	C4-dicarboxylate transporter, sialic acid TRAP transporter permease protein SiaT	no	COG3090 COG1593
8	hard_filtered_transcripts_cluster_NODE_13844_length_7125_cov_130.054878_g1_i6882_3	K11690	K11690	K03299	COG4664	C4-dicarboxylate transporter, DctM subunit	Tripartite ATP-independent periplasmic transporter, DctM component [PF06808.16]	Q	no	no	DctM	Bacteria	Proteobacteria	Betaproteobacteria	Rhodocyclales	Rhodocyclaceae	Propionivibrio	Extracellular matrix	nonulosonic acid pathways (NeuAc)	dctM	C4-dicarboxylate transporter, sialic acid TRAP transporter permease protein SiaT	no	COG3090 COG1593
9	hard_filtered_transcripts_cluster_NODE_40905_length_3538_cov_97.855123_g1_i14776_2	K11690	K11690	K03299	COG4664	C4-dicarboxylate transporter, DctM subunit	Tripartite ATP-independent periplasmic transporter, DctM component [PF06808.16]	Q	no	no	DctM	Bacteria	Proteobacteria	Betaproteobacteria	Rhodocyclales	Rhodocyclaceae	Propionivibrio	Extracellular matrix	nonulosonic acid pathways (NeuAc)	dctM	C4-dicarboxylate transporter, sialic acid TRAP transporter permease protein SiaT	no	COG3090 COG1593
10	hard_filtered_transcripts_cluster_NODE_13496_length_7238_cov_165.892812_g1_i6754_4	K11690	K11690	K11690	COG1593	C4-dicarboxylate transporter, DctM subunit	Tripartite ATP-independent periplasmic transporter, DctM component [PF06808.16]	G	ko02020,map02020	no	DctM	Bacteria	Proteobacteria	Betaproteobacteria	Rhodocyclales	Azonexaceae	Betaproteobacteria bacterium	Extracellular matrix	nonulosonic acid pathways (NeuAc)	dctM	C4-dicarboxylate transporter, sialic acid TRAP transporter permease protein SiaT	no	COG3090 COG1593
11	hard_filtered_transcripts_cluster_NODE_19544_length_5779_cov_388.464248_g4975_i0_4	K11690	K11690	K11690	COG1593	C4-dicarboxylate transporter, DctM subunit	Tripartite ATP-independent periplasmic transporter, DctM component [PF06808.16]	G	ko02020,map02020	no	DctM	Bacteria	Proteobacteria	Betaproteobacteria	Rhodocyclales	Rhodocyclaceae	Propionivibrio	Extracellular matrix	nonulosonic acid pathways (NeuAc)	dctM	C4-dicarboxylate transporter, sialic acid TRAP transporter permease protein SiaT	no	COG3090 COG1593
12	hard_filtered_transcripts_cluster_NODE_24123_length_5051_cov_992.060064_g1_i10462_3	K11690	K11690	K11690	COG1593	C4-dicarboxylate transporter, DctM subunit	Tripartite ATP-independent periplasmic transporter, DctM component [PF06808.16]	G	ko02020,map02020	no	DctM	Bacteria	Proteobacteria	Betaproteobacteria	Rhodocyclales	Rhodocyclaceae	Propionivibrio	Extracellular matrix	nonulosonic acid pathways (NeuAc)	dctM	C4-dicarboxylate transporter, sialic acid TRAP transporter permease protein SiaT	no	COG3090 COG1593
13	hard_filtered_transcripts_cluster_NODE_7221_length_10339_cov_1214.544711_g1_i4005_4	K11690	K11690	K11690	COG1593	C4-dicarboxylate transporter, DctM subunit	Tripartite ATP-independent periplasmic transporter, DctM component [PF06808.16]	G	ko02020,map02020	no	DctM	Bacteria	Proteobacteria	Betaproteobacteria	Rhodocyclales	Rhodocyclaceae	Propionivibrio	Extracellular matrix	nonulosonic acid pathways (NeuAc)	dctM	C4-dicarboxylate transporter, sialic acid TRAP transporter permease protein SiaT	no	COG3090 COG1593
14	hard_filtered_transcripts_cluster_NODE_35698_length_3881_cov_31.040441_g11174_i0_3	K11690	K11690	K11690	COG1593	C4-dicarboxylate transporter, DctM subunit	Tripartite ATP-independent periplasmic transporter, DctM component [PF06808.16]	G	ko02020,map02020	no	DctM	Bacteria	Proteobacteria	Gammaproteobacteria	NA	Candidatus Competibacteraceae	Candidatus Contendobacter	Extracellular matrix	nonulosonic acid pathways (NeuAc)	dctM	C4-dicarboxylate transporter, sialic acid TRAP transporter permease protein SiaT	no	COG3090 COG1593
15	hard_filtered_transcripts_cluster_NODE_2768_length_16375_cov_53.953135_g484_i0_14	K11690	K11690	no	COG4664	C4-dicarboxylate transporter, DctM subunit	Tripartite ATP-independent periplasmic transporter, DctM component [PF06808.16]	Q	no	no	DctM	Bacteria	Proteobacteria	Betaproteobacteria	Rhodocyclales	Azonexaceae	Azonexus	Extracellular matrix	nonulosonic acid pathways (NeuAc)	dctM	C4-dicarboxylate transporter, sialic acid TRAP transporter permease protein SiaT	no	COG3090 COG1593
16	hard_filtered_transcripts_cluster_NODE_9516_length_8866_cov_65.860912_g2083_i0_6	K11690	K11690	no	COG4664	C4-dicarboxylate transporter, DctM subunit	Tripartite ATP-independent periplasmic transporter, DctM component [PF06808.16]	Q	no	no	DctM	Bacteria	Proteobacteria	Betaproteobacteria	Rhodocyclales	Azonexaceae	Azonexus	Extracellular matrix	nonulosonic acid pathways (NeuAc)	dctM	C4-dicarboxylate transporter, sialic acid TRAP transporter permease protein SiaT	no	COG3090 COG1593
17	hard_filtered_transcripts_cluster_NODE_52871_length_2949_cov_27.378303_g19388_i0_2	K11690	K11690	no	COG1593	C4-dicarboxylate transporter, DctM subunit	Tripartite ATP-independent periplasmic transporter, DctM component [PF06808.16]	G	no	no	DctM	Bacteria	Proteobacteria	Betaproteobacteria	Rhodocyclales	Rhodocyclaceae	Propionivibrio	Extracellular matrix	nonulosonic acid pathways (NeuAc)	dctM	C4-dicarboxylate transporter, sialic acid TRAP transporter permease protein SiaT	no	COG3090 COG1593
18	hard_filtered_transcripts_cluster_NODE_7221_length_10339_cov_1214.544711_g1_i4005_3	K11689	K11689	K11689	COG3090	C4-dicarboxylate transporter, DctQ subunit	Tripartite ATP-independent periplasmic transporters, DctQ component [PF04290.16]	G	ko02020,map02020	no	DctQ	Bacteria	Proteobacteria	Betaproteobacteria	Rhodocyclales	Rhodocyclaceae	Propionivibrio	Extracellular matrix	nonulosonic acid pathways (NeuAc)	dctQ	C4-dicarboxylate transporter	no	COG3090 COG1593
19	hard_filtered_transcripts_cluster_NODE_35698_length_3881_cov_31.040441_g11174_i0_2	K11689	K11689	K11689	COG3090	C4-dicarboxylate transporter, DctQ subunit	Tripartite ATP-independent periplasmic transporters, DctQ component [PF04290.16]	G	ko02020,map02020	no	DctQ	Bacteria	Proteobacteria	Gammaproteobacteria	NA	Candidatus Competibacteraceae	Candidatus Contendobacter	Extracellular matrix	nonulosonic acid pathways (NeuAc)	dctQ	C4-dicarboxylate transporter	no	COG3090 COG1593
20	hard_filtered_transcripts_cluster_NODE_13496_length_7238_cov_165.892812_g1_i6754_5	K11689	K11689	K11689	COG3090	C4-dicarboxylate transporter, DctQ subunit	Tripartite ATP-independent periplasmic transporters, DctQ component [PF04290.16]	G	ko02020,map02020	no	DctQ	Bacteria	Proteobacteria	Betaproteobacteria	Rhodocyclales	Azonexaceae	Azonexus	Extracellular matrix	nonulosonic acid pathways (NeuAc)	dctQ	C4-dicarboxylate transporter	no	COG3090 COG1593
21	hard_filtered_transcripts_cluster_NODE_5009_length_12445_cov_40.344083_g950_i0_12	K11689	K11689	K11689	COG3090	C4-dicarboxylate transporter, DctQ subunit	Tripartite ATP-independent periplasmic transporters, DctQ component [PF04290.16]	G	ko02020,map02020	no	DctQ	Bacteria	Proteobacteria	Betaproteobacteria	Rhodocyclales	Azonexaceae	Azonexus	Extracellular matrix	nonulosonic acid pathways (NeuAc)	dctQ	C4-dicarboxylate transporter	no	COG3090 COG1593
22	hard_filtered_transcripts_cluster_NODE_24123_length_5051_cov_992.060064_g1_i10462_4	K11689	K11689	K11689	COG3090	C4-dicarboxylate transporter, DctQ subunit	Tripartite ATP-independent periplasmic transporters, DctQ component [PF04290.16]	G	ko02020,map02020	no	DctQ	Bacteria	Proteobacteria	Betaproteobacteria	Rhodocyclales	Rhodocyclaceae	Propionivibrio	Extracellular matrix	nonulosonic acid pathways (NeuAc)	dctQ	C4-dicarboxylate transporter	no	COG3090 COG1593
23	hard_filtered_transcripts_cluster_NODE_2768_length_16375_cov_53.953135_g484_i0_12	K21395	K21395	no	COG4663	TRAP-type transport system periplasmic protein	Bacterial extracellular solute-binding protein, family 7 [PF03480.17]	C	no	no	DctP	Bacteria	Proteobacteria	Betaproteobacteria	Rhodocyclales	Azonexaceae	Azonexus	Extracellular matrix	nonulosonic acid pathways (NeuAc)	siaP	Neu5Ac-binding protein	no	COG1638
24	hard_filtered_transcripts_cluster_NODE_9516_length_8866_cov_65.860912_g2083_i0_8	K21395	K21395	no	COG4663	TRAP-type transport system periplasmic protein	Bacterial extracellular solute-binding protein, family 7 [PF03480.17]	C	no	no	DctP	Bacteria	Proteobacteria	Betaproteobacteria	Rhodocyclales	Azonexaceae	Azonexus	Extracellular matrix	nonulosonic acid pathways (NeuAc)	siaP	Neu5Ac-binding protein	no	COG1638
25	hard_filtered_transcripts_cluster_NODE_9516_length_8866_cov_65.860912_g2083_i0_9	K21395	K21395	no	COG4663	TRAP-type transport system periplasmic protein	Bacterial extracellular solute-binding protein, family 7 [PF03480.17]	C	no	no	DctP	Bacteria	Proteobacteria	Betaproteobacteria	Rhodocyclales	Azonexaceae	Azonexus	Extracellular matrix	nonulosonic acid pathways (NeuAc)	siaP	Neu5Ac-binding protein	no	COG1638
26	hard_filtered_transcripts_cluster_NODE_26753_length_4712_cov_139.735719_g1_i11261_6	K21395	K21395	no	COG4663	TRAP-type transport system periplasmic protein	Bacterial extracellular solute-binding protein, family 7 [PF03480.17]	Q	no	no	DctP	Bacteria	Proteobacteria	Betaproteobacteria	Rhodocyclales	Rhodocyclaceae	Propionivibrio	Extracellular matrix	nonulosonic acid pathways (NeuAc)	siaP	Neu5Ac-binding protein	no	COG1638
27	hard_filtered_transcripts_cluster_NODE_52871_length_2949_cov_27.378303_g19388_i0_4	K21395	K21395	no	COG1638	TRAP-type transport system periplasmic protein	Bacterial extracellular solute-binding protein, family 7 [PF03480.17]	G	no	no	DctP	Bacteria	Proteobacteria	Betaproteobacteria	Rhodocyclales	Rhodocyclaceae	Propionivibrio	Extracellular matrix	nonulosonic acid pathways (NeuAc)	siaP	Neu5Ac-binding protein	no	COG1638
28	hard_filtered_transcripts_cluster_NODE_98933_length_1866_cov_10.955382_g37885_i2_3	K21395	K21395	no	COG1638	TRAP-type transport system periplasmic protein	Bacterial extracellular solute-binding protein, family 7 [PF03480.17]	G	no	no	DctP	Bacteria	Proteobacteria	Betaproteobacteria	Rhodocyclales	Rhodocyclaceae	Propionivibrio	Extracellular matrix	nonulosonic acid pathways (NeuAc)	siaP	Neu5Ac-binding protein	no	COG1638
29	hard_filtered_transcripts_cluster_NODE_26902_length_4696_cov_19.572356_g7635_i0_5	K21395	K21395	no	COG4663	TRAP-type transport system periplasmic protein	Bacterial extracellular solute-binding protein, family 7 [PF03480.17]	Q	no	no	DctP	Bacteria	Proteobacteria	Gammaproteobacteria	NA	Candidatus Competibacteraceae	Candidatus Contendobacter	Extracellular matrix	nonulosonic acid pathways (NeuAc)	siaP	Neu5Ac-binding protein	no	COG1638
30	hard_filtered_transcripts_cluster_NODE_68587_length_2443_cov_8.108439_g28053_i0_2	K21395	K21395	no	COG4663	TRAP-type transport system periplasmic protein	Bacterial extracellular solute-binding protein, family 7 [PF03480.17]	Q	no	no	DctP	Bacteria	Proteobacteria	Gammaproteobacteria	NA	Candidatus Competibacteraceae	Candidatus Contendobacter	Extracellular matrix	nonulosonic acid pathways (NeuAc)	siaP	Neu5Ac-binding protein	no	COG1638
31	hard_filtered_transcripts_cluster_NODE_76428_length_2255_cov_17.042621_g32727_i0_1	K21395	K21395	no	COG4663	TRAP-type transport system periplasmic protein	Bacterial extracellular solute-binding protein, family 7 [PF03480.17]	Q	no	no	DctP	Bacteria	Proteobacteria	Gammaproteobacteria	NA	Candidatus Competibacteraceae	Candidatus Contendobacter	Extracellular matrix	nonulosonic acid pathways (NeuAc)	siaP	Neu5Ac-binding protein	no	COG1638
32	hard_filtered_transcripts_cluster_NODE_13844_length_7125_cov_130.054878_g1_i6882_4	K21395	K21395	no	COG4663	TRAP-type transport system periplasmic protein	Bacterial extracellular solute-binding protein, family 7 [PF03480.17]	Q	no	no	DctP	Bacteria	Proteobacteria	Betaproteobacteria	Rhodocyclales	Rhodocyclaceae	Propionivibrio	Extracellular matrix	nonulosonic acid pathways (NeuAc)	siaP	Neu5Ac-binding protein	no	COG1638
33	hard_filtered_transcripts_cluster_NODE_20603_length_5590_cov_131.574225_g1_i9320_6	K21395	K21395	no	COG4663	TRAP-type transport system periplasmic protein	Bacterial extracellular solute-binding protein, family 7 [PF03480.17]	Q	no	no	DctP	Bacteria	Proteobacteria	Betaproteobacteria	Rhodocyclales	Rhodocyclaceae	Propionivibrio	Extracellular matrix	nonulosonic acid pathways (NeuAc)	siaP	Neu5Ac-binding protein	no	COG1638
34	hard_filtered_transcripts_cluster_NODE_83_length_50124_cov_55.960201_g12_i1_22	K00066	K00066	K00066	COG1004	GDP-mannose 6-dehydrogenase [EC:1.1.1.132]	UDP-glucose/GDP-mannose dehydrogenase family, NAD binding domain [PF03721.18]; UDP-glucose/GDP-mannose dehydrogenase family, central domain [PF00984.23]; UDP-glucose/GDP-mannose dehydrogenase family, UDP binding domain [PF03720.19]	C	ko00051,ko00520,ko02020,map00051,map00520,map02020	no	UDPG_MGDP_dh,UDPG_MGDP_dh_C,UDPG_MGDP_dh_N	Bacteria	Proteobacteria	Betaproteobacteria	Rhodocyclales	Azonexaceae	Azonexus	Extracellular matrix	alginate	algD	GDP-mannose 6-dehydrogenase	no	no
35	hard_filtered_transcripts_cluster_NODE_66856_length_2488_cov_13.983437_g27055_i0_2	K15894	K15894	K15894	COG1086	UDP-N-acetylglucosamine 4,6-dehydratase/5-epimerase [EC:4.2.1.115 5.1.3.-]	Polysaccharide biosynthesis protein [PF02719.19]; NAD dependent epimerase/dehydratase family [PF01370.25]; GDP-mannose 4,6 dehydratase [PF16363.9]; 3-beta hydroxysteroid dehydrogenase/isomerase family [PF01073.23]; RmlD substrate binding domain [PF04321.21]; Saccharopine dehydrogenase NADP binding domain [PF03435.22]; KR domain [PF08659.14]; short chain dehydrogenase [PF00106.29]; NAD(P)H-binding…	GM	ko00520,map00520	no	Polysacc_synt_2	Bacteria	Proteobacteria	Gammaproteobacteria	NA	Candidatus Competibacteraceae	Candidatus Contendobacter	Extracellular matrix	nonulosonic acid pathways (pse)	pseB	UDP-N-acetylglucosamine 4 6-dehydratase/5-epimerase	4.2.1.115	COG1086
36	hard_filtered_transcripts_cluster_NODE_24586_length_4987_cov_63.464591_g6775_i0_4	K00626	K00626	K00626	COG0183	acetyl-CoA C-acetyltransferase [EC:2.3.1.9]	Thiolase, N-terminal domain [PF00108.27]; Thiolase, C-terminal domain [PF02803.22]	I	ko00071,ko00072,ko00280,ko00310,ko00362,ko00380,ko00620,ko00630,ko00640,ko00650,ko00720,ko00900,ko01100,ko01110,ko01120,ko01130,ko01200,ko01212,ko02020,map00071,map00072,map00280,map00310,map00362,map00380,map00620,map00630,map00640,map00650,map00720,map00900,map01100,map01110,map01120,map01130,map01200,map01212,map02020	M00088,M00095,M00373,M00374,M00375	Thiolase_C,Thiolase_N	Bacteria	Bacteroidetes	Flavobacteriia	Flavobacteriales	Flavobacteriaceae	Flavobacterium	PHA	Biosynthesis	atoB	Acetyl-CoA acetyltransferase	2.3.1.9	COG0183
37	hard_filtered_transcripts_cluster_NODE_47503_length_3186_cov_13.917764_g16660_i0_2	K00626	K00626	K00626	COG0183	acetyl-CoA C-acetyltransferase [EC:2.3.1.9]	Thiolase, N-terminal domain [PF00108.27]; Thiolase, C-terminal domain [PF02803.22]	I	ko00071,ko00072,ko00280,ko00310,ko00362,ko00380,ko00620,ko00630,ko00640,ko00650,ko00720,ko00900,ko01100,ko01110,ko01120,ko01130,ko01200,ko01212,ko02020,map00071,map00072,map00280,map00310,map00362,map00380,map00620,map00630,map00640,map00650,map00720,map00900,map01100,map01110,map01120,map01130,map01200,map01212,map02020	M00088,M00095,M00373,M00374,M00375	Thiolase_C,Thiolase_N	Bacteria	Bacteroidetes	Flavobacteriia	Flavobacteriales	Flavobacteriaceae	Flavobacterium	PHA	Biosynthesis	atoB	Acetyl-CoA acetyltransferase	2.3.1.9	COG0183
38	hard_filtered_transcripts_cluster_NODE_91266_length_1980_cov_15.118511_g42354_i0_2	K00626	K00626	K00626	COG0183	acetyl-CoA C-acetyltransferase [EC:2.3.1.9]	Thiolase, N-terminal domain [PF00108.27]; Thiolase, C-terminal domain [PF02803.22]	I	ko00071,ko00072,ko00280,ko00310,ko00362,ko00380,ko00620,ko00630,ko00640,ko00650,ko00720,ko00900,ko01100,ko01110,ko01120,ko01130,ko01200,ko01212,ko02020,map00071,map00072,map00280,map00310,map00362,map00380,map00620,map00630,map00640,map00650,map00720,map00900,map01100,map01110,map01120,map01130,map01200,map01212,map02020	M00088,M00095,M00373,M00374,M00375	Thiolase_C,Thiolase_N	Bacteria	Bacteroidetes	Flavobacteriia	Flavobacteriales	Flavobacteriaceae	Flavobacterium	PHA	Biosynthesis	atoB	Acetyl-CoA acetyltransferase	2.3.1.9	COG0183
39	hard_filtered_transcripts_cluster_NODE_1670_length_20583_cov_84.292979_g294_i0_12	K00700	K00700	K00700	COG0296	1,4-alpha-glucan branching enzyme [EC:2.4.1.18]	Alpha amylase, catalytic domain [PF00128.28]; Alpha amylase, C-terminal all-beta domain [PF02806.22]; Carbohydrate-binding module 48 (Isoamylase N-terminal domain) [PF02922.22]	G	ko00500,ko01100,ko01110,map00500,map01100,map01110	M00565	Alpha-amylase,Alpha-amylase_C,CBM_48	Bacteria	Bacteroidetes	Flavobacteriia	Flavobacteriales	Flavobacteriaceae	Flavobacterium	Glycogen	Branching	glgB	1-4-alpha-glucan branching enzyme GlgB	2.4.1.18	COG0296
40	hard_filtered_transcripts_cluster_NODE_3982_length_13948_cov_67.659099_g1_i2376_11	K00024	K00024	K00016,K00024	COG0039	malate dehydrogenase [EC:1.1.1.37]	lactate/malate dehydrogenase, alpha/beta C-terminal domain [PF02866.22]; lactate/malate dehydrogenase, NAD binding domain [PF00056.27]; Family 4 glycosyl hydrolase [PF02056.20]	C	ko00010,ko00020,ko00270,ko00620,ko00630,ko00640,ko00680,ko00710,ko00720,ko01100,ko01110,ko01120,ko01130,ko01200,ko04922,map00010,map00020,map00270,map00620,map00630,map00640,map00680,map00710,map00720,map01100,map01110,map01120,map01130,map01200,map04922	M00009,M00011,M00012,M00168,M00173,M00346,M00374,M00620,M00740	Ldh_1_C,Ldh_1_N	Bacteria	Proteobacteria	Betaproteobacteria	NA	NA	Candidatus Accumulibacter	TCA	no	mdh	Malate dehydrogenase	1.1.1.37	COG0039
41	hard_filtered_transcripts_cluster_NODE_895_length_26042_cov_61.894451_g1_i568_11	K00024	K00024	K00016,K00024	COG0039	malate dehydrogenase [EC:1.1.1.37]	lactate/malate dehydrogenase, alpha/beta C-terminal domain [PF02866.22]; lactate/malate dehydrogenase, NAD binding domain [PF00056.27]; Family 4 glycosyl hydrolase [PF02056.20]	C	ko00010,ko00020,ko00270,ko00620,ko00630,ko00640,ko00680,ko00710,ko00720,ko01100,ko01110,ko01120,ko01130,ko01200,ko04922,map00010,map00020,map00270,map00620,map00630,map00640,map00680,map00710,map00720,map01100,map01110,map01120,map01130,map01200,map04922	M00009,M00011,M00012,M00168,M00173,M00346,M00374,M00620,M00740	Ldh_1_C,Ldh_1_N	Bacteria	Proteobacteria	Betaproteobacteria	NA	NA	Candidatus Accumulibacter	TCA	no	mdh	Malate dehydrogenase	1.1.1.37	COG0039
42	hard_filtered_transcripts_cluster_NODE_71609_length_2366_cov_25.237244_g29788_i0_1	K00024	K00024	K00016,K00024	COG0039	malate dehydrogenase [EC:1.1.1.37]	lactate/malate dehydrogenase, NAD binding domain [PF00056.27]; lactate/malate dehydrogenase, alpha/beta C-terminal domain [PF02866.22]; Family 4 glycosyl hydrolase [PF02056.20]	C	ko00010,ko00020,ko00270,ko00620,ko00630,ko00640,ko00680,ko00710,ko00720,ko01100,ko01110,ko01120,ko01130,ko01200,ko04922,map00010,map00020,map00270,map00620,map00630,map00640,map00680,map00710,map00720,map01100,map01110,map01120,map01130,map01200,map04922	M00009,M00011,M00012,M00168,M00173,M00346,M00374,M00620,M00740	Ldh_1_C,Ldh_1_N	Bacteria	Proteobacteria	Gammaproteobacteria	NA	Candidatus Competibacteraceae	Candidatus Competibacter	TCA	no	mdh	Malate dehydrogenase	1.1.1.37	COG0039
43	hard_filtered_transcripts_cluster_NODE_1069_length_24487_cov_146.870894_g1_i677_11	K00024	K00024	K00016,K00024	COG0039	malate dehydrogenase [EC:1.1.1.37]	lactate/malate dehydrogenase, alpha/beta C-terminal domain [PF02866.22]; lactate/malate dehydrogenase, NAD binding domain [PF00056.27]; Family 4 glycosyl hydrolase [PF02056.20]	C	ko00010,ko00020,ko00270,ko00620,ko00630,ko00640,ko00680,ko00710,ko00720,ko01100,ko01110,ko01120,ko01130,ko01200,ko04922,map00010,map00020,map00270,map00620,map00630,map00640,map00680,map00710,map00720,map01100,map01110,map01120,map01130,map01200,map04922	M00009,M00011,M00012,M00168,M00173,M00346,M00374,M00620,M00740	Ldh_1_C,Ldh_1_N	Bacteria	Proteobacteria	Gammaproteobacteria	NA	Candidatus Competibacteraceae	NA	TCA	no	mdh	Malate dehydrogenase	1.1.1.37	COG0039
44	hard_filtered_transcripts_cluster_NODE_29460_length_4424_cov_24.113767_g8592_i0_2	K00024	K00024	K00016,K00024	COG0039	malate dehydrogenase [EC:1.1.1.37]	lactate/malate dehydrogenase, NAD binding domain [PF00056.27]; lactate/malate dehydrogenase, alpha/beta C-terminal domain [PF02866.22]; Family 4 glycosyl hydrolase [PF02056.20]	C	ko00010,ko00020,ko00270,ko00620,ko00630,ko00640,ko00680,ko00710,ko00720,ko01100,ko01110,ko01120,ko01130,ko01200,ko04922,map00010,map00020,map00270,map00620,map00630,map00640,map00680,map00710,map00720,map01100,map01110,map01120,map01130,map01200,map04922	M00009,M00011,M00012,M00168,M00173,M00346,M00374,M00620,M00740	Ldh_1_C,Ldh_1_N	Bacteria	Proteobacteria	Gammaproteobacteria	NA	Candidatus Competibacteraceae	NA	TCA	no	mdh	Malate dehydrogenase	1.1.1.37	COG0039
45	hard_filtered_transcripts_cluster_NODE_30416_length_4324_cov_635.927311_g1_i12278_3	K00024	K00024	K00016,K00024	COG0039	malate dehydrogenase [EC:1.1.1.37]	lactate/malate dehydrogenase, alpha/beta C-terminal domain [PF02866.22]; lactate/malate dehydrogenase, NAD binding domain [PF00056.27]; Family 4 glycosyl hydrolase [PF02056.20]	C	ko00010,ko00020,ko00270,ko00620,ko00630,ko00640,ko00680,ko00710,ko00720,ko01100,ko01110,ko01120,ko01130,ko01200,ko04922,map00010,map00020,map00270,map00620,map00630,map00640,map00680,map00710,map00720,map01100,map01110,map01120,map01130,map01200,map04922	M00009,M00011,M00012,M00168,M00173,M00346,M00374,M00620,M00740	Ldh_1_C,Ldh_1_N	Bacteria	Proteobacteria	Gammaproteobacteria	NA	Candidatus Competibacteraceae	NA	TCA	no	mdh	Malate dehydrogenase	1.1.1.37	COG0039
46	hard_filtered_transcripts_cluster_NODE_39172_length_3640_cov_109.554528_g1_i14399_2	K00024	K00024	K00016,K00024	COG0039	malate dehydrogenase [EC:1.1.1.37]	lactate/malate dehydrogenase, alpha/beta C-terminal domain [PF02866.22]; lactate/malate dehydrogenase, NAD binding domain [PF00056.27]; Family 4 glycosyl hydrolase [PF02056.20]	C	ko00010,ko00020,ko00270,ko00620,ko00630,ko00640,ko00680,ko00710,ko00720,ko01100,ko01110,ko01120,ko01130,ko01200,ko04922,map00010,map00020,map00270,map00620,map00630,map00640,map00680,map00710,map00720,map01100,map01110,map01120,map01130,map01200,map04922	M00009,M00011,M00012,M00168,M00173,M00346,M00374,M00620,M00740	Ldh_1_C,Ldh_1_N	Bacteria	Proteobacteria	Gammaproteobacteria	NA	Candidatus Competibacteraceae	NA	TCA	no	mdh	Malate dehydrogenase	1.1.1.37	COG0039
47	hard_filtered_transcripts_cluster_NODE_49981_length_3072_cov_41.070690_g8592_i2_2	K00024	K00024	K00016,K00024	COG0039	malate dehydrogenase [EC:1.1.1.37]	lactate/malate dehydrogenase, NAD binding domain [PF00056.27]; lactate/malate dehydrogenase, alpha/beta C-terminal domain [PF02866.22]; Family 4 glycosyl hydrolase [PF02056.20]	C	ko00010,ko00020,ko00270,ko00620,ko00630,ko00640,ko00680,ko00710,ko00720,ko01100,ko01110,ko01120,ko01130,ko01200,ko04922,map00010,map00020,map00270,map00620,map00630,map00640,map00680,map00710,map00720,map01100,map01110,map01120,map01130,map01200,map04922	M00009,M00011,M00012,M00168,M00173,M00346,M00374,M00620,M00740	Ldh_1_C,Ldh_1_N	Bacteria	Proteobacteria	Gammaproteobacteria	NA	Candidatus Competibacteraceae	NA	TCA	no	mdh	Malate dehydrogenase	1.1.1.37	COG0039
48	hard_filtered_transcripts_cluster_NODE_61949_length_2630_cov_163.597966_g8592_i3_2	K00024	K00024	K00016,K00024	COG0039	malate dehydrogenase [EC:1.1.1.37]	lactate/malate dehydrogenase, NAD binding domain [PF00056.27]; lactate/malate dehydrogenase, alpha/beta C-terminal domain [PF02866.22]; Family 4 glycosyl hydrolase [PF02056.20]	C	ko00010,ko00020,ko00270,ko00620,ko00630,ko00640,ko00680,ko00710,ko00720,ko01100,ko01110,ko01120,ko01130,ko01200,ko04922,map00010,map00020,map00270,map00620,map00630,map00640,map00680,map00710,map00720,map01100,map01110,map01120,map01130,map01200,map04922	M00009,M00011,M00012,M00168,M00173,M00346,M00374,M00620,M00740	Ldh_1_C,Ldh_1_N	Bacteria	Proteobacteria	Gammaproteobacteria	NA	Candidatus Competibacteraceae	NA	TCA	no	mdh	Malate dehydrogenase	1.1.1.37	COG0039
49	hard_filtered_transcripts_cluster_NODE_69427_length_2420_cov_43.189604_g14235_i4_2	K00024	K00024	K00016,K00024	COG0039	malate dehydrogenase [EC:1.1.1.37]	lactate/malate dehydrogenase, alpha/beta C-terminal domain [PF02866.22]; lactate/malate dehydrogenase, NAD binding domain [PF00056.27]	C	ko00010,ko00020,ko00270,ko00620,ko00630,ko00640,ko00680,ko00710,ko00720,ko01100,ko01110,ko01120,ko01130,ko01200,ko04922,map00010,map00020,map00270,map00620,map00630,map00640,map00680,map00710,map00720,map01100,map01110,map01120,map01130,map01200,map04922	M00009,M00011,M00012,M00168,M00173,M00346,M00374,M00620,M00740	Ldh_1_C,Ldh_1_N	Bacteria	Proteobacteria	Gammaproteobacteria	NA	Candidatus Competibacteraceae	NA	TCA	no	mdh	Malate dehydrogenase	1.1.1.37	COG0039
50	hard_filtered_transcripts_cluster_NODE_59271_length_2717_cov_5.427005_g22779_i0_2	K00024	K00024	K00016,K00024	COG0039	malate dehydrogenase [EC:1.1.1.37]	lactate/malate dehydrogenase, alpha/beta C-terminal domain [PF02866.22]; lactate/malate dehydrogenase, NAD binding domain [PF00056.27]	C	ko00010,ko00020,ko00270,ko00620,ko00630,ko00640,ko00680,ko00710,ko00720,ko01100,ko01110,ko01120,ko01130,ko01200,ko04922,map00010,map00020,map00270,map00620,map00630,map00640,map00680,map00710,map00720,map01100,map01110,map01120,map01130,map01200,map04922	M00009,M00011,M00012,M00168,M00173,M00346,M00374,M00620,M00740	Ldh_1_C,Ldh_1_N	Bacteria	Proteobacteria	Betaproteobacteria	Nitrosomonadales	Sterolibacteriaceae	Sulfuritalea	TCA	no	mdh	Malate dehydrogenase	1.1.1.37	COG0039
51	hard_filtered_transcripts_cluster_NODE_64_length_51742_cov_54.690627_g1_i34_47	K00023	K00023	K00023	COG1028	acetoacetyl-CoA reductase [EC:1.1.1.36]	Enoyl-(Acyl carrier protein) reductase [PF13561.10]; short chain dehydrogenase [PF00106.29]; KR domain [PF08659.14]; NAD dependent epimerase/dehydratase family [PF01370.25]	IQ	ko00630,ko00650,ko01120,ko01200,map00630,map00650,map01120,map01200	M00373	adh_short,adh_short_C2	Bacteria	Proteobacteria	Betaproteobacteria	Burkholderiales	Alcaligenaceae	Achromobacter	PHA	Biosynthesis	phaB	Acetyl-CoA reductase	1.1.1.36	COG1028
52	hard_filtered_transcripts_cluster_NODE_64_length_51742_cov_54.690627_g1_i34_48	K00023	K00023	K00023	COG1028	acetoacetyl-CoA reductase [EC:1.1.1.36]	Enoyl-(Acyl carrier protein) reductase [PF13561.10]; short chain dehydrogenase [PF00106.29]; KR domain [PF08659.14]	IQ	ko00630,ko00650,ko01120,ko01200,map00630,map00650,map01120,map01200	M00373	adh_short,adh_short_C2	Bacteria	Proteobacteria	Betaproteobacteria	Burkholderiales	Alcaligenaceae	Achromobacter	PHA	Biosynthesis	phaB	Acetyl-CoA reductase	1.1.1.36	COG1028
53	hard_filtered_transcripts_cluster_NODE_6461_length_10983_cov_27.157379_g125_i40_9	K00023	K00023	K00023	COG1028	acetoacetyl-CoA reductase [EC:1.1.1.36]	Enoyl-(Acyl carrier protein) reductase [PF13561.10]; short chain dehydrogenase [PF00106.29]; KR domain [PF08659.14]; NAD dependent epimerase/dehydratase family [PF01370.25]	IQ	ko00630,ko00650,ko01120,ko01200,map00630,map00650,map01120,map01200	M00373	adh_short,adh_short_C2	Bacteria	Proteobacteria	Gammaproteobacteria	Chromatiales	Chromatiaceae	Allochromatium	PHA	Biosynthesis	phaB	Acetyl-CoA reductase	1.1.1.36	COG1028
54	hard_filtered_transcripts_cluster_NODE_23628_length_5118_cov_61.868781_g6412_i0_6	K00023	K00023	K00023	COG1028	acetoacetyl-CoA reductase [EC:1.1.1.36]	Enoyl-(Acyl carrier protein) reductase [PF13561.10]; short chain dehydrogenase [PF00106.29]; KR domain [PF08659.14]	IQ	ko00630,ko00650,ko01120,ko01200,map00630,map00650,map01120,map01200	M00373	adh_short,adh_short_C2	Bacteria	Proteobacteria	Betaproteobacteria	Rhodocyclales	Azonexaceae	Azonexus	PHA	Biosynthesis	phaB	Acetyl-CoA reductase	1.1.1.36	COG1028
55	hard_filtered_transcripts_cluster_NODE_77298_length_2237_cov_16.978281_g33268_i0_1	K00023	K00023	K00023	COG1028	acetoacetyl-CoA reductase [EC:1.1.1.36]	Enoyl-(Acyl carrier protein) reductase [PF13561.10]; short chain dehydrogenase [PF00106.29]; KR domain [PF08659.14]; NAD dependent epimerase/dehydratase family [PF01370.25]	IQ	ko00630,ko00650,ko01120,ko01200,map00630,map00650,map01120,map01200	M00373	adh_short,adh_short_C2	Bacteria	Proteobacteria	Betaproteobacteria	Rhodocyclales	Azonexaceae	Azonexus	PHA	Biosynthesis	phaB	Acetyl-CoA reductase	1.1.1.36	COG1028
56	hard_filtered_transcripts_cluster_NODE_91563_length_1976_cov_3.432475_g42567_i0_2	K00023	K00023	K00023	COG1028	acetoacetyl-CoA reductase [EC:1.1.1.36]	Enoyl-(Acyl carrier protein) reductase [PF13561.10]; short chain dehydrogenase [PF00106.29]; KR domain [PF08659.14]; NAD dependent epimerase/dehydratase family [PF01370.25]	IQ	ko00630,ko00650,ko01120,ko01200,map00630,map00650,map01120,map01200	M00373	adh_short,adh_short_C2	Bacteria	Proteobacteria	Betaproteobacteria	Rhodocyclales	Azonexaceae	Azonexus	PHA	Biosynthesis	phaB	Acetyl-CoA reductase	1.1.1.36	COG1028
57	hard_filtered_transcripts_cluster_NODE_10682_length_8287_cov_167.823837_g2367_i0_8	K00023	K00023	K00023	COG1028	acetoacetyl-CoA reductase [EC:1.1.1.36]	Enoyl-(Acyl carrier protein) reductase [PF13561.10]; short chain dehydrogenase [PF00106.29]; KR domain [PF08659.14]	IQ	ko00630,ko00650,ko01120,ko01200,map00630,map00650,map01120,map01200	M00373	adh_short,adh_short_C2	Bacteria	Proteobacteria	Betaproteobacteria	NA	NA	Candidatus Accumulibacter	PHA	Biosynthesis	phaB	Acetyl-CoA reductase	1.1.1.36	COG1028
58	hard_filtered_transcripts_cluster_NODE_12189_length_7678_cov_205.208153_g2747_i0_4	K00023	K00023	K00023	COG1028	acetoacetyl-CoA reductase [EC:1.1.1.36]	Enoyl-(Acyl carrier protein) reductase [PF13561.10]; short chain dehydrogenase [PF00106.29]; KR domain [PF08659.14]; NAD dependent epimerase/dehydratase family [PF01370.25]	IQ	ko00630,ko00650,ko01120,ko01200,map00630,map00650,map01120,map01200	M00373	adh_short,adh_short_C2	Bacteria	Proteobacteria	Betaproteobacteria	NA	NA	Candidatus Accumulibacter	PHA	Biosynthesis	phaB	Acetyl-CoA reductase	1.1.1.36	COG1028
59	hard_filtered_transcripts_cluster_NODE_13983_length_7084_cov_1082.170019_g1_i6948_6	K00023	K00023	K00023	COG1028	acetoacetyl-CoA reductase [EC:1.1.1.36]	Enoyl-(Acyl carrier protein) reductase [PF13561.10]; short chain dehydrogenase [PF00106.29]; KR domain [PF08659.14]	IQ	ko00630,ko00650,ko01120,ko01200,map00630,map00650,map01120,map01200	M00373	adh_short,adh_short_C2	Bacteria	Proteobacteria	Betaproteobacteria	NA	NA	Candidatus Accumulibacter	PHA	Biosynthesis	phaB	Acetyl-CoA reductase	1.1.1.36	COG1028
60	hard_filtered_transcripts_cluster_NODE_1437_length_21878_cov_660.732814_g35_i3_19	K00023	K00023	K00023	COG1028	acetoacetyl-CoA reductase [EC:1.1.1.36]	Enoyl-(Acyl carrier protein) reductase [PF13561.10]; short chain dehydrogenase [PF00106.29]; KR domain [PF08659.14]	IQ	ko00630,ko00650,ko01120,ko01200,map00630,map00650,map01120,map01200	M00373	adh_short,adh_short_C2	Bacteria	Proteobacteria	Betaproteobacteria	NA	NA	Candidatus Accumulibacter	PHA	Biosynthesis	phaB	Acetyl-CoA reductase	1.1.1.36	COG1028
61	hard_filtered_transcripts_cluster_NODE_16393_length_6446_cov_258.172289_g3975_i0_1	K00023	K00023	K00023	COG1028	acetoacetyl-CoA reductase [EC:1.1.1.36]	Enoyl-(Acyl carrier protein) reductase [PF13561.10]; short chain dehydrogenase [PF00106.29]; KR domain [PF08659.14]	IQ	ko00630,ko00650,ko01120,ko01200,map00630,map00650,map01120,map01200	M00373	adh_short,adh_short_C2	Bacteria	Proteobacteria	Betaproteobacteria	NA	NA	Candidatus Accumulibacter	PHA	Biosynthesis	phaB	Acetyl-CoA reductase	1.1.1.36	COG1028
62	hard_filtered_transcripts_cluster_NODE_21373_length_5458_cov_619.982916_g1_i9583_4	K00023	K00023	K00023	COG1028	acetoacetyl-CoA reductase [EC:1.1.1.36]	Enoyl-(Acyl carrier protein) reductase [PF13561.10]; short chain dehydrogenase [PF00106.29]; KR domain [PF08659.14]	IQ	ko00630,ko00650,ko01120,ko01200,map00630,map00650,map01120,map01200	M00373	adh_short,adh_short_C2	Bacteria	Proteobacteria	Betaproteobacteria	NA	NA	Candidatus Accumulibacter	PHA	Biosynthesis	phaB	Acetyl-CoA reductase	1.1.1.36	COG1028
63	hard_filtered_transcripts_cluster_NODE_26555_length_4732_cov_423.093153_g1_i11194_3	K00023	K00023	K00023	COG1028	acetoacetyl-CoA reductase [EC:1.1.1.36]	Enoyl-(Acyl carrier protein) reductase [PF13561.10]; short chain dehydrogenase [PF00106.29]; KR domain [PF08659.14]; NAD dependent epimerase/dehydratase family [PF01370.25]	IQ	ko00630,ko00650,ko01120,ko01200,map00630,map00650,map01120,map01200	M00373	adh_short,adh_short_C2	Bacteria	Proteobacteria	Betaproteobacteria	NA	NA	Candidatus Accumulibacter	PHA	Biosynthesis	phaB	Acetyl-CoA reductase	1.1.1.36	COG1028
64	hard_filtered_transcripts_cluster_NODE_38_length_55443_cov_615.967275_g13_i0_49	K00023	K00023	K00023	COG1028	acetoacetyl-CoA reductase [EC:1.1.1.36]	Enoyl-(Acyl carrier protein) reductase [PF13561.10]; short chain dehydrogenase [PF00106.29]; KR domain [PF08659.14]; NAD dependent epimerase/dehydratase family [PF01370.25]	IQ	ko00630,ko00650,ko01120,ko01200,map00630,map00650,map01120,map01200	M00373	adh_short,adh_short_C2	Bacteria	Proteobacteria	Betaproteobacteria	NA	NA	Candidatus Accumulibacter	PHA	Biosynthesis	phaB	Acetyl-CoA reductase	1.1.1.36	COG1028
65	hard_filtered_transcripts_cluster_NODE_4173_length_13655_cov_158.516345_g1_i2482_4	K00023	K00023	K00023	COG1028	acetoacetyl-CoA reductase [EC:1.1.1.36]	Enoyl-(Acyl carrier protein) reductase [PF13561.10]; short chain dehydrogenase [PF00106.29]; KR domain [PF08659.14]	IQ	ko00630,ko00650,ko01120,ko01200,map00630,map00650,map01120,map01200	M00373	adh_short,adh_short_C2	Bacteria	Proteobacteria	Betaproteobacteria	NA	NA	Candidatus Accumulibacter	PHA	Biosynthesis	phaB	Acetyl-CoA reductase	1.1.1.36	COG1028
66	hard_filtered_transcripts_cluster_NODE_4676_length_12881_cov_302.824094_g1_i2733_4	K00023	K00023	K00023	COG1028	acetoacetyl-CoA reductase [EC:1.1.1.36]	Enoyl-(Acyl carrier protein) reductase [PF13561.10]; short chain dehydrogenase [PF00106.29]; KR domain [PF08659.14]	IQ	ko00630,ko00650,ko01120,ko01200,map00630,map00650,map01120,map01200	M00373	adh_short,adh_short_C2	Bacteria	Proteobacteria	Betaproteobacteria	NA	NA	Candidatus Accumulibacter	PHA	Biosynthesis	phaB	Acetyl-CoA reductase	1.1.1.36	COG1028
67	hard_filtered_transcripts_cluster_NODE_5792_length_11631_cov_1239.271933_g1_i3311_7	K00023	K00023	K00023	COG1028	acetoacetyl-CoA reductase [EC:1.1.1.36]	Enoyl-(Acyl carrier protein) reductase [PF13561.10]; short chain dehydrogenase [PF00106.29]; KR domain [PF08659.14]; NAD dependent epimerase/dehydratase family [PF01370.25]	IQ	ko00630,ko00650,ko01120,ko01200,map00630,map00650,map01120,map01200	M00373	adh_short,adh_short_C2	Bacteria	Proteobacteria	Betaproteobacteria	NA	NA	Candidatus Accumulibacter	PHA	Biosynthesis	phaB	Acetyl-CoA reductase	1.1.1.36	COG1028
68	hard_filtered_transcripts_cluster_NODE_63981_length_2569_cov_69.258413_g25430_i0_2	K00023	K00023	K00023	COG1028	acetoacetyl-CoA reductase [EC:1.1.1.36]	Enoyl-(Acyl carrier protein) reductase [PF13561.10]; short chain dehydrogenase [PF00106.29]; KR domain [PF08659.14]	IQ	ko00630,ko00650,ko01120,ko01200,map00630,map00650,map01120,map01200	M00373	adh_short,adh_short_C2	Bacteria	Proteobacteria	Betaproteobacteria	NA	NA	Candidatus Accumulibacter	PHA	Biosynthesis	phaB	Acetyl-CoA reductase	1.1.1.36	COG1028
69	hard_filtered_transcripts_cluster_NODE_66989_length_2484_cov_127.889258_g2367_i2_4	K00023	no	K00023	COG1028	no	Enoyl-(Acyl carrier protein) reductase [PF13561.10]	IQ	ko00630,ko00650,ko01120,ko01200,map00630,map00650,map01120,map01200	M00373	adh_short,adh_short_C2	Bacteria	Proteobacteria	Betaproteobacteria	NA	NA	Candidatus Accumulibacter	PHA	Biosynthesis	phaB	Acetyl-CoA reductase	1.1.1.36	COG1028
70	hard_filtered_transcripts_cluster_NODE_71052_length_2379_cov_1241.715525_g27468_i3_4	K00023	K00023	K00023	COG1028	acetoacetyl-CoA reductase [EC:1.1.1.36]	Enoyl-(Acyl carrier protein) reductase [PF13561.10]; short chain dehydrogenase [PF00106.29]; KR domain [PF08659.14]; NAD dependent epimerase/dehydratase family [PF01370.25]	IQ	ko00630,ko00650,ko01120,ko01200,map00630,map00650,map01120,map01200	M00373	adh_short,adh_short_C2	Bacteria	Proteobacteria	Betaproteobacteria	NA	NA	Candidatus Accumulibacter	PHA	Biosynthesis	phaB	Acetyl-CoA reductase	1.1.1.36	COG1028
71	hard_filtered_transcripts_cluster_NODE_78239_length_2217_cov_6472.831623_g1_i20538_3	K00023	no	K00023	COG1028	no	Enoyl-(Acyl carrier protein) reductase [PF13561.10]; short chain dehydrogenase [PF00106.29]	IQ	ko00630,ko00650,ko01120,ko01200,map00630,map00650,map01120,map01200	M00373	adh_short,adh_short_C2	Bacteria	Proteobacteria	Betaproteobacteria	NA	NA	Candidatus Accumulibacter	PHA	Biosynthesis	phaB	Acetyl-CoA reductase	1.1.1.36	COG1028
72	hard_filtered_transcripts_cluster_NODE_7951_length_9789_cov_238.757925_g1653_i0_2	K00023	K00023	K00023	COG1028	acetoacetyl-CoA reductase [EC:1.1.1.36]	Enoyl-(Acyl carrier protein) reductase [PF13561.10]; short chain dehydrogenase [PF00106.29]; KR domain [PF08659.14]; NAD dependent epimerase/dehydratase family [PF01370.25]	IQ	ko00630,ko00650,ko01120,ko01200,map00630,map00650,map01120,map01200	M00373	adh_short,adh_short_C2	Bacteria	Proteobacteria	Betaproteobacteria	NA	NA	Candidatus Accumulibacter	PHA	Biosynthesis	phaB	Acetyl-CoA reductase	1.1.1.36	COG1028
73	hard_filtered_transcripts_cluster_NODE_97286_length_1889_cov_131.489537_g46533_i0_2	K00023	K00023	K00023	COG1028	acetoacetyl-CoA reductase [EC:1.1.1.36]	Enoyl-(Acyl carrier protein) reductase [PF13561.10]; short chain dehydrogenase [PF00106.29]; KR domain [PF08659.14]	IQ	ko00630,ko00650,ko01120,ko01200,map00630,map00650,map01120,map01200	M00373	adh_short,adh_short_C2	Bacteria	Proteobacteria	Gammaproteobacteria	NA	Candidatus Competibacteraceae	Candidatus Competibacter	PHA	Biosynthesis	phaB	Acetyl-CoA reductase	1.1.1.36	COG1028
74	hard_filtered_transcripts_cluster_NODE_18250_length_6024_cov_276.780709_g1531_i3_3	K00023	K00023	K00023	COG1028	acetoacetyl-CoA reductase [EC:1.1.1.36]	Enoyl-(Acyl carrier protein) reductase [PF13561.10]; short chain dehydrogenase [PF00106.29]; KR domain [PF08659.14]	IQ	ko00630,ko00650,ko01120,ko01200,map00630,map00650,map01120,map01200	M00373	adh_short,adh_short_C2	Bacteria	Proteobacteria	Gammaproteobacteria	NA	Candidatus Competibacteraceae	Candidatus Contendobacter	PHA	Biosynthesis	phaB	Acetyl-CoA reductase	1.1.1.36	COG1028
75	hard_filtered_transcripts_cluster_NODE_19804_length_5733_cov_276.648763_g1531_i4_3	K00023	K00023	K00023	COG1028	acetoacetyl-CoA reductase [EC:1.1.1.36]	Enoyl-(Acyl carrier protein) reductase [PF13561.10]; short chain dehydrogenase [PF00106.29]; KR domain [PF08659.14]	IQ	ko00630,ko00650,ko01120,ko01200,map00630,map00650,map01120,map01200	M00373	adh_short,adh_short_C2	Bacteria	Proteobacteria	Gammaproteobacteria	NA	Candidatus Competibacteraceae	Candidatus Contendobacter	PHA	Biosynthesis	phaB	Acetyl-CoA reductase	1.1.1.36	COG1028
76	hard_filtered_transcripts_cluster_NODE_22831_length_5234_cov_153.870374_g1531_i5_5	K00023	K00023	K00023	COG1028	acetoacetyl-CoA reductase [EC:1.1.1.36]	Enoyl-(Acyl carrier protein) reductase [PF13561.10]; short chain dehydrogenase [PF00106.29]; KR domain [PF08659.14]	IQ	ko00630,ko00650,ko01120,ko01200,map00630,map00650,map01120,map01200	M00373	adh_short,adh_short_C2	Bacteria	Proteobacteria	Gammaproteobacteria	NA	Candidatus Competibacteraceae	Candidatus Contendobacter	PHA	Biosynthesis	phaB	Acetyl-CoA reductase	1.1.1.36	COG1028
77	hard_filtered_transcripts_cluster_NODE_23783_length_5096_cov_230.044197_g1531_i6_7	K00023	K00023	K00023	COG1028	acetoacetyl-CoA reductase [EC:1.1.1.36]	Enoyl-(Acyl carrier protein) reductase [PF13561.10]; short chain dehydrogenase [PF00106.29]; KR domain [PF08659.14]	IQ	ko00630,ko00650,ko01120,ko01200,map00630,map00650,map01120,map01200	M00373	adh_short,adh_short_C2	Bacteria	Proteobacteria	Gammaproteobacteria	NA	Candidatus Competibacteraceae	Candidatus Contendobacter	PHA	Biosynthesis	phaB	Acetyl-CoA reductase	1.1.1.36	COG1028
78	hard_filtered_transcripts_cluster_NODE_61013_length_2660_cov_53.270584_g23737_i0_3	K00023	K00023	K00023	COG1028	acetoacetyl-CoA reductase [EC:1.1.1.36]	Enoyl-(Acyl carrier protein) reductase [PF13561.10]; short chain dehydrogenase [PF00106.29]; KR domain [PF08659.14]	IQ	ko00630,ko00650,ko01120,ko01200,map00630,map00650,map01120,map01200	M00373	adh_short_C2	Bacteria	Proteobacteria	Gammaproteobacteria	NA	Candidatus Competibacteraceae	Candidatus Contendobacter	PHA	Biosynthesis	phaB	Acetyl-CoA reductase	1.1.1.36	COG1028
79	hard_filtered_transcripts_cluster_NODE_7494_length_10122_cov_133.162802_g1531_i0_10	K00023	K00023	K00023	COG1028	acetoacetyl-CoA reductase [EC:1.1.1.36]	Enoyl-(Acyl carrier protein) reductase [PF13561.10]; short chain dehydrogenase [PF00106.29]; KR domain [PF08659.14]	IQ	ko00630,ko00650,ko01120,ko01200,map00630,map00650,map01120,map01200	M00373	adh_short,adh_short_C2	Bacteria	Proteobacteria	Gammaproteobacteria	NA	Candidatus Competibacteraceae	Candidatus Contendobacter	PHA	Biosynthesis	phaB	Acetyl-CoA reductase	1.1.1.36	COG1028
80	hard_filtered_transcripts_cluster_NODE_125500_length_1568_cov_6.970569_g67233_i0_2	K00023	K00023	K00023	COG1028	acetoacetyl-CoA reductase [EC:1.1.1.36]	Enoyl-(Acyl carrier protein) reductase [PF13561.10]; short chain dehydrogenase [PF00106.29]; KR domain [PF08659.14]	IQ	ko00630,ko00650,ko01120,ko01200,map00630,map00650,map01120,map01200	M00373	adh_short_C2	Bacteria	Proteobacteria	Alphaproteobacteria	Rhodobacterales	Rhodobacteraceae	Gemmobacter	PHA	Biosynthesis	phaB	Acetyl-CoA reductase	1.1.1.36	COG1028
81	hard_filtered_transcripts_cluster_NODE_7868_length_9841_cov_60.333640_g741_i5_12	K00023	K00023	K00023	COG1028	acetoacetyl-CoA reductase [EC:1.1.1.36]	Enoyl-(Acyl carrier protein) reductase [PF13561.10]; short chain dehydrogenase [PF00106.29]; KR domain [PF08659.14]	IQ	ko00630,ko00650,ko01120,ko01200,map00630,map00650,map01120,map01200	M00373	adh_short,adh_short_C2	Bacteria	Proteobacteria	Gammaproteobacteria	Methylococcales	Methylococcaceae	Methylococcus	PHA	Biosynthesis	phaB	Acetyl-CoA reductase	1.1.1.36	COG1028
82	hard_filtered_transcripts_cluster_NODE_116918_length_1652_cov_10.716909_g60728_i0_2	K00023	K00023	K00023	COG1028	acetoacetyl-CoA reductase [EC:1.1.1.36]	Enoyl-(Acyl carrier protein) reductase [PF13561.10]; short chain dehydrogenase [PF00106.29]; KR domain [PF08659.14]	IQ	ko00630,ko00650,ko01120,ko01200,map00630,map00650,map01120,map01200	M00373	adh_short,adh_short_C2	Bacteria	Proteobacteria	Gammaproteobacteria	NA	Candidatus Competibacteraceae	NA	PHA	Biosynthesis	phaB	Acetyl-CoA reductase	1.1.1.36	COG1028
83	hard_filtered_transcripts_cluster_NODE_120228_length_1618_cov_7.809061_g36397_i1_2	K00023	K00023	K00023	COG1028	acetoacetyl-CoA reductase [EC:1.1.1.36]	Enoyl-(Acyl carrier protein) reductase [PF13561.10]; short chain dehydrogenase [PF00106.29]; KR domain [PF08659.14]	IQ	ko00630,ko00650,ko01120,ko01200,map00630,map00650,map01120,map01200	M00373	adh_short,adh_short_C2	Bacteria	Proteobacteria	Betaproteobacteria	Rhodocyclales	NA	NA	PHA	Biosynthesis	phaB	Acetyl-CoA reductase	1.1.1.36	COG1028
84	hard_filtered_transcripts_cluster_NODE_15730_length_6619_cov_14.442866_g3744_i0_4	K00023	K00023	K00023	COG1028	acetoacetyl-CoA reductase [EC:1.1.1.36]	Enoyl-(Acyl carrier protein) reductase [PF13561.10]; short chain dehydrogenase [PF00106.29]; KR domain [PF08659.14]; NAD dependent epimerase/dehydratase family [PF01370.25]	IQ	ko00630,ko00650,ko01120,ko01200,map00630,map00650,map01120,map01200	M00373	adh_short,adh_short_C2	Bacteria	NA	NA	NA	NA	NA	PHA	Biosynthesis	phaB	Acetyl-CoA reductase	1.1.1.36	COG1028
85	hard_filtered_transcripts_cluster_NODE_19715_length_5749_cov_6.332452_g5034_i0_5	K00023	K00023	K00023	COG1028	acetoacetyl-CoA reductase [EC:1.1.1.36]	Enoyl-(Acyl carrier protein) reductase [PF13561.10]; short chain dehydrogenase [PF00106.29]; KR domain [PF08659.14]	IQ	ko00630,ko00650,ko01120,ko01200,map00630,map00650,map01120,map01200	M00373	adh_short,adh_short_C2	Bacteria	Proteobacteria	Betaproteobacteria	Rhodocyclales	NA	NA	PHA	Biosynthesis	phaB	Acetyl-CoA reductase	1.1.1.36	COG1028
86	hard_filtered_transcripts_cluster_NODE_3163_length_15414_cov_13.485431_g569_i0_5	K00023	K00023	K00023	COG1028	acetoacetyl-CoA reductase [EC:1.1.1.36]	Enoyl-(Acyl carrier protein) reductase [PF13561.10]; short chain dehydrogenase [PF00106.29]; KR domain [PF08659.14]	IQ	ko00630,ko00650,ko01120,ko01200,map00630,map00650,map01120,map01200	M00373	adh_short,adh_short_C2	Bacteria	Proteobacteria	Alphaproteobacteria	NA	NA	NA	PHA	Biosynthesis	phaB	Acetyl-CoA reductase	1.1.1.36	COG1028
87	hard_filtered_transcripts_cluster_NODE_3209_length_15327_cov_45.687230_g156_i1_8	K00023	K00023	K00023	COG1028	acetoacetyl-CoA reductase [EC:1.1.1.36]	Enoyl-(Acyl carrier protein) reductase [PF13561.10]; short chain dehydrogenase [PF00106.29]; KR domain [PF08659.14]; NAD dependent epimerase/dehydratase family [PF01370.25]	IQ	ko00630,ko00650,ko01120,ko01200,map00630,map00650,map01120,map01200	M00373	adh_short,adh_short_C2	Bacteria	Proteobacteria	Betaproteobacteria	NA	NA	NA	PHA	Biosynthesis	phaB	Acetyl-CoA reductase	1.1.1.36	COG1028
88	hard_filtered_transcripts_cluster_NODE_3209_length_15327_cov_45.687230_g156_i1_9	K00023	K00023	K00023	COG1028	acetoacetyl-CoA reductase [EC:1.1.1.36]	Enoyl-(Acyl carrier protein) reductase [PF13561.10]; short chain dehydrogenase [PF00106.29]; KR domain [PF08659.14]	IQ	ko00630,ko00650,ko01120,ko01200,map00630,map00650,map01120,map01200	M00373	adh_short,adh_short_C2	Bacteria	Proteobacteria	Betaproteobacteria	NA	NA	NA	PHA	Biosynthesis	phaB	Acetyl-CoA reductase	1.1.1.36	COG1028
89	hard_filtered_transcripts_cluster_NODE_37249_length_3769_cov_473.390963_g5634_i2_3	K00023	K00023	K00023	COG1028	acetoacetyl-CoA reductase [EC:1.1.1.36]	Enoyl-(Acyl carrier protein) reductase [PF13561.10]; short chain dehydrogenase [PF00106.29]; KR domain [PF08659.14]	IQ	ko00630,ko00650,ko01120,ko01200,map00630,map00650,map01120,map01200	M00373	adh_short,adh_short_C2	Bacteria	Proteobacteria	Gammaproteobacteria	NA	Candidatus Competibacteraceae	NA	PHA	Biosynthesis	phaB	Acetyl-CoA reductase	1.1.1.36	COG1028
90	hard_filtered_transcripts_cluster_NODE_4032_length_13893_cov_53.468090_g741_i0_10	K00023	K00023	K00023	COG1028	acetoacetyl-CoA reductase [EC:1.1.1.36]	Enoyl-(Acyl carrier protein) reductase [PF13561.10]; short chain dehydrogenase [PF00106.29]; KR domain [PF08659.14]	IQ	ko00630,ko00650,ko01120,ko01200,map00630,map00650,map01120,map01200	M00373	adh_short,adh_short_C2	Bacteria	Proteobacteria	Betaproteobacteria	NA	NA	NA	PHA	Biosynthesis	phaB	Acetyl-CoA reductase	1.1.1.36	COG1028
91	hard_filtered_transcripts_cluster_NODE_51578_length_3003_cov_13.193174_g3744_i3_4	K00023	K00023	K00023	COG1028	acetoacetyl-CoA reductase [EC:1.1.1.36]	Enoyl-(Acyl carrier protein) reductase [PF13561.10]; short chain dehydrogenase [PF00106.29]; KR domain [PF08659.14]	IQ	ko00630,ko00650,ko01120,ko01200,map00630,map00650,map01120,map01200	M00373	adh_short,adh_short_C2	Bacteria	Proteobacteria	Betaproteobacteria	Burkholderiales	NA	NA	PHA	Biosynthesis	phaB	Acetyl-CoA reductase	1.1.1.36	COG1028
92	hard_filtered_transcripts_cluster_NODE_55981_length_2830_cov_298.696046_g20997_i0_3	K00023	K00023	K00023	COG1028	acetoacetyl-CoA reductase [EC:1.1.1.36]	Enoyl-(Acyl carrier protein) reductase [PF13561.10]; short chain dehydrogenase [PF00106.29]; KR domain [PF08659.14]	IQ	ko00630,ko00650,ko01120,ko01200,map00630,map00650,map01120,map01200	M00373	adh_short,adh_short_C2	Bacteria	Proteobacteria	Gammaproteobacteria	NA	Candidatus Competibacteraceae	NA	PHA	Biosynthesis	phaB	Acetyl-CoA reductase	1.1.1.36	COG1028
93	hard_filtered_transcripts_cluster_NODE_70931_length_2383_cov_10.290909_g29415_i0_2	K00023	K00023	K00023	COG1028	acetoacetyl-CoA reductase [EC:1.1.1.36]	Enoyl-(Acyl carrier protein) reductase [PF13561.10]; short chain dehydrogenase [PF00106.29]; KR domain [PF08659.14]; NAD dependent epimerase/dehydratase family [PF01370.25]	IQ	ko00630,ko00650,ko01120,ko01200,map00630,map00650,map01120,map01200	M00373	adh_short,adh_short_C2	Bacteria	Proteobacteria	Betaproteobacteria	Rhodocyclales	Rhodocyclaceae	NA	PHA	Biosynthesis	phaB	Acetyl-CoA reductase	1.1.1.36	COG1028
94	hard_filtered_transcripts_cluster_NODE_891_length_26094_cov_56.814458_g156_i0_10	K00023	K00023	K00023	COG1028	acetoacetyl-CoA reductase [EC:1.1.1.36]	Enoyl-(Acyl carrier protein) reductase [PF13561.10]; short chain dehydrogenase [PF00106.29]; KR domain [PF08659.14]	IQ	ko00630,ko00650,ko01120,ko01200,map00630,map00650,map01120,map01200	M00373	adh_short,adh_short_C2	Bacteria	Proteobacteria	Betaproteobacteria	Rhodocyclales	NA	NA	PHA	Biosynthesis	phaB	Acetyl-CoA reductase	1.1.1.36	COG1028
95	hard_filtered_transcripts_cluster_NODE_891_length_26094_cov_56.814458_g156_i0_11	K00023	K00023	K00023	COG1028	acetoacetyl-CoA reductase [EC:1.1.1.36]	Enoyl-(Acyl carrier protein) reductase [PF13561.10]; short chain dehydrogenase [PF00106.29]; KR domain [PF08659.14]; NAD dependent epimerase/dehydratase family [PF01370.25]	IQ	ko00630,ko00650,ko01120,ko01200,map00630,map00650,map01120,map01200	M00373	adh_short,adh_short_C2	Bacteria	Proteobacteria	Betaproteobacteria	Rhodocyclales	NA	NA	PHA	Biosynthesis	phaB	Acetyl-CoA reductase	1.1.1.36	COG1028
96	hard_filtered_transcripts_cluster_NODE_9643_length_8797_cov_41.531064_g2111_i0_7	K00023	K00023	K00023	COG1028	acetoacetyl-CoA reductase [EC:1.1.1.36]	Enoyl-(Acyl carrier protein) reductase [PF13561.10]; short chain dehydrogenase [PF00106.29]; KR domain [PF08659.14]	IQ	ko00630,ko00650,ko01120,ko01200,map00630,map00650,map01120,map01200	M00373	adh_short,adh_short_C2	Bacteria	Proteobacteria	Betaproteobacteria	Burkholderiales	Comamonadaceae	NA	PHA	Biosynthesis	phaB	Acetyl-CoA reductase	1.1.1.36	COG1028
97	hard_filtered_transcripts_cluster_NODE_15680_length_6629_cov_1332.139109_g944_i4_4	K00023	K00023	K00023	COG1028	acetoacetyl-CoA reductase [EC:1.1.1.36]	Enoyl-(Acyl carrier protein) reductase [PF13561.10]; short chain dehydrogenase [PF00106.29]; KR domain [PF08659.14]	IQ	ko00630,ko00650,ko01120,ko01200,map00630,map00650,map01120,map01200	M00373	adh_short,adh_short_C2	Bacteria	Proteobacteria	Betaproteobacteria	Rhodocyclales	Rhodocyclaceae	Propionivibrio	PHA	Biosynthesis	phaB	Acetyl-CoA reductase	1.1.1.36	COG1028
98	hard_filtered_transcripts_cluster_NODE_4977_length_12495_cov_742.199082_g944_i0_9	K00023	K00023	K00023	COG1028	acetoacetyl-CoA reductase [EC:1.1.1.36]	Enoyl-(Acyl carrier protein) reductase [PF13561.10]; short chain dehydrogenase [PF00106.29]; KR domain [PF08659.14]	IQ	ko00630,ko00650,ko01120,ko01200,map00630,map00650,map01120,map01200	M00373	adh_short,adh_short_C2	Bacteria	Proteobacteria	Betaproteobacteria	Rhodocyclales	Rhodocyclaceae	Propionivibrio	PHA	Biosynthesis	phaB	Acetyl-CoA reductase	1.1.1.36	COG1028
99	hard_filtered_transcripts_cluster_NODE_19353_length_5813_cov_9.028049_g4915_i0_4	K00023	K00023	K00023	COG1028	acetoacetyl-CoA reductase [EC:1.1.1.36]	Enoyl-(Acyl carrier protein) reductase [PF13561.10]; short chain dehydrogenase [PF00106.29]; KR domain [PF08659.14]; NAD dependent epimerase/dehydratase family [PF01370.25]	IQ	ko00630,ko00650,ko01120,ko01200,map00630,map00650,map01120,map01200	M00373	adh_short,adh_short_C2	Bacteria	Proteobacteria	Betaproteobacteria	Burkholderiales	NA	Rubrivivax	PHA	Biosynthesis	phaB	Acetyl-CoA reductase	1.1.1.36	COG1028
100	hard_filtered_transcripts_cluster_NODE_25843_length_4820_cov_9.643354_g7225_i0_2	K00023	K00023	K00023	COG1028	acetoacetyl-CoA reductase [EC:1.1.1.36]	Enoyl-(Acyl carrier protein) reductase [PF13561.10]; short chain dehydrogenase [PF00106.29]; KR domain [PF08659.14]; NAD dependent epimerase/dehydratase family [PF01370.25]	IQ	ko00630,ko00650,ko01120,ko01200,map00630,map00650,map01120,map01200	M00373	adh_short,adh_short_C2	Bacteria	Proteobacteria	Betaproteobacteria	Burkholderiales	Comamonadaceae	Simplicispira	PHA	Biosynthesis	phaB	Acetyl-CoA reductase	1.1.1.36	COG1028
101	hard_filtered_transcripts_cluster_NODE_24996_length_4931_cov_108.630712_g1531_i8_3	K00023	no	K00023	COG1028	no	short chain dehydrogenase [PF00106.29]; Enoyl-(Acyl carrier protein) reductase [PF13561.10]; KR domain [PF08659.14]	IQ	ko00630,ko00650,ko01120,ko01200,map00630,map00650,map01120,map01200	M00373	adh_short,adh_short_C2	Bacteria	Proteobacteria	Betaproteobacteria	Burkholderiales	NA	Sphaerotilus	PHA	Biosynthesis	phaB	Acetyl-CoA reductase	1.1.1.36	COG1028
102	hard_filtered_transcripts_cluster_NODE_37506_length_3751_cov_14.977977_g11970_i0_4	K00023	K00023	K00023	COG1028	acetoacetyl-CoA reductase [EC:1.1.1.36]	Enoyl-(Acyl carrier protein) reductase [PF13561.10]; short chain dehydrogenase [PF00106.29]; KR domain [PF08659.14]	IQ	ko00630,ko00650,ko01120,ko01200,map00630,map00650,map01120,map01200	M00373	adh_short,adh_short_C2	Bacteria	Proteobacteria	Betaproteobacteria	Nitrosomonadales	Sterolibacteriaceae	Sulfuritalea	PHA	Biosynthesis	phaB	Acetyl-CoA reductase	1.1.1.36	COG1028
103	hard_filtered_transcripts_cluster_NODE_130404_length_1525_cov_18.958678_g71052_i0_2	K00023	K00023	K00023	COG1028	acetoacetyl-CoA reductase [EC:1.1.1.36]	Enoyl-(Acyl carrier protein) reductase [PF13561.10]; short chain dehydrogenase [PF00106.29]; KR domain [PF08659.14]	IQ	ko00630,ko00650,ko01120,ko01200,map00630,map00650,map01120,map01200	M00373	adh_short,adh_short_C2	Bacteria	Proteobacteria	Betaproteobacteria	Rhodocyclales	Zoogloeaceae	Zoogloea	PHA	Biosynthesis	phaB	Acetyl-CoA reductase	1.1.1.36	COG1028
104	hard_filtered_transcripts_cluster_NODE_13748_length_7154_cov_7.832086_g3207_i0_1	K00023	K00023	K00023	COG1028	acetoacetyl-CoA reductase [EC:1.1.1.36]	Enoyl-(Acyl carrier protein) reductase [PF13561.10]; short chain dehydrogenase [PF00106.29]; KR domain [PF08659.14]	IQ	ko00630,ko00650,ko01120,ko01200,map00630,map00650,map01120,map01200	M00373	adh_short,adh_short_C2	Bacteria	Proteobacteria	Betaproteobacteria	Rhodocyclales	Zoogloeaceae	Zoogloea	PHA	Biosynthesis	phaB	Acetyl-CoA reductase	1.1.1.36	COG1028
105	hard_filtered_transcripts_cluster_NODE_17145_length_6278_cov_97.628042_g4222_i0_4	K00700	K00700	K00700	COG0296	1,4-alpha-glucan branching enzyme [EC:2.4.1.18]	Alpha amylase, catalytic domain [PF00128.28]; Alpha amylase, C-terminal all-beta domain [PF02806.22]; Carbohydrate-binding module 48 (Isoamylase N-terminal domain) [PF02922.22]	G	ko00500,ko01100,ko01110,map00500,map01100,map01110	M00565	Alpha-amylase,Alpha-amylase_C,CBM_48	Bacteria	Bacteroidetes	Flavobacteriia	Flavobacteriales	Flavobacteriaceae	Flavobacterium	Glycogen	Branching	glgB	1-4-alpha-glucan branching enzyme GlgB	2.4.1.18	COG0296
106	hard_filtered_transcripts_cluster_NODE_97596_length_1885_cov_20.592163_g46761_i0_2	K00023	K00023	K00023,K00059	COG1028	acetoacetyl-CoA reductase [EC:1.1.1.36]	Enoyl-(Acyl carrier protein) reductase [PF13561.10]; short chain dehydrogenase [PF00106.29]; KR domain [PF08659.14]; NAD dependent epimerase/dehydratase family [PF01370.25]	IQ	ko00061,ko00333,ko00630,ko00650,ko00780,ko01040,ko01100,ko01120,ko01130,ko01200,ko01212,map00061,map00333,map00630,map00650,map00780,map01040,map01100,map01120,map01130,map01200,map01212	M00083,M00373,M00572	adh_short_C2	Bacteria	Bacteroidetes	Sphingobacteriia	Sphingobacteriales	Sphingobacteriaceae	NA	PHA	Biosynthesis	phaB	Acetyl-CoA reductase	1.1.1.36	COG1028
107	hard_filtered_transcripts_cluster_NODE_115834_length_1663_cov_47.759748_g59930_i0_1	K00023	K00023	K00023,K00059	COG1028	acetoacetyl-CoA reductase [EC:1.1.1.36]	Enoyl-(Acyl carrier protein) reductase [PF13561.10]; short chain dehydrogenase [PF00106.29]; KR domain [PF08659.14]; NAD dependent epimerase/dehydratase family [PF01370.25]	IQ	ko00061,ko00333,ko00630,ko00650,ko00780,ko01040,ko01100,ko01120,ko01130,ko01200,ko01212,map00061,map00333,map00630,map00650,map00780,map01040,map01100,map01120,map01130,map01200,map01212	M00083,M00373,M00572	adh_short,adh_short_C2	Bacteria	Proteobacteria	Gammaproteobacteria	Thiotrichales	Thiotrichaceae	Thiothrix	PHA	Biosynthesis	phaB	Acetyl-CoA reductase	1.1.1.36	COG1028
108	hard_filtered_transcripts_cluster_NODE_41_length_54433_cov_60.536737_g14_i0_10	K00024	K00024	K00024	COG0039	malate dehydrogenase [EC:1.1.1.37]	lactate/malate dehydrogenase, alpha/beta C-terminal domain [PF02866.22]; lactate/malate dehydrogenase, NAD binding domain [PF00056.27]	C	ko00020,ko00270,ko00620,ko00630,ko00680,ko00710,ko00720,ko01100,ko01110,ko01120,ko01130,ko01200,map00020,map00270,map00620,map00630,map00680,map00710,map00720,map01100,map01110,map01120,map01130,map01200	M00009,M00011,M00012,M00168,M00173,M00346,M00374,M00620,M00740	Ldh_1_C,Ldh_1_N	Bacteria	Proteobacteria	Betaproteobacteria	Rhodocyclales	Azonexaceae	Azonexus	TCA	no	mdh	Malate dehydrogenase	1.1.1.37	COG0039
109	hard_filtered_transcripts_cluster_NODE_724_length_27777_cov_39.188023_g133_i0_5	K00024	K00024	K00024	COG0039	malate dehydrogenase [EC:1.1.1.37]	lactate/malate dehydrogenase, alpha/beta C-terminal domain [PF02866.22]; lactate/malate dehydrogenase, NAD binding domain [PF00056.27]	C	ko00020,ko00270,ko00620,ko00630,ko00680,ko00710,ko00720,ko01100,ko01110,ko01120,ko01130,ko01200,map00020,map00270,map00620,map00630,map00680,map00710,map00720,map01100,map01110,map01120,map01130,map01200	M00009,M00011,M00012,M00168,M00173,M00346,M00374,M00620,M00740	Ldh_1_C,Ldh_1_N	Bacteria	Proteobacteria	Betaproteobacteria	Rhodocyclales	Azonexaceae	Azonexus	TCA	no	mdh	Malate dehydrogenase	1.1.1.37	COG0039
110	hard_filtered_transcripts_cluster_NODE_131768_length_1514_cov_7.235947_g72133_i0_1	K00024	K00024	K00024	COG0039	malate dehydrogenase [EC:1.1.1.37]	lactate/malate dehydrogenase, alpha/beta C-terminal domain [PF02866.22]; lactate/malate dehydrogenase, NAD binding domain [PF00056.27]	C	ko00020,ko00270,ko00620,ko00630,ko00680,ko00710,ko00720,ko01100,ko01110,ko01120,ko01130,ko01200,map00020,map00270,map00620,map00630,map00680,map00710,map00720,map01100,map01110,map01120,map01130,map01200	M00009,M00011,M00012,M00168,M00173,M00346,M00374,M00620,M00740	Ldh_1_C,Ldh_1_N	Bacteria	Proteobacteria	Betaproteobacteria	Burkholderiales	Comamonadaceae	Caenimonas	TCA	no	mdh	Malate dehydrogenase	1.1.1.37	COG0039
111	hard_filtered_transcripts_cluster_NODE_10465_length_8395_cov_73.595410_g1_i5460_10	K00024	K00024	K00024	COG0039	malate dehydrogenase [EC:1.1.1.37]	lactate/malate dehydrogenase, alpha/beta C-terminal domain [PF02866.22]; lactate/malate dehydrogenase, NAD binding domain [PF00056.27]	C	ko00020,ko00270,ko00620,ko00630,ko00680,ko00710,ko00720,ko01100,ko01110,ko01120,ko01130,ko01200,map00020,map00270,map00620,map00630,map00680,map00710,map00720,map01100,map01110,map01120,map01130,map01200	M00009,M00011,M00012,M00168,M00173,M00346,M00374,M00620,M00740	Ldh_1_C,Ldh_1_N	Bacteria	Proteobacteria	Betaproteobacteria	NA	NA	Candidatus Accumulibacter	TCA	no	mdh	Malate dehydrogenase	1.1.1.37	COG0039
112	hard_filtered_transcripts_cluster_NODE_16100_length_6523_cov_2058.976279_g1_i7781_6	K00024	K00024	K00024	COG0039	malate dehydrogenase [EC:1.1.1.37]	lactate/malate dehydrogenase, alpha/beta C-terminal domain [PF02866.22]; lactate/malate dehydrogenase, NAD binding domain [PF00056.27]	C	ko00020,ko00270,ko00620,ko00630,ko00680,ko00710,ko00720,ko01100,ko01110,ko01120,ko01130,ko01200,map00020,map00270,map00620,map00630,map00680,map00710,map00720,map01100,map01110,map01120,map01130,map01200	M00009,M00011,M00012,M00168,M00173,M00346,M00374,M00620,M00740	Ldh_1_C,Ldh_1_N	Bacteria	Proteobacteria	Betaproteobacteria	NA	NA	Candidatus Accumulibacter	TCA	no	mdh	Malate dehydrogenase	1.1.1.37	COG0039
113	hard_filtered_transcripts_cluster_NODE_18078_length_6064_cov_204.793190_g4500_i0_5	K00024	K00024	K00024	COG0039	malate dehydrogenase [EC:1.1.1.37]	lactate/malate dehydrogenase, alpha/beta C-terminal domain [PF02866.22]; lactate/malate dehydrogenase, NAD binding domain [PF00056.27]	C	ko00020,ko00270,ko00620,ko00630,ko00680,ko00710,ko00720,ko01100,ko01110,ko01120,ko01130,ko01200,map00020,map00270,map00620,map00630,map00680,map00710,map00720,map01100,map01110,map01120,map01130,map01200	M00009,M00011,M00012,M00168,M00173,M00346,M00374,M00620,M00740	Ldh_1_C,Ldh_1_N	Bacteria	Proteobacteria	Betaproteobacteria	NA	NA	Candidatus Accumulibacter	TCA	no	mdh	Malate dehydrogenase	1.1.1.37	COG0039
114	hard_filtered_transcripts_cluster_NODE_2195_length_18067_cov_154.855063_g1_i1370_10	K00024	K00024	K00024	COG0039	malate dehydrogenase [EC:1.1.1.37]	lactate/malate dehydrogenase, alpha/beta C-terminal domain [PF02866.22]; lactate/malate dehydrogenase, NAD binding domain [PF00056.27]	C	ko00020,ko00270,ko00620,ko00630,ko00680,ko00710,ko00720,ko01100,ko01110,ko01120,ko01130,ko01200,map00020,map00270,map00620,map00630,map00680,map00710,map00720,map01100,map01110,map01120,map01130,map01200	M00009,M00011,M00012,M00168,M00173,M00346,M00374,M00620,M00740	Ldh_1_C,Ldh_1_N	Bacteria	Proteobacteria	Betaproteobacteria	NA	NA	Candidatus Accumulibacter	TCA	no	mdh	Malate dehydrogenase	1.1.1.37	COG0039
115	hard_filtered_transcripts_cluster_NODE_26113_length_4790_cov_149.143947_g7324_i0_5	K00024	K00024	K00024	COG0039	malate dehydrogenase [EC:1.1.1.37]	lactate/malate dehydrogenase, alpha/beta C-terminal domain [PF02866.22]; lactate/malate dehydrogenase, NAD binding domain [PF00056.27]	C	ko00020,ko00270,ko00620,ko00630,ko00680,ko00710,ko00720,ko01100,ko01110,ko01120,ko01130,ko01200,map00020,map00270,map00620,map00630,map00680,map00710,map00720,map01100,map01110,map01120,map01130,map01200	M00009,M00011,M00012,M00168,M00173,M00346,M00374,M00620,M00740	Ldh_1_C,Ldh_1_N	Bacteria	Proteobacteria	Betaproteobacteria	NA	NA	Candidatus Accumulibacter	TCA	no	mdh	Malate dehydrogenase	1.1.1.37	COG0039
116	hard_filtered_transcripts_cluster_NODE_2641_length_16673_cov_157.923855_g464_i0_6	K00024	K00024	K00024	COG0039	malate dehydrogenase [EC:1.1.1.37]	lactate/malate dehydrogenase, alpha/beta C-terminal domain [PF02866.22]; lactate/malate dehydrogenase, NAD binding domain [PF00056.27]	C	ko00020,ko00270,ko00620,ko00630,ko00680,ko00710,ko00720,ko01100,ko01110,ko01120,ko01130,ko01200,map00020,map00270,map00620,map00630,map00680,map00710,map00720,map01100,map01110,map01120,map01130,map01200	M00009,M00011,M00012,M00168,M00173,M00346,M00374,M00620,M00740	Ldh_1_C,Ldh_1_N	Bacteria	Proteobacteria	Betaproteobacteria	NA	NA	Candidatus Accumulibacter	TCA	no	mdh	Malate dehydrogenase	1.1.1.37	COG0039
117	hard_filtered_transcripts_cluster_NODE_2693_length_16549_cov_159.012078_g464_i1_6	K00024	K00024	K00024	COG0039	malate dehydrogenase [EC:1.1.1.37]	lactate/malate dehydrogenase, alpha/beta C-terminal domain [PF02866.22]; lactate/malate dehydrogenase, NAD binding domain [PF00056.27]	C	ko00020,ko00270,ko00620,ko00630,ko00680,ko00710,ko00720,ko01100,ko01110,ko01120,ko01130,ko01200,map00020,map00270,map00620,map00630,map00680,map00710,map00720,map01100,map01110,map01120,map01130,map01200	M00009,M00011,M00012,M00168,M00173,M00346,M00374,M00620,M00740	Ldh_1_C,Ldh_1_N	Bacteria	Proteobacteria	Betaproteobacteria	NA	NA	Candidatus Accumulibacter	TCA	no	mdh	Malate dehydrogenase	1.1.1.37	COG0039
118	hard_filtered_transcripts_cluster_NODE_2997_length_15779_cov_730.599198_g537_i0_7	K00024	K00024	K00024	COG0039	malate dehydrogenase [EC:1.1.1.37]	lactate/malate dehydrogenase, alpha/beta C-terminal domain [PF02866.22]; lactate/malate dehydrogenase, NAD binding domain [PF00056.27]	C	ko00020,ko00270,ko00620,ko00630,ko00680,ko00710,ko00720,ko01100,ko01110,ko01120,ko01130,ko01200,map00020,map00270,map00620,map00630,map00680,map00710,map00720,map01100,map01110,map01120,map01130,map01200	M00009,M00011,M00012,M00168,M00173,M00346,M00374,M00620,M00740	Ldh_1_C,Ldh_1_N	Bacteria	Proteobacteria	Betaproteobacteria	NA	NA	Candidatus Accumulibacter	TCA	no	mdh	Malate dehydrogenase	1.1.1.37	COG0039
119	hard_filtered_transcripts_cluster_NODE_3049_length_15660_cov_1059.253930_g546_i0_7	K00024	K00024	K00024	COG0039	malate dehydrogenase [EC:1.1.1.37]	lactate/malate dehydrogenase, alpha/beta C-terminal domain [PF02866.22]; lactate/malate dehydrogenase, NAD binding domain [PF00056.27]	C	ko00020,ko00270,ko00620,ko00630,ko00680,ko00710,ko00720,ko01100,ko01110,ko01120,ko01130,ko01200,map00020,map00270,map00620,map00630,map00680,map00710,map00720,map01100,map01110,map01120,map01130,map01200	M00009,M00011,M00012,M00168,M00173,M00346,M00374,M00620,M00740	Ldh_1_C,Ldh_1_N	Bacteria	Proteobacteria	Betaproteobacteria	NA	NA	Candidatus Accumulibacter	TCA	no	mdh	Malate dehydrogenase	1.1.1.37	COG0039
120	hard_filtered_transcripts_cluster_NODE_305_length_36866_cov_574.892289_g1_i185_29	K00024	K00024	K00024	COG0039	malate dehydrogenase [EC:1.1.1.37]	lactate/malate dehydrogenase, alpha/beta C-terminal domain [PF02866.22]; lactate/malate dehydrogenase, NAD binding domain [PF00056.27]	C	ko00020,ko00270,ko00620,ko00630,ko00680,ko00710,ko00720,ko01100,ko01110,ko01120,ko01130,ko01200,map00020,map00270,map00620,map00630,map00680,map00710,map00720,map01100,map01110,map01120,map01130,map01200	M00009,M00011,M00012,M00168,M00173,M00346,M00374,M00620,M00740	Ldh_1_C,Ldh_1_N	Bacteria	Proteobacteria	Betaproteobacteria	NA	NA	Candidatus Accumulibacter	TCA	no	mdh	Malate dehydrogenase	1.1.1.37	COG0039
121	hard_filtered_transcripts_cluster_NODE_3663_length_14472_cov_163.548996_g670_i0_5	K00024	K00024	K00024	COG0039	malate dehydrogenase [EC:1.1.1.37]	lactate/malate dehydrogenase, alpha/beta C-terminal domain [PF02866.22]; lactate/malate dehydrogenase, NAD binding domain [PF00056.27]	C	ko00020,ko00270,ko00620,ko00630,ko00680,ko00710,ko00720,ko01100,ko01110,ko01120,ko01130,ko01200,map00020,map00270,map00620,map00630,map00680,map00710,map00720,map01100,map01110,map01120,map01130,map01200	M00009,M00011,M00012,M00168,M00173,M00346,M00374,M00620,M00740	Ldh_1_C,Ldh_1_N	Bacteria	Proteobacteria	Betaproteobacteria	NA	NA	Candidatus Accumulibacter	TCA	no	mdh	Malate dehydrogenase	1.1.1.37	COG0039
122	hard_filtered_transcripts_cluster_NODE_3839_length_14152_cov_117.536899_g704_i0_5	K00024	K00024	K00024	COG0039	malate dehydrogenase [EC:1.1.1.37]	lactate/malate dehydrogenase, alpha/beta C-terminal domain [PF02866.22]; lactate/malate dehydrogenase, NAD binding domain [PF00056.27]	C	ko00020,ko00270,ko00620,ko00630,ko00680,ko00710,ko00720,ko01100,ko01110,ko01120,ko01130,ko01200,map00020,map00270,map00620,map00630,map00680,map00710,map00720,map01100,map01110,map01120,map01130,map01200	M00009,M00011,M00012,M00168,M00173,M00346,M00374,M00620,M00740	Ldh_1_C,Ldh_1_N	Bacteria	Proteobacteria	Betaproteobacteria	NA	NA	Candidatus Accumulibacter	TCA	no	mdh	Malate dehydrogenase	1.1.1.37	COG0039
123	hard_filtered_transcripts_cluster_NODE_472_length_31659_cov_1510.087697_g1_i285_5	K00024	K00024	K00024	COG0039	malate dehydrogenase [EC:1.1.1.37]	lactate/malate dehydrogenase, alpha/beta C-terminal domain [PF02866.22]; lactate/malate dehydrogenase, NAD binding domain [PF00056.27]	C	ko00020,ko00270,ko00620,ko00630,ko00680,ko00710,ko00720,ko01100,ko01110,ko01120,ko01130,ko01200,map00020,map00270,map00620,map00630,map00680,map00710,map00720,map01100,map01110,map01120,map01130,map01200	M00009,M00011,M00012,M00168,M00173,M00346,M00374,M00620,M00740	Ldh_1_C,Ldh_1_N	Bacteria	Proteobacteria	Betaproteobacteria	NA	NA	Candidatus Accumulibacter	TCA	no	mdh	Malate dehydrogenase	1.1.1.37	COG0039
124	hard_filtered_transcripts_cluster_NODE_6253_length_11180_cov_278.493202_g670_i1_10	K00024	K00024	K00024	COG0039	malate dehydrogenase [EC:1.1.1.37]	lactate/malate dehydrogenase, alpha/beta C-terminal domain [PF02866.22]; lactate/malate dehydrogenase, NAD binding domain [PF00056.27]	C	ko00020,ko00270,ko00620,ko00630,ko00680,ko00710,ko00720,ko01100,ko01110,ko01120,ko01130,ko01200,map00020,map00270,map00620,map00630,map00680,map00710,map00720,map01100,map01110,map01120,map01130,map01200	M00009,M00011,M00012,M00168,M00173,M00346,M00374,M00620,M00740	Ldh_1_C,Ldh_1_N	Bacteria	Proteobacteria	Betaproteobacteria	NA	NA	Candidatus Accumulibacter	TCA	no	mdh	Malate dehydrogenase	1.1.1.37	COG0039
125	hard_filtered_transcripts_cluster_NODE_6775_length_10691_cov_440.875024_g1_i3797_11	K00024	K00024	K00024	COG0039	malate dehydrogenase [EC:1.1.1.37]	lactate/malate dehydrogenase, alpha/beta C-terminal domain [PF02866.22]; lactate/malate dehydrogenase, NAD binding domain [PF00056.27]	C	ko00020,ko00270,ko00620,ko00630,ko00680,ko00710,ko00720,ko01100,ko01110,ko01120,ko01130,ko01200,map00020,map00270,map00620,map00630,map00680,map00710,map00720,map01100,map01110,map01120,map01130,map01200	M00009,M00011,M00012,M00168,M00173,M00346,M00374,M00620,M00740	Ldh_1_C,Ldh_1_N	Bacteria	Proteobacteria	Betaproteobacteria	NA	NA	Candidatus Accumulibacter	TCA	no	mdh	Malate dehydrogenase	1.1.1.37	COG0039
126	hard_filtered_transcripts_cluster_NODE_7148_length_10399_cov_241.213926_g1_i3969_1	K00024	K00024	K00024	COG0039	malate dehydrogenase [EC:1.1.1.37]	lactate/malate dehydrogenase, alpha/beta C-terminal domain [PF02866.22]; lactate/malate dehydrogenase, NAD binding domain [PF00056.27]	C	ko00020,ko00270,ko00620,ko00630,ko00680,ko00710,ko00720,ko01100,ko01110,ko01120,ko01130,ko01200,map00020,map00270,map00620,map00630,map00680,map00710,map00720,map01100,map01110,map01120,map01130,map01200	M00009,M00011,M00012,M00168,M00173,M00346,M00374,M00620,M00740	Ldh_1_C,Ldh_1_N	Bacteria	Proteobacteria	Betaproteobacteria	NA	NA	Candidatus Accumulibacter	TCA	no	mdh	Malate dehydrogenase	1.1.1.37	COG0039
127	hard_filtered_transcripts_cluster_NODE_81019_length_2160_cov_2594.891711_g1_i20826_2	K00024	K00024	K00024	COG0039	malate dehydrogenase [EC:1.1.1.37]	lactate/malate dehydrogenase, alpha/beta C-terminal domain [PF02866.22]; lactate/malate dehydrogenase, NAD binding domain [PF00056.27]	C	ko00020,ko00270,ko00620,ko00630,ko00680,ko00710,ko00720,ko01100,ko01110,ko01120,ko01130,ko01200,map00020,map00270,map00620,map00630,map00680,map00710,map00720,map01100,map01110,map01120,map01130,map01200	M00009,M00011,M00012,M00168,M00173,M00346,M00374,M00620,M00740	Ldh_1_C,Ldh_1_N	Bacteria	Proteobacteria	Betaproteobacteria	NA	NA	Candidatus Accumulibacter	TCA	no	mdh	Malate dehydrogenase	1.1.1.37	COG0039
128	hard_filtered_transcripts_cluster_NODE_8767_length_9269_cov_1243.517399_g1_i4706_8	K00024	K00024	K00024	COG0039	malate dehydrogenase [EC:1.1.1.37]	lactate/malate dehydrogenase, alpha/beta C-terminal domain [PF02866.22]; lactate/malate dehydrogenase, NAD binding domain [PF00056.27]	C	ko00020,ko00270,ko00620,ko00630,ko00680,ko00710,ko00720,ko01100,ko01110,ko01120,ko01130,ko01200,map00020,map00270,map00620,map00630,map00680,map00710,map00720,map01100,map01110,map01120,map01130,map01200	M00009,M00011,M00012,M00168,M00173,M00346,M00374,M00620,M00740	Ldh_1_C,Ldh_1_N	Bacteria	Proteobacteria	Betaproteobacteria	NA	NA	Candidatus Accumulibacter	TCA	no	mdh	Malate dehydrogenase	1.1.1.37	COG0039
129	hard_filtered_transcripts_cluster_NODE_70966_length_2382_cov_15.642269_g29433_i0_2	K00024	K00024	K00024	COG0039	malate dehydrogenase [EC:1.1.1.37]	lactate/malate dehydrogenase, alpha/beta C-terminal domain [PF02866.22]; lactate/malate dehydrogenase, NAD binding domain [PF00056.27]	C	ko00020,ko00270,ko00620,ko00630,ko00680,ko00710,ko00720,ko01100,ko01110,ko01120,ko01130,ko01200,map00020,map00270,map00620,map00630,map00680,map00710,map00720,map01100,map01110,map01120,map01130,map01200	M00009,M00011,M00012,M00168,M00173,M00346,M00374,M00620,M00740	Ldh_1_C,Ldh_1_N	Bacteria	Proteobacteria	Gammaproteobacteria	NA	Candidatus Competibacteraceae	Candidatus Competibacter	TCA	no	mdh	Malate dehydrogenase	1.1.1.37	COG0039
130	hard_filtered_transcripts_cluster_NODE_131371_length_1517_cov_80.610111_g12981_i15_2	K00024	K00024	K00024	COG0039	malate dehydrogenase [EC:1.1.1.37]	lactate/malate dehydrogenase, alpha/beta C-terminal domain [PF02866.22]; lactate/malate dehydrogenase, NAD binding domain [PF00056.27]	C	ko00020,ko00270,ko00620,ko00630,ko00680,ko00710,ko00720,ko01100,ko01110,ko01120,ko01130,ko01200,map00020,map00270,map00620,map00630,map00680,map00710,map00720,map01100,map01110,map01120,map01130,map01200	M00009,M00011,M00012,M00168,M00173,M00346,M00374,M00620,M00740	Ldh_1_C,Ldh_1_N	Bacteria	Proteobacteria	Gammaproteobacteria	NA	Candidatus Competibacteraceae	Candidatus Contendobacter	TCA	no	mdh	Malate dehydrogenase	1.1.1.37	COG0039
131	hard_filtered_transcripts_cluster_NODE_60416_length_2678_cov_97.816123_g23413_i0_2	K00024	K00024	K00024	COG0039	malate dehydrogenase [EC:1.1.1.37]	lactate/malate dehydrogenase, alpha/beta C-terminal domain [PF02866.22]; lactate/malate dehydrogenase, NAD binding domain [PF00056.27]	C	ko00020,ko00270,ko00620,ko00630,ko00680,ko00710,ko00720,ko01100,ko01110,ko01120,ko01130,ko01200,map00020,map00270,map00620,map00630,map00680,map00710,map00720,map01100,map01110,map01120,map01130,map01200	M00009,M00011,M00012,M00168,M00173,M00346,M00374,M00620,M00740	Ldh_1_C,Ldh_1_N	Bacteria	Proteobacteria	Gammaproteobacteria	NA	Candidatus Competibacteraceae	Candidatus Contendobacter	TCA	no	mdh	Malate dehydrogenase	1.1.1.37	COG0039
132	hard_filtered_transcripts_cluster_NODE_66415_length_2501_cov_83.960873_g12981_i5_2	K00024	K00024	K00024	COG0039	malate dehydrogenase [EC:1.1.1.37]	lactate/malate dehydrogenase, alpha/beta C-terminal domain [PF02866.22]; lactate/malate dehydrogenase, NAD binding domain [PF00056.27]	C	ko00020,ko00270,ko00620,ko00630,ko00680,ko00710,ko00720,ko01100,ko01110,ko01120,ko01130,ko01200,map00020,map00270,map00620,map00630,map00680,map00710,map00720,map01100,map01110,map01120,map01130,map01200	M00009,M00011,M00012,M00168,M00173,M00346,M00374,M00620,M00740	Ldh_1_C,Ldh_1_N	Bacteria	Proteobacteria	Gammaproteobacteria	NA	Candidatus Competibacteraceae	Candidatus Contendobacter	TCA	no	mdh	Malate dehydrogenase	1.1.1.37	COG0039
133	hard_filtered_transcripts_cluster_NODE_57014_length_2793_cov_23.448529_g21535_i0_3	K00024	K00024	K00024	COG0039	malate dehydrogenase [EC:1.1.1.37]	lactate/malate dehydrogenase, NAD binding domain [PF00056.27]; lactate/malate dehydrogenase, alpha/beta C-terminal domain [PF02866.22]	C	ko00020,ko00270,ko00620,ko00630,ko00680,ko00710,ko00720,ko01100,ko01110,ko01120,ko01130,ko01200,map00020,map00270,map00620,map00630,map00680,map00710,map00720,map01100,map01110,map01120,map01130,map01200	M00009,M00011,M00012,M00168,M00173,M00346,M00374,M00620,M00740	Ldh_1_C,Ldh_1_N	Bacteria	Bacteroidetes	Chitinophagia	Chitinophagales	Chitinophagaceae	Chitinophaga	TCA	no	mdh	Malate dehydrogenase	1.1.1.37	COG0039
134	hard_filtered_transcripts_cluster_NODE_34802_length_3948_cov_20.428129_g10789_i0_5	K00024	K00024	K00024	COG0039	malate dehydrogenase [EC:1.1.1.37]	lactate/malate dehydrogenase, NAD binding domain [PF00056.27]; lactate/malate dehydrogenase, alpha/beta C-terminal domain [PF02866.22]	C	ko00020,ko00270,ko00620,ko00630,ko00680,ko00710,ko00720,ko01100,ko01110,ko01120,ko01130,ko01200,map00020,map00270,map00620,map00630,map00680,map00710,map00720,map01100,map01110,map01120,map01130,map01200	M00009,M00011,M00012,M00168,M00173,M00346,M00374,M00620,M00740	Ldh_1_C,Ldh_1_N	Bacteria	Bacteroidetes	Flavobacteriia	Flavobacteriales	Weeksellaceae	Cloacibacterium	TCA	no	mdh	Malate dehydrogenase	1.1.1.37	COG0039
135	hard_filtered_transcripts_cluster_NODE_23920_length_5078_cov_29.027173_g6512_i0_3	K00700	K00700	K00700	COG0296	1,4-alpha-glucan branching enzyme [EC:2.4.1.18]	Alpha amylase, catalytic domain [PF00128.28]; Carbohydrate-binding module 48 (Isoamylase N-terminal domain) [PF02922.22]	G	ko00500,ko01100,ko01110,map00500,map01100,map01110	M00565	Alpha-amylase,Alpha-amylase_C,CBM_48	Bacteria	Bacteroidetes	Flavobacteriia	Flavobacteriales	Flavobacteriaceae	Flavobacterium	Glycogen	Branching	glgB	1-4-alpha-glucan branching enzyme GlgB	2.4.1.18	COG0296
136	hard_filtered_transcripts_cluster_NODE_111498_length_1710_cov_100.205864_g56683_i0_1	K00703	K00703	K00703	COG0297	starch synthase [EC:2.4.1.21]	Starch synthase catalytic domain [PF08323.15]; Glycosyl transferases group 1 [PF00534.24]; Glycosyl transferases group 1 [PF13692.10]	G	ko00500,ko01100,ko01110,ko02026,map00500,map01100,map01110,map02026	M00565	Glyco_transf_5,Glycos_transf_1	Bacteria	Bacteroidetes	Flavobacteriia	Flavobacteriales	Flavobacteriaceae	Flavobacterium	Glycogen	Branching	glgA	Glycogen synthase	2.4.1.21	COG0297
137	hard_filtered_transcripts_cluster_NODE_111499_length_1710_cov_77.164325_g56684_i0_1	K00703	K00703	K00703	COG0297	starch synthase [EC:2.4.1.21]	Starch synthase catalytic domain [PF08323.15]; Glycosyl transferases group 1 [PF00534.24]; Glycosyl transferases group 1 [PF13692.10]	G	ko00500,ko01100,ko01110,ko02026,map00500,map01100,map01110,map02026	M00565	Glyco_transf_5,Glycos_transf_1	Bacteria	Bacteroidetes	Flavobacteriia	Flavobacteriales	Flavobacteriaceae	Flavobacterium	Glycogen	Branching	glgA	Glycogen synthase	2.4.1.21	COG0297
138	hard_filtered_transcripts_cluster_NODE_29968_length_4372_cov_30.837404_g8802_i0_3	K00703	no	K00703	COG0297	no	Starch synthase catalytic domain [PF08323.15]	G	ko00500,ko01100,ko01110,ko02026,map00500,map01100,map01110,map02026	M00565	Glyco_transf_5	Bacteria	Bacteroidetes	Flavobacteriia	Flavobacteriales	Flavobacteriaceae	Flavobacterium	Glycogen	Branching	glgA	Glycogen synthase	2.4.1.21	COG0297
139	hard_filtered_transcripts_cluster_NODE_30784_length_4289_cov_15.401565_g9146_i0_3	K00703	no	K00703	COG0297	no	Starch synthase catalytic domain [PF08323.15]	G	ko00500,ko01100,ko01110,ko02026,map00500,map01100,map01110,map02026	M00565	Glyco_transf_5	Bacteria	Bacteroidetes	Flavobacteriia	Flavobacteriales	Flavobacteriaceae	Flavobacterium	Glycogen	Branching	glgA	Glycogen synthase	2.4.1.21	COG0297
140	hard_filtered_transcripts_cluster_NODE_30851_length_4283_cov_24.654394_g9146_i1_3	K00703	no	K00703	COG0297	no	Starch synthase catalytic domain [PF08323.15]	G	ko00500,ko01100,ko01110,ko02026,map00500,map01100,map01110,map02026	M00565	Glyco_transf_5	Bacteria	Bacteroidetes	Flavobacteriia	Flavobacteriales	Flavobacteriaceae	Flavobacterium	Glycogen	Branching	glgA	Glycogen synthase	2.4.1.21	COG0297
141	hard_filtered_transcripts_cluster_NODE_31918_length_4190_cov_31.757348_g9594_i0_1	K00703	no	K00703	COG0297	no	Starch synthase catalytic domain [PF08323.15]; Domain of unknown function (DUF4270) [PF14092.10]	G	ko00500,ko01100,ko01110,ko02026,map00500,map01100,map01110,map02026	M00565	Glyco_transf_5	Bacteria	Bacteroidetes	Flavobacteriia	Flavobacteriales	Flavobacteriaceae	Flavobacterium	Glycogen	Branching	glgA	Glycogen synthase	2.4.1.21	COG0297
142	hard_filtered_transcripts_cluster_NODE_18119_length_6056_cov_14.881163_g4510_i0_4	K00024	K00024	K00024	COG0039	malate dehydrogenase [EC:1.1.1.37]	lactate/malate dehydrogenase, alpha/beta C-terminal domain [PF02866.22]; lactate/malate dehydrogenase, NAD binding domain [PF00056.27]	C	ko00020,ko00270,ko00620,ko00630,ko00680,ko00710,ko00720,ko01100,ko01110,ko01120,ko01130,ko01200,map00020,map00270,map00620,map00630,map00680,map00710,map00720,map01100,map01110,map01120,map01130,map01200	M00009,M00011,M00012,M00168,M00173,M00346,M00374,M00620,M00740	Ldh_1_C,Ldh_1_N	Bacteria	Acidobacteria	Holophagae	Holophagales	Holophagaceae	Geothrix	TCA	no	mdh	Malate dehydrogenase	1.1.1.37	COG0039
143	hard_filtered_transcripts_cluster_NODE_100943_length_1839_cov_7.815968_g45945_i1_2	K00024	K00024	K00024	COG0039	malate dehydrogenase [EC:1.1.1.37]	lactate/malate dehydrogenase, alpha/beta C-terminal domain [PF02866.22]; lactate/malate dehydrogenase, NAD binding domain [PF00056.27]	C	ko00020,ko00270,ko00620,ko00630,ko00680,ko00710,ko00720,ko01100,ko01110,ko01120,ko01130,ko01200,map00020,map00270,map00620,map00630,map00680,map00710,map00720,map01100,map01110,map01120,map01130,map01200	M00009,M00011,M00012,M00168,M00173,M00346,M00374,M00620,M00740	Ldh_1_C,Ldh_1_N	Bacteria	Proteobacteria	Betaproteobacteria	Burkholderiales	Comamonadaceae	Limnohabitans	TCA	no	mdh	Malate dehydrogenase	1.1.1.37	COG0039
144	hard_filtered_transcripts_cluster_NODE_96451_length_1902_cov_10.774740_g45945_i0_2	K00024	K00024	K00024	COG0039	malate dehydrogenase [EC:1.1.1.37]	lactate/malate dehydrogenase, alpha/beta C-terminal domain [PF02866.22]; lactate/malate dehydrogenase, NAD binding domain [PF00056.27]	C	ko00020,ko00270,ko00620,ko00630,ko00680,ko00710,ko00720,ko01100,ko01110,ko01120,ko01130,ko01200,map00020,map00270,map00620,map00630,map00680,map00710,map00720,map01100,map01110,map01120,map01130,map01200	M00009,M00011,M00012,M00168,M00173,M00346,M00374,M00620,M00740	Ldh_1_C,Ldh_1_N	Bacteria	Proteobacteria	Betaproteobacteria	Burkholderiales	Comamonadaceae	Limnohabitans	TCA	no	mdh	Malate dehydrogenase	1.1.1.37	COG0039
145	hard_filtered_transcripts_cluster_NODE_111501_length_1710_cov_42.126451_g56685_i0_3	K00024	K00024	K00024	COG0039	malate dehydrogenase [EC:1.1.1.37]	lactate/malate dehydrogenase, NAD binding domain [PF00056.27]; lactate/malate dehydrogenase, alpha/beta C-terminal domain [PF02866.22]	C	ko00020,ko00270,ko00620,ko00630,ko00680,ko00710,ko00720,ko01100,ko01110,ko01120,ko01130,ko01200,map00020,map00270,map00620,map00630,map00680,map00710,map00720,map01100,map01110,map01120,map01130,map01200	M00009,M00011,M00012,M00168,M00173,M00346,M00374,M00620,M00740	Ldh_1_C,Ldh_1_N	Bacteria	Actinobacteria	NA	NA	NA	NA	TCA	no	mdh	Malate dehydrogenase	1.1.1.37	COG0039
146	hard_filtered_transcripts_cluster_NODE_125318_length_1569_cov_251.139706_g67104_i0_1	K00024	K00024	K00024	COG0039	malate dehydrogenase [EC:1.1.1.37]	lactate/malate dehydrogenase, alpha/beta C-terminal domain [PF02866.22]; lactate/malate dehydrogenase, NAD binding domain [PF00056.27]	C	ko00020,ko00270,ko00620,ko00630,ko00680,ko00710,ko00720,ko01100,ko01110,ko01120,ko01130,ko01200,map00020,map00270,map00620,map00630,map00680,map00710,map00720,map01100,map01110,map01120,map01130,map01200	M00009,M00011,M00012,M00168,M00173,M00346,M00374,M00620,M00740	Ldh_1_C,Ldh_1_N	Bacteria	Actinobacteria	Actinomycetia	NA	NA	NA	TCA	no	mdh	Malate dehydrogenase	1.1.1.37	COG0039
147	hard_filtered_transcripts_cluster_NODE_127972_length_1547_cov_1.934193_g69165_i0_2	K00024	K00024	K00024	COG0039	malate dehydrogenase [EC:1.1.1.37]	lactate/malate dehydrogenase, alpha/beta C-terminal domain [PF02866.22]; lactate/malate dehydrogenase, NAD binding domain [PF00056.27]	C	ko00020,ko00270,ko00620,ko00630,ko00680,ko00710,ko00720,ko01100,ko01110,ko01120,ko01130,ko01200,map00020,map00270,map00620,map00630,map00680,map00710,map00720,map01100,map01110,map01120,map01130,map01200	M00009,M00011,M00012,M00168,M00173,M00346,M00374,M00620,M00740	Ldh_1_C,Ldh_1_N	Bacteria	NA	NA	NA	NA	NA	TCA	no	mdh	Malate dehydrogenase	1.1.1.37	COG0039
148	hard_filtered_transcripts_cluster_NODE_14557_length_6917_cov_18.999269_g125_i123_6	K00024	K00024	K00024	COG0039	malate dehydrogenase [EC:1.1.1.37]	lactate/malate dehydrogenase, alpha/beta C-terminal domain [PF02866.22]; lactate/malate dehydrogenase, NAD binding domain [PF00056.27]	C	ko00020,ko00270,ko00620,ko00630,ko00680,ko00710,ko00720,ko01100,ko01110,ko01120,ko01130,ko01200,map00020,map00270,map00620,map00630,map00680,map00710,map00720,map01100,map01110,map01120,map01130,map01200	M00009,M00011,M00012,M00168,M00173,M00346,M00374,M00620,M00740	Ldh_1_C,Ldh_1_N	Bacteria	Proteobacteria	Gammaproteobacteria	NA	NA	NA	TCA	no	mdh	Malate dehydrogenase	1.1.1.37	COG0039
149	hard_filtered_transcripts_cluster_NODE_16836_length_6340_cov_137.278443_g4119_i0_3	K00024	K00024	K00024	COG0039	malate dehydrogenase [EC:1.1.1.37]	lactate/malate dehydrogenase, alpha/beta C-terminal domain [PF02866.22]; lactate/malate dehydrogenase, NAD binding domain [PF00056.27]	C	ko00020,ko00270,ko00620,ko00630,ko00680,ko00710,ko00720,ko01100,ko01110,ko01120,ko01130,ko01200,map00020,map00270,map00620,map00630,map00680,map00710,map00720,map01100,map01110,map01120,map01130,map01200	M00009,M00011,M00012,M00168,M00173,M00346,M00374,M00620,M00740	Ldh_1_C,Ldh_1_N	Bacteria	Proteobacteria	Gammaproteobacteria	NA	Candidatus Competibacteraceae	NA	TCA	no	mdh	Malate dehydrogenase	1.1.1.37	COG0039
150	hard_filtered_transcripts_cluster_NODE_18101_length_6060_cov_80.912811_g4506_i0_4	K00024	K00024	K00024	COG0039	malate dehydrogenase [EC:1.1.1.37]	lactate/malate dehydrogenase, alpha/beta C-terminal domain [PF02866.22]; lactate/malate dehydrogenase, NAD binding domain [PF00056.27]	C	ko00020,ko00270,ko00620,ko00630,ko00680,ko00710,ko00720,ko01100,ko01110,ko01120,ko01130,ko01200,map00020,map00270,map00620,map00630,map00680,map00710,map00720,map01100,map01110,map01120,map01130,map01200	M00009,M00011,M00012,M00168,M00173,M00346,M00374,M00620,M00740	Ldh_1_C,Ldh_1_N	Bacteria	Proteobacteria	Gammaproteobacteria	NA	Candidatus Competibacteraceae	NA	TCA	no	mdh	Malate dehydrogenase	1.1.1.37	COG0039
151	hard_filtered_transcripts_cluster_NODE_21093_length_5504_cov_101.229976_g5525_i0_1	K00024	K00024	K00024	COG0039	malate dehydrogenase [EC:1.1.1.37]	lactate/malate dehydrogenase, alpha/beta C-terminal domain [PF02866.22]; lactate/malate dehydrogenase, NAD binding domain [PF00056.27]	C	ko00020,ko00270,ko00620,ko00630,ko00680,ko00710,ko00720,ko01100,ko01110,ko01120,ko01130,ko01200,map00020,map00270,map00620,map00630,map00680,map00710,map00720,map01100,map01110,map01120,map01130,map01200	M00009,M00011,M00012,M00168,M00173,M00346,M00374,M00620,M00740	Ldh_1_C,Ldh_1_N	Bacteria	Proteobacteria	Betaproteobacteria	NA	NA	NA	TCA	no	mdh	Malate dehydrogenase	1.1.1.37	COG0039
152	hard_filtered_transcripts_cluster_NODE_30590_length_4308_cov_20.840850_g125_i262_2	K00024	K00024	K00024	COG0039	malate dehydrogenase [EC:1.1.1.37]	lactate/malate dehydrogenase, alpha/beta C-terminal domain [PF02866.22]; lactate/malate dehydrogenase, NAD binding domain [PF00056.27]	C	ko00020,ko00270,ko00620,ko00630,ko00680,ko00710,ko00720,ko01100,ko01110,ko01120,ko01130,ko01200,map00020,map00270,map00620,map00630,map00680,map00710,map00720,map01100,map01110,map01120,map01130,map01200	M00009,M00011,M00012,M00168,M00173,M00346,M00374,M00620,M00740	Ldh_1_C,Ldh_1_N	Bacteria	Proteobacteria	Gammaproteobacteria	Chromatiales	Chromatiaceae	NA	TCA	no	mdh	Malate dehydrogenase	1.1.1.37	COG0039
153	hard_filtered_transcripts_cluster_NODE_31472_length_4229_cov_48.578681_g9400_i0_4	K00024	K00024	K00024	COG0039	malate dehydrogenase [EC:1.1.1.37]	lactate/malate dehydrogenase, NAD binding domain [PF00056.27]; lactate/malate dehydrogenase, alpha/beta C-terminal domain [PF02866.22]	C	ko00020,ko00270,ko00620,ko00630,ko00680,ko00710,ko00720,ko01100,ko01110,ko01120,ko01130,ko01200,map00020,map00270,map00620,map00630,map00680,map00710,map00720,map01100,map01110,map01120,map01130,map01200	M00009,M00011,M00012,M00168,M00173,M00346,M00374,M00620,M00740	Ldh_1_C,Ldh_1_N	Bacteria	Bacteroidetes	Flavobacteriia	Flavobacteriales	NA	NA	TCA	no	mdh	Malate dehydrogenase	1.1.1.37	COG0039
154	hard_filtered_transcripts_cluster_NODE_33970_length_4014_cov_26.053286_g10432_i0_3	K00024	K00024	K00024	COG0039	malate dehydrogenase [EC:1.1.1.37]	lactate/malate dehydrogenase, alpha/beta C-terminal domain [PF02866.22]; lactate/malate dehydrogenase, NAD binding domain [PF00056.27]; Family 4 glycosyl hydrolase [PF02056.20]	C	ko00020,ko00270,ko00620,ko00630,ko00680,ko00710,ko00720,ko01100,ko01110,ko01120,ko01130,ko01200,map00020,map00270,map00620,map00630,map00680,map00710,map00720,map01100,map01110,map01120,map01130,map01200	M00009,M00011,M00012,M00168,M00173,M00346,M00374,M00620,M00740	Ldh_1_C,Ldh_1_N	Bacteria	Proteobacteria	Alphaproteobacteria	NA	NA	NA	TCA	no	mdh	Malate dehydrogenase	1.1.1.37	COG0039
155	hard_filtered_transcripts_cluster_NODE_3504_length_14772_cov_15.313491_g627_i0_1	K00024	no	K00024	COG0039	no	lactate/malate dehydrogenase, NAD binding domain [PF00056.27]; lactate/malate dehydrogenase, alpha/beta C-terminal domain [PF02866.22]	C	ko00020,ko00270,ko00620,ko00630,ko00680,ko00710,ko00720,ko01100,ko01110,ko01120,ko01130,ko01200,map00020,map00270,map00620,map00630,map00680,map00710,map00720,map01100,map01110,map01120,map01130,map01200	M00009,M00011,M00012,M00168,M00173,M00346,M00374,M00620,M00740	Ldh_1_C,Ldh_1_N	Bacteria	Proteobacteria	Alphaproteobacteria	NA	NA	NA	TCA	no	mdh	Malate dehydrogenase	1.1.1.37	COG0039
156	hard_filtered_transcripts_cluster_NODE_40548_length_3558_cov_12.839024_g13363_i0_1	K00024	no	K00024	COG0039	no	lactate/malate dehydrogenase, alpha/beta C-terminal domain [PF02866.22]	C	ko00020,ko00270,ko00620,ko00630,ko00680,ko00710,ko00720,ko01100,ko01110,ko01120,ko01130,ko01200,map00020,map00270,map00620,map00630,map00680,map00710,map00720,map01100,map01110,map01120,map01130,map01200	M00009,M00011,M00012,M00168,M00173,M00346,M00374,M00620,M00740	Ldh_1_C,Ldh_1_N	Bacteria	Proteobacteria	Alphaproteobacteria	NA	NA	NA	TCA	no	mdh	Malate dehydrogenase	1.1.1.37	COG0039
157	hard_filtered_transcripts_cluster_NODE_55434_length_2851_cov_22.335133_g20700_i0_3	K00024	K00024	K00024	COG0039	malate dehydrogenase [EC:1.1.1.37]	lactate/malate dehydrogenase, NAD binding domain [PF00056.27]; lactate/malate dehydrogenase, alpha/beta C-terminal domain [PF02866.22]	C	ko00020,ko00270,ko00620,ko00630,ko00680,ko00710,ko00720,ko01100,ko01110,ko01120,ko01130,ko01200,map00020,map00270,map00620,map00630,map00680,map00710,map00720,map01100,map01110,map01120,map01130,map01200	M00009,M00011,M00012,M00168,M00173,M00346,M00374,M00620,M00740	Ldh_1_C,Ldh_1_N	Bacteria	NA	NA	NA	NA	NA	TCA	no	mdh	Malate dehydrogenase	1.1.1.37	COG0039
158	hard_filtered_transcripts_cluster_NODE_6369_length_11064_cov_77.137840_g133_i8_10	K00024	K00024	K00024	COG0039	malate dehydrogenase [EC:1.1.1.37]	lactate/malate dehydrogenase, alpha/beta C-terminal domain [PF02866.22]; lactate/malate dehydrogenase, NAD binding domain [PF00056.27]	C	ko00020,ko00270,ko00620,ko00630,ko00680,ko00710,ko00720,ko01100,ko01110,ko01120,ko01130,ko01200,map00020,map00270,map00620,map00630,map00680,map00710,map00720,map01100,map01110,map01120,map01130,map01200	M00009,M00011,M00012,M00168,M00173,M00346,M00374,M00620,M00740	Ldh_1_C,Ldh_1_N	Bacteria	Proteobacteria	Betaproteobacteria	Rhodocyclales	NA	NA	TCA	no	mdh	Malate dehydrogenase	1.1.1.37	COG0039
159	hard_filtered_transcripts_cluster_NODE_65984_length_2513_cov_36.695082_g26541_i0_2	K00024	K00024	K00024	COG0039	malate dehydrogenase [EC:1.1.1.37]	lactate/malate dehydrogenase, alpha/beta C-terminal domain [PF02866.22]; lactate/malate dehydrogenase, NAD binding domain [PF00056.27]; Family 4 glycosyl hydrolase [PF02056.20]	C	ko00020,ko00270,ko00620,ko00630,ko00680,ko00710,ko00720,ko01100,ko01110,ko01120,ko01130,ko01200,map00020,map00270,map00620,map00630,map00680,map00710,map00720,map01100,map01110,map01120,map01130,map01200	M00009,M00011,M00012,M00168,M00173,M00346,M00374,M00620,M00740	Ldh_1_C,Ldh_1_N	Bacteria	Proteobacteria	Alphaproteobacteria	NA	NA	NA	TCA	no	mdh	Malate dehydrogenase	1.1.1.37	COG0039
160	hard_filtered_transcripts_cluster_NODE_67438_length_2473_cov_18.947500_g27390_i0_1	K00024	K00024	K00024	COG0039	malate dehydrogenase [EC:1.1.1.37]	lactate/malate dehydrogenase, NAD binding domain [PF00056.27]; lactate/malate dehydrogenase, alpha/beta C-terminal domain [PF02866.22]	C	ko00020,ko00270,ko00620,ko00630,ko00680,ko00710,ko00720,ko01100,ko01110,ko01120,ko01130,ko01200,map00020,map00270,map00620,map00630,map00680,map00710,map00720,map01100,map01110,map01120,map01130,map01200	M00009,M00011,M00012,M00168,M00173,M00346,M00374,M00620,M00740	Ldh_1_C,Ldh_1_N	Bacteria	Chloroflexi	Anaerolineae	Anaerolineales	NA	NA	TCA	no	mdh	Malate dehydrogenase	1.1.1.37	COG0039
161	hard_filtered_transcripts_cluster_NODE_69930_length_2408_cov_42.106210_g28835_i0_2	K00024	K00024	K00024	COG0039	malate dehydrogenase [EC:1.1.1.37]	lactate/malate dehydrogenase, NAD binding domain [PF00056.27]; lactate/malate dehydrogenase, alpha/beta C-terminal domain [PF02866.22]	C	ko00020,ko00270,ko00620,ko00630,ko00680,ko00710,ko00720,ko01100,ko01110,ko01120,ko01130,ko01200,map00020,map00270,map00620,map00630,map00680,map00710,map00720,map01100,map01110,map01120,map01130,map01200	M00009,M00011,M00012,M00168,M00173,M00346,M00374,M00620,M00740	Ldh_1_C,Ldh_1_N	Bacteria	Chlorobi	NA	NA	NA	NA	TCA	no	mdh	Malate dehydrogenase	1.1.1.37	COG0039
162	hard_filtered_transcripts_cluster_NODE_71823_length_2361_cov_15.313811_g29913_i0_1	K00024	K00024	K00024	COG0039	malate dehydrogenase [EC:1.1.1.37]	lactate/malate dehydrogenase, NAD binding domain [PF00056.27]; lactate/malate dehydrogenase, alpha/beta C-terminal domain [PF02866.22]	C	ko00020,ko00270,ko00620,ko00630,ko00680,ko00710,ko00720,ko01100,ko01110,ko01120,ko01130,ko01200,map00020,map00270,map00620,map00630,map00680,map00710,map00720,map01100,map01110,map01120,map01130,map01200	M00009,M00011,M00012,M00168,M00173,M00346,M00374,M00620,M00740	Ldh_1_C,Ldh_1_N	Bacteria	Chloroflexi	NA	NA	NA	NA	TCA	no	mdh	Malate dehydrogenase	1.1.1.37	COG0039
163	hard_filtered_transcripts_cluster_NODE_81232_length_2156_cov_61.915987_g35775_i0_2	K00024	K00024	K00024	COG0039	malate dehydrogenase [EC:1.1.1.37]	lactate/malate dehydrogenase, NAD binding domain [PF00056.27]; lactate/malate dehydrogenase, alpha/beta C-terminal domain [PF02866.22]	C	ko00020,ko00270,ko00620,ko00630,ko00680,ko00710,ko00720,ko01100,ko01110,ko01120,ko01130,ko01200,map00020,map00270,map00620,map00630,map00680,map00710,map00720,map01100,map01110,map01120,map01130,map01200	M00009,M00011,M00012,M00168,M00173,M00346,M00374,M00620,M00740	Ldh_1_C,Ldh_1_N	Bacteria	Bacteroidetes	Sphingobacteriia	Sphingobacteriales	NA	NA	TCA	no	mdh	Malate dehydrogenase	1.1.1.37	COG0039
164	hard_filtered_transcripts_cluster_NODE_27943_length_4582_cov_58.116434_g7997_i0_4	K00024	K00024	K00024	COG0039	malate dehydrogenase [EC:1.1.1.37]	lactate/malate dehydrogenase, NAD binding domain [PF00056.27]; lactate/malate dehydrogenase, alpha/beta C-terminal domain [PF02866.22]	C	ko00020,ko00270,ko00620,ko00630,ko00680,ko00710,ko00720,ko01100,ko01110,ko01120,ko01130,ko01200,map00020,map00270,map00620,map00630,map00680,map00710,map00720,map01100,map01110,map01120,map01130,map01200	M00009,M00011,M00012,M00168,M00173,M00346,M00374,M00620,M00740	Ldh_1_C,Ldh_1_N	Bacteria	Bacteroidetes	Flavobacteriia	Flavobacteriales	Flavobacteriaceae	Polaribacter	TCA	no	mdh	Malate dehydrogenase	1.1.1.37	COG0039
165	hard_filtered_transcripts_cluster_NODE_21801_length_5389_cov_238.554364_g1_i9731_1	K00024	no	K00024	COG0039	no	lactate/malate dehydrogenase, alpha/beta C-terminal domain [PF02866.22]	C	ko00020,ko00270,ko00620,ko00630,ko00680,ko00710,ko00720,ko01100,ko01110,ko01120,ko01130,ko01200,map00020,map00270,map00620,map00630,map00680,map00710,map00720,map01100,map01110,map01120,map01130,map01200	M00009,M00011,M00012,M00168,M00173,M00346,M00374,M00620,M00740	Ldh_1_C,Ldh_1_N	Bacteria	Proteobacteria	Betaproteobacteria	Rhodocyclales	Rhodocyclaceae	Propionivibrio	TCA	no	mdh	Malate dehydrogenase	1.1.1.37	COG0039
166	hard_filtered_transcripts_cluster_NODE_32824_length_4111_cov_245.359336_g1_i12882_1	K00024	no	K00024	COG0039	no	lactate/malate dehydrogenase, alpha/beta C-terminal domain [PF02866.22]	C	ko00020,ko00270,ko00620,ko00630,ko00680,ko00710,ko00720,ko01100,ko01110,ko01120,ko01130,ko01200,map00020,map00270,map00620,map00630,map00680,map00710,map00720,map01100,map01110,map01120,map01130,map01200	M00009,M00011,M00012,M00168,M00173,M00346,M00374,M00620,M00740	Ldh_1_C,Ldh_1_N	Bacteria	Proteobacteria	Betaproteobacteria	Rhodocyclales	Rhodocyclaceae	Propionivibrio	TCA	no	mdh	Malate dehydrogenase	1.1.1.37	COG0039
167	hard_filtered_transcripts_cluster_NODE_43079_length_3411_cov_285.592870_g1_i15222_1	K00024	no	K00024	COG0039	no	lactate/malate dehydrogenase, alpha/beta C-terminal domain [PF02866.22]	C	ko00020,ko00270,ko00620,ko00630,ko00680,ko00710,ko00720,ko01100,ko01110,ko01120,ko01130,ko01200,map00020,map00270,map00620,map00630,map00680,map00710,map00720,map01100,map01110,map01120,map01130,map01200	M00009,M00011,M00012,M00168,M00173,M00346,M00374,M00620,M00740	Ldh_1_C,Ldh_1_N	Bacteria	Proteobacteria	Betaproteobacteria	Rhodocyclales	Rhodocyclaceae	Propionivibrio	TCA	no	mdh	Malate dehydrogenase	1.1.1.37	COG0039
168	hard_filtered_transcripts_cluster_NODE_4659_length_12903_cov_1036.285191_g1_i2725_4	K00024	K00024	K00024	COG0039	malate dehydrogenase [EC:1.1.1.37]	lactate/malate dehydrogenase, alpha/beta C-terminal domain [PF02866.22]; lactate/malate dehydrogenase, NAD binding domain [PF00056.27]	C	ko00020,ko00270,ko00620,ko00630,ko00680,ko00710,ko00720,ko01100,ko01110,ko01120,ko01130,ko01200,map00020,map00270,map00620,map00630,map00680,map00710,map00720,map01100,map01110,map01120,map01130,map01200	M00009,M00011,M00012,M00168,M00173,M00346,M00374,M00620,M00740	Ldh_1_C,Ldh_1_N	Bacteria	Proteobacteria	Betaproteobacteria	Rhodocyclales	Rhodocyclaceae	Propionivibrio	TCA	no	mdh	Malate dehydrogenase	1.1.1.37	COG0039
169	hard_filtered_transcripts_cluster_NODE_12521_length_7570_cov_24.681473_g2838_i0_1	K00024	K00024	K00024	COG0039	malate dehydrogenase [EC:1.1.1.37]	lactate/malate dehydrogenase, alpha/beta C-terminal domain [PF02866.22]; lactate/malate dehydrogenase, NAD binding domain [PF00056.27]	C	ko00020,ko00270,ko00620,ko00630,ko00680,ko00710,ko00720,ko01100,ko01110,ko01120,ko01130,ko01200,map00020,map00270,map00620,map00630,map00680,map00710,map00720,map01100,map01110,map01120,map01130,map01200	M00009,M00011,M00012,M00168,M00173,M00346,M00374,M00620,M00740	Ldh_1_C,Ldh_1_N	Bacteria	Proteobacteria	Betaproteobacteria	Burkholderiales	Comamonadaceae	Rhodoferax	TCA	no	mdh	Malate dehydrogenase	1.1.1.37	COG0039
170	hard_filtered_transcripts_cluster_NODE_129884_length_1530_cov_3.262869_g70644_i0_1	K00024	K00024	K00024	COG0039	malate dehydrogenase [EC:1.1.1.37]	lactate/malate dehydrogenase, alpha/beta C-terminal domain [PF02866.22]; lactate/malate dehydrogenase, NAD binding domain [PF00056.27]	C	ko00020,ko00270,ko00620,ko00630,ko00680,ko00710,ko00720,ko01100,ko01110,ko01120,ko01130,ko01200,map00020,map00270,map00620,map00630,map00680,map00710,map00720,map01100,map01110,map01120,map01130,map01200	M00009,M00011,M00012,M00168,M00173,M00346,M00374,M00620,M00740	Ldh_1_C,Ldh_1_N	Bacteria	Proteobacteria	Betaproteobacteria	Burkholderiales	NA	Sphaerotilus	TCA	no	mdh	Malate dehydrogenase	1.1.1.37	COG0039
171	hard_filtered_transcripts_cluster_NODE_36879_length_3796_cov_18.914048_g125_i301_6	K00024	no	K00024	COG0039	no	lactate/malate dehydrogenase, NAD binding domain [PF00056.27]	C	ko00020,ko00270,ko00620,ko00630,ko00680,ko00710,ko00720,ko01100,ko01110,ko01120,ko01130,ko01200,map00020,map00270,map00620,map00630,map00680,map00710,map00720,map01100,map01110,map01120,map01130,map01200	M00009,M00011,M00012,M00168,M00173,M00346,M00374,M00620,M00740	Ldh_1_C,Ldh_1_N	Bacteria	Proteobacteria	Gammaproteobacteria	Chromatiales	Chromatiaceae	Thiohalocapsa	TCA	no	mdh	Malate dehydrogenase	1.1.1.37	COG0039
172	hard_filtered_transcripts_cluster_NODE_28124_length_4565_cov_6.853740_g8074_i0_4	K00024	K00024	K00024	COG0039	malate dehydrogenase [EC:1.1.1.37]	lactate/malate dehydrogenase, alpha/beta C-terminal domain [PF02866.22]; lactate/malate dehydrogenase, NAD binding domain [PF00056.27]	C	ko00020,ko00270,ko00620,ko00630,ko00680,ko00710,ko00720,ko01100,ko01110,ko01120,ko01130,ko01200,map00020,map00270,map00620,map00630,map00680,map00710,map00720,map01100,map01110,map01120,map01130,map01200	M00009,M00011,M00012,M00168,M00173,M00346,M00374,M00620,M00740	Ldh_1_C,Ldh_1_N	Bacteria	Proteobacteria	Betaproteobacteria	Rhodocyclales	Zoogloeaceae	Zoogloea	TCA	no	mdh	Malate dehydrogenase	1.1.1.37	COG0039
173	hard_filtered_transcripts_cluster_NODE_18858_length_5908_cov_49.731791_g4756_i0_4	K00029	K00029	K00027	COG0281	malate dehydrogenase (oxaloacetate-decarboxylating)(NADP+) [EC:1.1.1.40]	Malic enzyme, NAD binding domain [PF03949.19]; Malic enzyme, N-terminal domain [PF00390.23]	C	ko00620,ko01200,ko02020,map00620,map01200,map02020	no	Malic_M,malic	Bacteria	Proteobacteria	Gammaproteobacteria	NA	Candidatus Competibacteraceae	Candidatus Contendobacter	Pyruvate	no	maeA	NADP-dependent fused malic enzyme oxidoreductase phosphotransacetylase	1.1.1.40 2.3.1.8	COG0280 COG0281
174	hard_filtered_transcripts_cluster_NODE_27014_length_4683_cov_85.280911_g7164_i1_3	K00029	K00029	K00027	COG0281	malate dehydrogenase (oxaloacetate-decarboxylating)(NADP+) [EC:1.1.1.40]	Malic enzyme, NAD binding domain [PF03949.19]; Malic enzyme, N-terminal domain [PF00390.23]	C	ko00620,ko01200,ko02020,map00620,map01200,map02020	no	Malic_M,malic	Bacteria	Proteobacteria	Gammaproteobacteria	NA	Candidatus Competibacteraceae	Candidatus Contendobacter	Pyruvate	no	maeA	NADP-dependent fused malic enzyme oxidoreductase phosphotransacetylase	1.1.1.40 2.3.1.8	COG0280 COG0281
175	hard_filtered_transcripts_cluster_NODE_31934_length_4189_cov_36.798348_g9600_i0_6	K00029	K00029	K00027	COG0281	malate dehydrogenase (oxaloacetate-decarboxylating)(NADP+) [EC:1.1.1.40]	Malic enzyme, N-terminal domain [PF00390.23]; Malic enzyme, NAD binding domain [PF03949.19]	C	ko00620,ko01200,ko02020,map00620,map01200,map02020	no	Malic_M,malic	Bacteria	Proteobacteria	Gammaproteobacteria	NA	Candidatus Competibacteraceae	Candidatus Contendobacter	Pyruvate	no	maeA	NADP-dependent fused malic enzyme oxidoreductase phosphotransacetylase	1.1.1.40 2.3.1.8	COG0280 COG0281
176	hard_filtered_transcripts_cluster_NODE_67779_length_2463_cov_67.169038_g27584_i0_3	K00027	no	K00027	COG0281	no	Malic enzyme, N-terminal domain [PF00390.23]	C	ko00620,ko01200,ko02020,map00620,map01200,map02020	no	Malic_M,malic	Bacteria	Proteobacteria	Gammaproteobacteria	NA	Candidatus Competibacteraceae	Candidatus Contendobacter	Pyruvate	no	maeA	Malate dehydrogenase	1.1.1.38	COG0281
177	hard_filtered_transcripts_cluster_NODE_2981_length_15820_cov_15.967168_g531_i0_11	K00029	K00029	K00027	COG0281	malate dehydrogenase (oxaloacetate-decarboxylating)(NADP+) [EC:1.1.1.40]	Malic enzyme, NAD binding domain [PF03949.19]; Malic enzyme, N-terminal domain [PF00390.23]	C	ko00620,ko01200,ko02020,map00620,map01200,map02020	no	Malic_M,malic	Bacteria	Acidobacteria	Holophagae	Holophagales	Holophagaceae	Geothrix	Pyruvate	no	maeA	NADP-dependent fused malic enzyme oxidoreductase phosphotransacetylase	1.1.1.40 2.3.1.8	COG0280 COG0281
178	hard_filtered_transcripts_cluster_NODE_3955_length_13989_cov_15.967016_g531_i1_1	K00029	K00029	K00027	COG0281	malate dehydrogenase (oxaloacetate-decarboxylating)(NADP+) [EC:1.1.1.40]	Malic enzyme, NAD binding domain [PF03949.19]; Malic enzyme, N-terminal domain [PF00390.23]	C	ko00620,ko01200,ko02020,map00620,map01200,map02020	no	Malic_M,malic	Bacteria	Acidobacteria	Holophagae	Holophagales	Holophagaceae	Geothrix	Pyruvate	no	maeA	NADP-dependent fused malic enzyme oxidoreductase phosphotransacetylase	1.1.1.40 2.3.1.8	COG0280 COG0281
179	hard_filtered_transcripts_cluster_NODE_102827_length_1815_cov_7.559701_g50461_i0_1	K00029	K00029	K00027	COG0281	malate dehydrogenase (oxaloacetate-decarboxylating)(NADP+) [EC:1.1.1.40]	Malic enzyme, NAD binding domain [PF03949.19]; Malic enzyme, N-terminal domain [PF00390.23]	C	ko00620,ko01200,ko02020,map00620,map01200,map02020	no	Malic_M,malic	Bacteria	NA	NA	NA	NA	NA	Pyruvate	no	maeA	NADP-dependent fused malic enzyme oxidoreductase phosphotransacetylase	1.1.1.40 2.3.1.8	COG0280 COG0281
180	hard_filtered_transcripts_cluster_NODE_25690_length_4842_cov_114.195429_g7164_i0_5	K00029	K00029	K00027	COG0281	malate dehydrogenase (oxaloacetate-decarboxylating)(NADP+) [EC:1.1.1.40]	Malic enzyme, N-terminal domain [PF00390.23]; Malic enzyme, NAD binding domain [PF03949.19]	C	ko00620,ko01200,ko02020,map00620,map01200,map02020	no	Malic_M,malic	Bacteria	Proteobacteria	Gammaproteobacteria	NA	Candidatus Competibacteraceae	NA	Pyruvate	no	maeA	NADP-dependent fused malic enzyme oxidoreductase phosphotransacetylase	1.1.1.40 2.3.1.8	COG0280 COG0281
181	hard_filtered_transcripts_cluster_NODE_114009_length_1683_cov_10.667702_g58530_i0_1	K00027	K00027	K00027	COG0281	malate dehydrogenase (oxaloacetate-decarboxylating) [EC:1.1.1.38]	Malic enzyme, NAD binding domain [PF03949.19]; Malic enzyme, N-terminal domain [PF00390.23]; ACT domain [PF13291.10]	C	ko00620,ko01200,ko02020,map00620,map01200,map02020	no	ACT_4,Malic_M,malic	Bacteria	Nitrospirae	Nitrospira	Nitrospirales	Nitrospiraceae	Nitrospira	Pyruvate	no	maeA	Malate dehydrogenase	1.1.1.38	COG0281
182	hard_filtered_transcripts_cluster_NODE_16622_length_6387_cov_44.155211_g4055_i0_4	K00937	K00937	K00937	COG0855	polyphosphate kinase [EC:2.7.4.1]	Polyphosphate kinase C-terminal domain 2 [PF13090.10]; Polyphosphate kinase C-terminal domain 1 [PF17941.5]; Polyphosphate kinase middle domain [PF02503.21]; Polyphosphate kinase N-terminal domain [PF13089.10]	P	ko00190,ko03018,map00190,map03018	no	PP_kinase,PP_kinase_C,PP_kinase_N	Bacteria	Bacteroidetes	Flavobacteriia	Flavobacteriales	Flavobacteriaceae	Flavobacterium	Polyphosphate	P polyP n+1	ppk	Polyphosphate kinase	2.7.4.1	no
183	hard_filtered_transcripts_cluster_NODE_68923_length_2434_cov_6.608217_g28248_i0_2	K00937	K00937	K00937	COG0855	polyphosphate kinase [EC:2.7.4.1]	Polyphosphate kinase C-terminal domain 1 [PF17941.5]; Polyphosphate kinase C-terminal domain 2 [PF13090.10]; Polyphosphate kinase middle domain [PF02503.21]	P	ko00190,ko03018,map00190,map03018	no	PP_kinase,PP_kinase_C,PP_kinase_N	Bacteria	Bacteroidetes	Flavobacteriia	Flavobacteriales	Flavobacteriaceae	Flavobacterium	Polyphosphate	P polyP n+1	ppk	Polyphosphate kinase	2.7.4.1	no
184	hard_filtered_transcripts_cluster_NODE_96915_length_1895_cov_11.176180_g46275_i0_2	K00937	K00937	K00937	COG0855	polyphosphate kinase [EC:2.7.4.1]	Polyphosphate kinase C-terminal domain 1 [PF17941.5]; Polyphosphate kinase middle domain [PF02503.21]; Polyphosphate kinase N-terminal domain [PF13089.10]	P	ko00190,ko03018,map00190,map03018	no	PP_kinase,PP_kinase_C,PP_kinase_N	Bacteria	Bacteroidetes	Flavobacteriia	Flavobacteriales	Flavobacteriaceae	Flavobacterium	Polyphosphate	P polyP n+1	ppk	Polyphosphate kinase	2.7.4.1	no
185	hard_filtered_transcripts_cluster_NODE_12614_length_7534_cov_106.394317_g2865_i0_2	K01077	K01077	K01077	COG1785	alkaline phosphatase [EC:3.1.3.1]	Alkaline phosphatase [PF00245.24]	P	ko00730,ko00790,ko01100,ko02020,map00730,map00790,map01100,map02020	M00126	Alk_phosphatase	Bacteria	Bacteroidetes	Flavobacteriia	Flavobacteriales	Flavobacteriaceae	Flavobacterium	Polyphosphate	P regulator	phoAB	Alkaline phosphatase 4	3.1.3.1	COG1785
186	hard_filtered_transcripts_cluster_NODE_16622_length_6387_cov_44.155211_g4055_i0_3	K01524	K01524	K01524	COG0248	exopolyphosphatase / guanosine-5'-triphosphate,3'-diphosphate pyrophosphatase [EC:3.6.1.11 3.6.1.40]	Ppx/GppA phosphatase family [PF02541.20]	FP	ko00230,map00230	no	Ppx-GppA	Bacteria	Bacteroidetes	Flavobacteriia	Flavobacteriales	Flavobacteriaceae	Flavobacterium	Polyphosphate	P polyP n-1	ppx	Exopolyphosphatase	3.6.1.11	COG0248
187	hard_filtered_transcripts_cluster_NODE_67806_length_2463_cov_11.879079_g27593_i0_1	K00029	K00029	K00027,K00029	COG0280	malate dehydrogenase (oxaloacetate-decarboxylating)(NADP+) [EC:1.1.1.40]	Phosphate acetyl/butaryl transferase [PF01515.23]; Malic enzyme, NAD binding domain [PF03949.19]; Malic enzyme, N-terminal domain [PF00390.23]	C	ko00620,ko00710,ko01100,ko01120,ko01200,ko02020,map00620,map00710,map01100,map01120,map01200,map02020	M00169,M00172	Malic_M,PTA_PTB,malic	Bacteria	Bacteroidetes	Sphingobacteriia	Sphingobacteriales	NA	NA	Pyruvate	no	maeB	NADP-dependent fused malic enzyme oxidoreductase phosphotransacetylase	1.1.1.40 2.3.1.8	COG0280 COG0281
188	hard_filtered_transcripts_cluster_NODE_74974_length_2287_cov_9.484643_g31805_i0_1	K00027	K00027	K00027,K00029	COG0280	malate dehydrogenase (oxaloacetate-decarboxylating) [EC:1.1.1.38]	Phosphate acetyl/butaryl transferase [PF01515.23]; Malic enzyme, NAD binding domain [PF03949.19]; Malic enzyme, N-terminal domain [PF00390.23]	C	ko00620,ko00710,ko01100,ko01120,ko01200,ko02020,map00620,map00710,map01100,map01120,map01200,map02020	M00169,M00172	ACT_4,Malic_M,malic	Bacteria	Chloroflexi	NA	NA	NA	NA	Pyruvate	no	maeA	Malate dehydrogenase	1.1.1.38	COG0281
189	hard_filtered_transcripts_cluster_NODE_67197_length_2479_cov_13.620948_g27254_i0_1	K00027	K00027	K00027,K00029,K00625,K04020,K13788	COG0280	malate dehydrogenase (oxaloacetate-decarboxylating) [EC:1.1.1.38]	Malic enzyme, NAD binding domain [PF03949.19]; Phosphate acetyl/butaryl transferase [PF01515.23]; Malic enzyme, N-terminal domain [PF00390.23]	C	ko00430,ko00620,ko00640,ko00680,ko00710,ko00720,ko01100,ko01120,ko01200,ko02020,map00430,map00620,map00640,map00680,map00710,map00720,map01100,map01120,map01200,map02020	M00169,M00172,M00357,M00579	Malic_M,PTA_PTB,malic	Bacteria	NA	NA	NA	NA	NA	Pyruvate	no	maeA	Malate dehydrogenase	1.1.1.38	COG0281
190	hard_filtered_transcripts_cluster_NODE_82577_length_2131_cov_9.958212_g36614_i0_1	K00027	K00027	K00027,K00029,K00625,K13788	COG0280	malate dehydrogenase (oxaloacetate-decarboxylating) [EC:1.1.1.38]	Phosphate acetyl/butaryl transferase [PF01515.23]; Malic enzyme, NAD binding domain [PF03949.19]; Malic enzyme, N-terminal domain [PF00390.23]	C	ko00430,ko00620,ko00640,ko00680,ko00710,ko00720,ko01100,ko01120,ko01200,ko02020,map00430,map00620,map00640,map00680,map00710,map00720,map01100,map01120,map01200,map02020	M00169,M00172,M00357,M00579	Malic_M,PTA_PTB,malic	Bacteria	NA	NA	NA	NA	NA	Pyruvate	no	maeA	Malate dehydrogenase	1.1.1.38	COG0281
191	hard_filtered_transcripts_cluster_NODE_1196_length_23576_cov_25.372208_g204_i0_9	K00027	K00027	K00029	COG0280	malate dehydrogenase (oxaloacetate-decarboxylating) [EC:1.1.1.38]	Phosphate acetyl/butaryl transferase [PF01515.23]; Malic enzyme, NAD binding domain [PF03949.19]; Malic enzyme, N-terminal domain [PF00390.23]	C	ko00620,ko00710,ko01100,ko01120,ko01200,map00620,map00710,map01100,map01120,map01200	M00169,M00172	Malic_M,PTA_PTB,malic	Bacteria	Proteobacteria	Betaproteobacteria	Rhodocyclales	Azonexaceae	Azonexus	Pyruvate	no	maeB	Malate dehydrogenase	1.1.1.38	COG0281
192	hard_filtered_transcripts_cluster_NODE_465_length_31781_cov_58.684433_g87_i0_21	K00027	K00027	K00029	COG0280	malate dehydrogenase (oxaloacetate-decarboxylating) [EC:1.1.1.38]	Phosphate acetyl/butaryl transferase [PF01515.23]; Malic enzyme, NAD binding domain [PF03949.19]; Malic enzyme, N-terminal domain [PF00390.23]	C	ko00620,ko00710,ko01100,ko01120,ko01200,map00620,map00710,map01100,map01120,map01200	M00169,M00172	Malic_M,PTA_PTB,malic	Bacteria	Proteobacteria	Betaproteobacteria	Rhodocyclales	Azonexaceae	Azonexus	Pyruvate	no	maeB	Malate dehydrogenase	1.1.1.38	COG0281
193	hard_filtered_transcripts_cluster_NODE_5396_length_12016_cov_40.437746_g204_i3_13	K00029	no	K00029	COG0280	no	Phosphate acetyl/butaryl transferase [PF01515.23]; Malic enzyme, NAD binding domain [PF03949.19]	C	ko00620,ko00710,ko01100,ko01120,ko01200,map00620,map00710,map01100,map01120,map01200	M00169,M00172	Malic_M,PTA_PTB,malic	Bacteria	Proteobacteria	Betaproteobacteria	Rhodocyclales	Azonexaceae	Azonexus	Pyruvate	no	maeB	NADP-dependent fused malic enzyme oxidoreductase phosphotransacetylase	1.1.1.40 2.3.1.8	COG0280 COG0281
194	hard_filtered_transcripts_cluster_NODE_98859_length_1867_cov_13.612598_g47657_i0_1	K00027	K00027	K00029	COG0280	malate dehydrogenase (oxaloacetate-decarboxylating) [EC:1.1.1.38]	Malic enzyme, NAD binding domain [PF03949.19]; Phosphate acetyl/butaryl transferase [PF01515.23]; Malic enzyme, N-terminal domain [PF00390.23]	C	ko00620,ko00710,ko01100,ko01120,ko01200,map00620,map00710,map01100,map01120,map01200	M00169,M00172	Malic_M,PTA_PTB,malic	Bacteria	Proteobacteria	Betaproteobacteria	Rhodocyclales	Azonexaceae	Azonexus	Pyruvate	no	maeB	Malate dehydrogenase	1.1.1.38	COG0281
195	hard_filtered_transcripts_cluster_NODE_11514_length_7943_cov_71.752986_g2567_i0_6	K00027	K00027	K00029	COG0280	malate dehydrogenase (oxaloacetate-decarboxylating) [EC:1.1.1.38]	Malic enzyme, NAD binding domain [PF03949.19]; Phosphate acetyl/butaryl transferase [PF01515.23]; Malic enzyme, N-terminal domain [PF00390.23]	C	ko00620,ko00710,ko01100,ko01120,ko01200,map00620,map00710,map01100,map01120,map01200	M00169,M00172	Malate_DH,Malic_M,PTA_PTB,malic	Bacteria	Proteobacteria	Betaproteobacteria	NA	NA	Candidatus Accumulibacter	Pyruvate	no	maeB	Malate dehydrogenase	1.1.1.38	COG0281
196	hard_filtered_transcripts_cluster_NODE_122600_length_1595_cov_7.944809_g65024_i0_1	K00029	no	K00029	COG0280	no	Phosphate acetyl/butaryl transferase [PF01515.23]	C	ko00620,ko00710,ko01100,ko01120,ko01200,map00620,map00710,map01100,map01120,map01200	M00169,M00172	Malic_M,PTA_PTB,malic	Bacteria	Proteobacteria	Betaproteobacteria	NA	NA	Candidatus Accumulibacter	Pyruvate	no	maeB	NADP-dependent fused malic enzyme oxidoreductase phosphotransacetylase	1.1.1.40 2.3.1.8	COG0280 COG0281
197	hard_filtered_transcripts_cluster_NODE_1459_length_21769_cov_34.811256_g250_i0_6	K00027	K00027	K00029	COG0280	malate dehydrogenase (oxaloacetate-decarboxylating) [EC:1.1.1.38]	Phosphate acetyl/butaryl transferase [PF01515.23]; Malic enzyme, NAD binding domain [PF03949.19]; Malic enzyme, N-terminal domain [PF00390.23]	C	ko00620,ko00710,ko01100,ko01120,ko01200,map00620,map00710,map01100,map01120,map01200	M00169,M00172	Malic_M,PTA_PTB,malic	Bacteria	Proteobacteria	Betaproteobacteria	NA	NA	Candidatus Accumulibacter	Pyruvate	no	maeB	Malate dehydrogenase	1.1.1.38	COG0281
198	hard_filtered_transcripts_cluster_NODE_14_length_62347_cov_245.431223_g1_i3_57	K00027	K00027	K00029	COG0280	malate dehydrogenase (oxaloacetate-decarboxylating) [EC:1.1.1.38]	Phosphate acetyl/butaryl transferase [PF01515.23]; Malic enzyme, NAD binding domain [PF03949.19]; Malic enzyme, N-terminal domain [PF00390.23]	C	ko00620,ko00710,ko01100,ko01120,ko01200,map00620,map00710,map01100,map01120,map01200	M00169,M00172	Malate_DH,Malic_M,PTA_PTB,malic	Bacteria	Proteobacteria	Betaproteobacteria	NA	NA	Candidatus Accumulibacter	Pyruvate	no	maeB	Malate dehydrogenase	1.1.1.38	COG0281
199	hard_filtered_transcripts_cluster_NODE_15346_length_6704_cov_370.023978_g1_i7499_4	K00027	K00027	K00029	COG0280	malate dehydrogenase (oxaloacetate-decarboxylating) [EC:1.1.1.38]	Phosphate acetyl/butaryl transferase [PF01515.23]; Malic enzyme, NAD binding domain [PF03949.19]; Malic enzyme, N-terminal domain [PF00390.23]	C	ko00620,ko00710,ko01100,ko01120,ko01200,map00620,map00710,map01100,map01120,map01200	M00169,M00172	Malate_DH,Malic_M,PTA_PTB,malic	Bacteria	Proteobacteria	Betaproteobacteria	NA	NA	Candidatus Accumulibacter	Pyruvate	no	maeB	Malate dehydrogenase	1.1.1.38	COG0281
200	hard_filtered_transcripts_cluster_NODE_16821_length_6344_cov_86.515229_g2567_i1_3	K00027	K00027	K00029	COG0280	malate dehydrogenase (oxaloacetate-decarboxylating) [EC:1.1.1.38]	Phosphate acetyl/butaryl transferase [PF01515.23]; Malic enzyme, NAD binding domain [PF03949.19]; Malic enzyme, N-terminal domain [PF00390.23]	C	ko00620,ko00710,ko01100,ko01120,ko01200,map00620,map00710,map01100,map01120,map01200	M00169,M00172	Malate_DH,Malic_M,PTA_PTB,malic	Bacteria	Proteobacteria	Betaproteobacteria	NA	NA	Candidatus Accumulibacter	Pyruvate	no	maeB	Malate dehydrogenase	1.1.1.38	COG0281
201	hard_filtered_transcripts_cluster_NODE_17568_length_6178_cov_160.346765_g132_i5_3	K00027	K00027	K00029	COG0280	malate dehydrogenase (oxaloacetate-decarboxylating) [EC:1.1.1.38]	Phosphate acetyl/butaryl transferase [PF01515.23]; Malic enzyme, NAD binding domain [PF03949.19]; Malic enzyme, N-terminal domain [PF00390.23]	C	ko00620,ko00710,ko01100,ko01120,ko01200,map00620,map00710,map01100,map01120,map01200	M00169,M00172	Malate_DH,Malic_M,PTA_PTB,malic	Bacteria	Proteobacteria	Betaproteobacteria	NA	NA	Candidatus Accumulibacter	Pyruvate	no	maeB	Malate dehydrogenase	1.1.1.38	COG0281
202	hard_filtered_transcripts_cluster_NODE_18066_length_6066_cov_1320.292508_g1_i8467_5	K00027	K00027	K00029	COG0280	malate dehydrogenase (oxaloacetate-decarboxylating) [EC:1.1.1.38]	Malic enzyme, NAD binding domain [PF03949.19]; Malic enzyme, N-terminal domain [PF00390.23]	C	ko00620,ko00710,ko01100,ko01120,ko01200,map00620,map00710,map01100,map01120,map01200	M00169,M00172	Malate_DH,Malic_M,PTA_PTB,malic	Bacteria	Proteobacteria	Betaproteobacteria	NA	NA	Candidatus Accumulibacter	Pyruvate	no	maeB	Malate dehydrogenase	1.1.1.38	COG0281
203	hard_filtered_transcripts_cluster_NODE_1828_length_19710_cov_115.816265_g1_i1130_4	K00027	K00027	K00029	COG0280	malate dehydrogenase (oxaloacetate-decarboxylating) [EC:1.1.1.38]	Phosphate acetyl/butaryl transferase [PF01515.23]; Malic enzyme, NAD binding domain [PF03949.19]; Malic enzyme, N-terminal domain [PF00390.23]	C	ko00620,ko00710,ko01100,ko01120,ko01200,map00620,map00710,map01100,map01120,map01200	M00169,M00172	Malic_M,PTA_PTB,malic	Bacteria	Proteobacteria	Betaproteobacteria	NA	NA	Candidatus Accumulibacter	Pyruvate	no	maeB	Malate dehydrogenase	1.1.1.38	COG0281
204	hard_filtered_transcripts_cluster_NODE_18696_length_5939_cov_213.844187_g4703_i0_3	K00027	K00027	K00029	COG0280	malate dehydrogenase (oxaloacetate-decarboxylating) [EC:1.1.1.38]	Phosphate acetyl/butaryl transferase [PF01515.23]; Malic enzyme, NAD binding domain [PF03949.19]; Malic enzyme, N-terminal domain [PF00390.23]	C	ko00620,ko00710,ko01100,ko01120,ko01200,map00620,map00710,map01100,map01120,map01200	M00169,M00172	Malic_M,PTA_PTB,malic	Bacteria	Proteobacteria	Betaproteobacteria	NA	NA	Candidatus Accumulibacter	Pyruvate	no	maeB	Malate dehydrogenase	1.1.1.38	COG0281
205	hard_filtered_transcripts_cluster_NODE_21178_length_5490_cov_240.258815_g1_i9519_1	K00029	no	K00029	COG0280	no	Phosphate acetyl/butaryl transferase [PF01515.23]	C	ko00620,ko00710,ko01100,ko01120,ko01200,map00620,map00710,map01100,map01120,map01200	M00169,M00172	Malate_DH,Malic_M,PTA_PTB,malic	Bacteria	Proteobacteria	Betaproteobacteria	NA	NA	Candidatus Accumulibacter	Pyruvate	no	maeB	NADP-dependent fused malic enzyme oxidoreductase phosphotransacetylase	1.1.1.40 2.3.1.8	COG0280 COG0281
206	hard_filtered_transcripts_cluster_NODE_2151_length_18271_cov_315.594461_g1_i1342_6	K00027	K00027	K00029	COG0280	malate dehydrogenase (oxaloacetate-decarboxylating) [EC:1.1.1.38]	Phosphate acetyl/butaryl transferase [PF01515.23]; Malic enzyme, NAD binding domain [PF03949.19]; Malic enzyme, N-terminal domain [PF00390.23]	C	ko00620,ko00710,ko01100,ko01120,ko01200,map00620,map00710,map01100,map01120,map01200	M00169,M00172	Malate_DH,Malic_M,PTA_PTB,malic	Bacteria	Proteobacteria	Betaproteobacteria	NA	NA	Candidatus Accumulibacter	Pyruvate	no	maeB	Malate dehydrogenase	1.1.1.38	COG0281
207	hard_filtered_transcripts_cluster_NODE_2159_length_18246_cov_33.001321_g386_i0_8	K00027	K00027	K00029	COG0280	malate dehydrogenase (oxaloacetate-decarboxylating) [EC:1.1.1.38]	Phosphate acetyl/butaryl transferase [PF01515.23]; Malic enzyme, NAD binding domain [PF03949.19]; Malic enzyme, N-terminal domain [PF00390.23]	C	ko00620,ko00710,ko01100,ko01120,ko01200,map00620,map00710,map01100,map01120,map01200	M00169,M00172	Malic_M,PTA_PTB,malic	Bacteria	Proteobacteria	Betaproteobacteria	NA	NA	Candidatus Accumulibacter	Pyruvate	no	maeB	Malate dehydrogenase	1.1.1.38	COG0281
208	hard_filtered_transcripts_cluster_NODE_22024_length_5355_cov_417.313896_g5852_i0_3	K00027	K00027	K00029	COG0280	malate dehydrogenase (oxaloacetate-decarboxylating) [EC:1.1.1.38]	Malic enzyme, NAD binding domain [PF03949.19]; Phosphate acetyl/butaryl transferase [PF01515.23]; Malic enzyme, N-terminal domain [PF00390.23]	C	ko00620,ko00710,ko01100,ko01120,ko01200,map00620,map00710,map01100,map01120,map01200	M00169,M00172	Malate_DH,Malic_M,PTA_PTB,malic	Bacteria	Proteobacteria	Betaproteobacteria	NA	NA	Candidatus Accumulibacter	Pyruvate	no	maeB	Malate dehydrogenase	1.1.1.38	COG0281
209	hard_filtered_transcripts_cluster_NODE_22420_length_5296_cov_3252.160253_g1_i9919_1	K00029	no	K00029	COG0280	no	Malic enzyme, N-terminal domain [PF00390.23]	C	ko00620,ko00710,ko01100,ko01120,ko01200,map00620,map00710,map01100,map01120,map01200	M00169,M00172	Malate_DH,Malic_M,PTA_PTB,malic	Bacteria	Proteobacteria	Betaproteobacteria	NA	NA	Candidatus Accumulibacter	Pyruvate	no	maeB	NADP-dependent fused malic enzyme oxidoreductase phosphotransacetylase	1.1.1.40 2.3.1.8	COG0280 COG0281
210	hard_filtered_transcripts_cluster_NODE_229_length_40025_cov_97.782439_g43_i0_22	K00027	K00027	K00029	COG0280	malate dehydrogenase (oxaloacetate-decarboxylating) [EC:1.1.1.38]	Phosphate acetyl/butaryl transferase [PF01515.23]; Malic enzyme, NAD binding domain [PF03949.19]; Malic enzyme, N-terminal domain [PF00390.23]	C	ko00620,ko00710,ko01100,ko01120,ko01200,map00620,map00710,map01100,map01120,map01200	M00169,M00172	Malic_M,PTA_PTB,malic	Bacteria	Proteobacteria	Betaproteobacteria	NA	NA	Candidatus Accumulibacter	Pyruvate	no	maeB	Malate dehydrogenase	1.1.1.38	COG0281
211	hard_filtered_transcripts_cluster_NODE_2462_length_17178_cov_49.572581_g386_i1_17	K00029	no	K00029	COG0280	no	Phosphate acetyl/butaryl transferase [PF01515.23]	C	ko00620,ko00710,ko01100,ko01120,ko01200,map00620,map00710,map01100,map01120,map01200	M00169,M00172	Malic_M,PTA_PTB,malic	Bacteria	Proteobacteria	Betaproteobacteria	NA	NA	Candidatus Accumulibacter	Pyruvate	no	maeB	NADP-dependent fused malic enzyme oxidoreductase phosphotransacetylase	1.1.1.40 2.3.1.8	COG0280 COG0281
212	hard_filtered_transcripts_cluster_NODE_2599_length_16779_cov_791.431821_g1_i1597_14	K00027	K00027	K00029	COG0280	malate dehydrogenase (oxaloacetate-decarboxylating) [EC:1.1.1.38]	Phosphate acetyl/butaryl transferase [PF01515.23]; Malic enzyme, NAD binding domain [PF03949.19]; Malic enzyme, N-terminal domain [PF00390.23]	C	ko00620,ko00710,ko01100,ko01120,ko01200,map00620,map00710,map01100,map01120,map01200	M00169,M00172	Malic_M,PTA_PTB,malic	Bacteria	Proteobacteria	Betaproteobacteria	NA	NA	Candidatus Accumulibacter	Pyruvate	no	maeB	Malate dehydrogenase	1.1.1.38	COG0281
213	hard_filtered_transcripts_cluster_NODE_29152_length_4456_cov_1079.710244_g3694_i1_2	K00027	K00027	K00029	COG0280	malate dehydrogenase (oxaloacetate-decarboxylating) [EC:1.1.1.38]	Phosphate acetyl/butaryl transferase [PF01515.23]; Malic enzyme, NAD binding domain [PF03949.19]; Malic enzyme, N-terminal domain [PF00390.23]	C	ko00620,ko00710,ko01100,ko01120,ko01200,map00620,map00710,map01100,map01120,map01200	M00169,M00172	Malate_DH,Malic_M,PTA_PTB,malic	Bacteria	Proteobacteria	Betaproteobacteria	NA	NA	Candidatus Accumulibacter	Pyruvate	no	maeB	Malate dehydrogenase	1.1.1.38	COG0281
214	hard_filtered_transcripts_cluster_NODE_2922_length_15971_cov_1647.835640_g1_i1785_2	K00027	K00027	K00029	COG0280	malate dehydrogenase (oxaloacetate-decarboxylating) [EC:1.1.1.38]	Phosphate acetyl/butaryl transferase [PF01515.23]; Malic enzyme, NAD binding domain [PF03949.19]; Malic enzyme, N-terminal domain [PF00390.23]	C	ko00620,ko00710,ko01100,ko01120,ko01200,map00620,map00710,map01100,map01120,map01200	M00169,M00172	Malate_DH,Malic_M,PTA_PTB,malic	Bacteria	Proteobacteria	Betaproteobacteria	NA	NA	Candidatus Accumulibacter	Pyruvate	no	maeB	Malate dehydrogenase	1.1.1.38	COG0281
215	hard_filtered_transcripts_cluster_NODE_3237_length_15268_cov_432.945837_g1_i1955_11	K00027	K00027	K00029	COG0280	malate dehydrogenase (oxaloacetate-decarboxylating) [EC:1.1.1.38]	Phosphate acetyl/butaryl transferase [PF01515.23]; Malic enzyme, NAD binding domain [PF03949.19]; Malic enzyme, N-terminal domain [PF00390.23]	C	ko00620,ko00710,ko01100,ko01120,ko01200,map00620,map00710,map01100,map01120,map01200	M00169,M00172	Malic_M,PTA_PTB,malic	Bacteria	Proteobacteria	Betaproteobacteria	NA	NA	Candidatus Accumulibacter	Pyruvate	no	maeB	Malate dehydrogenase	1.1.1.38	COG0281
216	hard_filtered_transcripts_cluster_NODE_3491_length_14811_cov_206.228864_g1_i2094_10	K00027	K00027	K00029	COG0280	malate dehydrogenase (oxaloacetate-decarboxylating) [EC:1.1.1.38]	Phosphate acetyl/butaryl transferase [PF01515.23]; Malic enzyme, NAD binding domain [PF03949.19]; Malic enzyme, N-terminal domain [PF00390.23]	C	ko00620,ko00710,ko01100,ko01120,ko01200,map00620,map00710,map01100,map01120,map01200	M00169,M00172	Malate_DH,Malic_M,PTA_PTB,malic	Bacteria	Proteobacteria	Betaproteobacteria	NA	NA	Candidatus Accumulibacter	Pyruvate	no	maeB	Malate dehydrogenase	1.1.1.38	COG0281
217	hard_filtered_transcripts_cluster_NODE_39718_length_3607_cov_337.055744_g5852_i1_1	K00027	K00027	K00029	COG0280	malate dehydrogenase (oxaloacetate-decarboxylating) [EC:1.1.1.38]	Phosphate acetyl/butaryl transferase [PF01515.23]; Malic enzyme, NAD binding domain [PF03949.19]; Malic enzyme, N-terminal domain [PF00390.23]	C	ko00620,ko00710,ko01100,ko01120,ko01200,map00620,map00710,map01100,map01120,map01200	M00169,M00172	Malate_DH,Malic_M,PTA_PTB,malic	Bacteria	Proteobacteria	Betaproteobacteria	NA	NA	Candidatus Accumulibacter	Pyruvate	no	maeB	Malate dehydrogenase	1.1.1.38	COG0281
218	hard_filtered_transcripts_cluster_NODE_3_length_96747_cov_65.362621_g1_i0_64	K00027	K00027	K00029	COG0280	malate dehydrogenase (oxaloacetate-decarboxylating) [EC:1.1.1.38]	Phosphate acetyl/butaryl transferase [PF01515.23]; Malic enzyme, NAD binding domain [PF03949.19]; Malic enzyme, N-terminal domain [PF00390.23]	C	ko00620,ko00710,ko01100,ko01120,ko01200,map00620,map00710,map01100,map01120,map01200	M00169,M00172	Malic_M,PTA_PTB,malic	Bacteria	Proteobacteria	Betaproteobacteria	NA	NA	Candidatus Accumulibacter	Pyruvate	no	maeB	Malate dehydrogenase	1.1.1.38	COG0281
219	hard_filtered_transcripts_cluster_NODE_4153_length_13701_cov_50.964412_g1_i2474_7	K00027	K00027	K00029	COG0280	malate dehydrogenase (oxaloacetate-decarboxylating) [EC:1.1.1.38]	Phosphate acetyl/butaryl transferase [PF01515.23]; Malic enzyme, NAD binding domain [PF03949.19]; Malic enzyme, N-terminal domain [PF00390.23]	C	ko00620,ko00710,ko01100,ko01120,ko01200,map00620,map00710,map01100,map01120,map01200	M00169,M00172	Malic_M,PTA_PTB,malic	Bacteria	Proteobacteria	Betaproteobacteria	NA	NA	Candidatus Accumulibacter	Pyruvate	no	maeB	Malate dehydrogenase	1.1.1.38	COG0281
220	hard_filtered_transcripts_cluster_NODE_4616_length_12975_cov_722.925670_g1_i2704_3	K00029	K00029	K00029	COG0280	malate dehydrogenase (oxaloacetate-decarboxylating)(NADP+) [EC:1.1.1.40]	Phosphate acetyl/butaryl transferase [PF01515.23]; Malic enzyme, NAD binding domain [PF03949.19]; Malic enzyme, N-terminal domain [PF00390.23]	C	ko00620,ko00710,ko01100,ko01120,ko01200,map00620,map00710,map01100,map01120,map01200	M00169,M00172	Malic_M,PTA_PTB,malic	Bacteria	Proteobacteria	Betaproteobacteria	NA	NA	Candidatus Accumulibacter	Pyruvate	no	maeB	NADP-dependent fused malic enzyme oxidoreductase phosphotransacetylase	1.1.1.40 2.3.1.8	COG0280 COG0281
221	hard_filtered_transcripts_cluster_NODE_4692_length_12860_cov_1388.451709_g1_i2744_9	K00027	K00027	K00029	COG0280	malate dehydrogenase (oxaloacetate-decarboxylating) [EC:1.1.1.38]	Phosphate acetyl/butaryl transferase [PF01515.23]; Malic enzyme, NAD binding domain [PF03949.19]; Malic enzyme, N-terminal domain [PF00390.23]	C	ko00620,ko00710,ko01100,ko01120,ko01200,map00620,map00710,map01100,map01120,map01200	M00169,M00172	Malate_DH,Malic_M,PTA_PTB,malic	Bacteria	Proteobacteria	Betaproteobacteria	NA	NA	Candidatus Accumulibacter	Pyruvate	no	maeB	Malate dehydrogenase	1.1.1.38	COG0281
222	hard_filtered_transcripts_cluster_NODE_484_length_31386_cov_465.321528_g1_i293_4	K00029	K00029	K00029	COG0280	malate dehydrogenase (oxaloacetate-decarboxylating)(NADP+) [EC:1.1.1.40]	Phosphate acetyl/butaryl transferase [PF01515.23]; Malic enzyme, NAD binding domain [PF03949.19]; Malic enzyme, N-terminal domain [PF00390.23]	C	ko00620,ko00710,ko01100,ko01120,ko01200,map00620,map00710,map01100,map01120,map01200	M00169,M00172	Malic_M,PTA_PTB,malic	Bacteria	Proteobacteria	Betaproteobacteria	NA	NA	Candidatus Accumulibacter	Pyruvate	no	maeB	NADP-dependent fused malic enzyme oxidoreductase phosphotransacetylase	1.1.1.40 2.3.1.8	COG0280 COG0281
223	hard_filtered_transcripts_cluster_NODE_587_length_29875_cov_1381.864472_g1_i364_11	K00027	K00027	K00029	COG0280	malate dehydrogenase (oxaloacetate-decarboxylating) [EC:1.1.1.38]	Phosphate acetyl/butaryl transferase [PF01515.23]; Malic enzyme, NAD binding domain [PF03949.19]; Malic enzyme, N-terminal domain [PF00390.23]	C	ko00620,ko00710,ko01100,ko01120,ko01200,map00620,map00710,map01100,map01120,map01200	M00169,M00172	Malate_DH,Malic_M,PTA_PTB,malic	Bacteria	Proteobacteria	Betaproteobacteria	NA	NA	Candidatus Accumulibacter	Pyruvate	no	maeB	Malate dehydrogenase	1.1.1.38	COG0281
224	hard_filtered_transcripts_cluster_NODE_6003_length_11437_cov_124.010120_g1182_i0_4	K00027	K00027	K00029	COG0280	malate dehydrogenase (oxaloacetate-decarboxylating) [EC:1.1.1.38]	Phosphate acetyl/butaryl transferase [PF01515.23]; Malic enzyme, NAD binding domain [PF03949.19]; Malic enzyme, N-terminal domain [PF00390.23]	C	ko00620,ko00710,ko01100,ko01120,ko01200,map00620,map00710,map01100,map01120,map01200	M00169,M00172	Malate_DH,Malic_M,PTA_PTB,malic	Bacteria	Proteobacteria	Betaproteobacteria	NA	NA	Candidatus Accumulibacter	Pyruvate	no	maeB	Malate dehydrogenase	1.1.1.38	COG0281
225	hard_filtered_transcripts_cluster_NODE_61_length_51933_cov_404.719842_g16_i0_44	K00027	K00027	K00029	COG0280	malate dehydrogenase (oxaloacetate-decarboxylating) [EC:1.1.1.38]	Phosphate acetyl/butaryl transferase [PF01515.23]; Malic enzyme, NAD binding domain [PF03949.19]; Malic enzyme, N-terminal domain [PF00390.23]	C	ko00620,ko00710,ko01100,ko01120,ko01200,map00620,map00710,map01100,map01120,map01200	M00169,M00172	Malic_M,PTA_PTB,malic	Bacteria	Proteobacteria	Betaproteobacteria	NA	NA	Candidatus Accumulibacter	Pyruvate	no	maeB	Malate dehydrogenase	1.1.1.38	COG0281
226	hard_filtered_transcripts_cluster_NODE_673_length_28617_cov_82.338004_g122_i0_12	K00027	K00027	K00029	COG0280	malate dehydrogenase (oxaloacetate-decarboxylating) [EC:1.1.1.38]	Phosphate acetyl/butaryl transferase [PF01515.23]; Malic enzyme, NAD binding domain [PF03949.19]; Malic enzyme, N-terminal domain [PF00390.23]	C	ko00620,ko00710,ko01100,ko01120,ko01200,map00620,map00710,map01100,map01120,map01200	M00169,M00172	Malate_DH,Malic_M,PTA_PTB,malic	Bacteria	Proteobacteria	Betaproteobacteria	NA	NA	Candidatus Accumulibacter	Pyruvate	no	maeB	Malate dehydrogenase	1.1.1.38	COG0281
227	hard_filtered_transcripts_cluster_NODE_720_length_27834_cov_118.134577_g132_i0_25	K00027	K00027	K00029	COG0280	malate dehydrogenase (oxaloacetate-decarboxylating) [EC:1.1.1.38]	Phosphate acetyl/butaryl transferase [PF01515.23]; Malic enzyme, NAD binding domain [PF03949.19]; Malic enzyme, N-terminal domain [PF00390.23]	C	ko00620,ko00710,ko01100,ko01120,ko01200,map00620,map00710,map01100,map01120,map01200	M00169,M00172	Malate_DH,Malic_M,PTA_PTB,malic	Bacteria	Proteobacteria	Betaproteobacteria	NA	NA	Candidatus Accumulibacter	Pyruvate	no	maeB	Malate dehydrogenase	1.1.1.38	COG0281
228	hard_filtered_transcripts_cluster_NODE_7362_length_10237_cov_684.707005_g1_i4077_2	K00027	K00027	K00029	COG0280	malate dehydrogenase (oxaloacetate-decarboxylating) [EC:1.1.1.38]	Phosphate acetyl/butaryl transferase [PF01515.23]; Malic enzyme, NAD binding domain [PF03949.19]; Malic enzyme, N-terminal domain [PF00390.23]	C	ko00620,ko00710,ko01100,ko01120,ko01200,map00620,map00710,map01100,map01120,map01200	M00169,M00172	Malic_M,PTA_PTB,malic	Bacteria	Proteobacteria	Betaproteobacteria	NA	NA	Candidatus Accumulibacter	Pyruvate	no	maeB	Malate dehydrogenase	1.1.1.38	COG0281
229	hard_filtered_transcripts_cluster_NODE_8233_length_9599_cov_68.366996_g1730_i0_8	K00027	K00027	K00029	COG0280	malate dehydrogenase (oxaloacetate-decarboxylating) [EC:1.1.1.38]	Phosphate acetyl/butaryl transferase [PF01515.23]; Malic enzyme, NAD binding domain [PF03949.19]; Malic enzyme, N-terminal domain [PF00390.23]	C	ko00620,ko00710,ko01100,ko01120,ko01200,map00620,map00710,map01100,map01120,map01200	M00169,M00172	Malic_M,PTA_PTB,malic	Bacteria	Proteobacteria	Betaproteobacteria	NA	NA	Candidatus Accumulibacter	Pyruvate	no	maeB	Malate dehydrogenase	1.1.1.38	COG0281
230	hard_filtered_transcripts_cluster_NODE_853_length_26514_cov_103.255701_g1_i536_21	K00027	K00027	K00029	COG0280	malate dehydrogenase (oxaloacetate-decarboxylating) [EC:1.1.1.38]	Phosphate acetyl/butaryl transferase [PF01515.23]; Malic enzyme, NAD binding domain [PF03949.19]; Malic enzyme, N-terminal domain [PF00390.23]	C	ko00620,ko00710,ko01100,ko01120,ko01200,map00620,map00710,map01100,map01120,map01200	M00169,M00172	Malic_M,PTA_PTB,malic	Bacteria	Proteobacteria	Betaproteobacteria	NA	NA	Candidatus Accumulibacter	Pyruvate	no	maeB	Malate dehydrogenase	1.1.1.38	COG0281
231	hard_filtered_transcripts_cluster_NODE_8957_length_9177_cov_132.245167_g132_i3_6	K00027	K00027	K00029	COG0280	malate dehydrogenase (oxaloacetate-decarboxylating) [EC:1.1.1.38]	Malic enzyme, NAD binding domain [PF03949.19]; Phosphate acetyl/butaryl transferase [PF01515.23]; Malic enzyme, N-terminal domain [PF00390.23]	C	ko00620,ko00710,ko01100,ko01120,ko01200,map00620,map00710,map01100,map01120,map01200	M00169,M00172	Malate_DH,Malic_M,PTA_PTB,malic	Bacteria	Proteobacteria	Betaproteobacteria	NA	NA	Candidatus Accumulibacter	Pyruvate	no	maeB	Malate dehydrogenase	1.1.1.38	COG0281
232	hard_filtered_transcripts_cluster_NODE_914_length_25946_cov_171.272871_g1_i581_11	K00027	K00027	K00029	COG0280	malate dehydrogenase (oxaloacetate-decarboxylating) [EC:1.1.1.38]	Phosphate acetyl/butaryl transferase [PF01515.23]; Malic enzyme, NAD binding domain [PF03949.19]; Malic enzyme, N-terminal domain [PF00390.23]	C	ko00620,ko00710,ko01100,ko01120,ko01200,map00620,map00710,map01100,map01120,map01200	M00169,M00172	Malate_DH,Malic_M,PTA_PTB,malic	Bacteria	Proteobacteria	Betaproteobacteria	NA	NA	Candidatus Accumulibacter	Pyruvate	no	maeB	Malate dehydrogenase	1.1.1.38	COG0281
233	hard_filtered_transcripts_cluster_NODE_916_length_25925_cov_171.311272_g1_i583_11	K00027	K00027	K00029	COG0280	malate dehydrogenase (oxaloacetate-decarboxylating) [EC:1.1.1.38]	Phosphate acetyl/butaryl transferase [PF01515.23]; Malic enzyme, NAD binding domain [PF03949.19]; Malic enzyme, N-terminal domain [PF00390.23]	C	ko00620,ko00710,ko01100,ko01120,ko01200,map00620,map00710,map01100,map01120,map01200	M00169,M00172	Malate_DH,Malic_M,PTA_PTB,malic	Bacteria	Proteobacteria	Betaproteobacteria	NA	NA	Candidatus Accumulibacter	Pyruvate	no	maeB	Malate dehydrogenase	1.1.1.38	COG0281
234	hard_filtered_transcripts_cluster_NODE_928_length_25743_cov_465.923101_g1_i590_4	K00027	K00027	K00029	COG0280	malate dehydrogenase (oxaloacetate-decarboxylating) [EC:1.1.1.38]	Phosphate acetyl/butaryl transferase [PF01515.23]; Malic enzyme, NAD binding domain [PF03949.19]; Malic enzyme, N-terminal domain [PF00390.23]	C	ko00620,ko00710,ko01100,ko01120,ko01200,map00620,map00710,map01100,map01120,map01200	M00169,M00172	Malate_DH,Malic_M,PTA_PTB,malic	Bacteria	Proteobacteria	Betaproteobacteria	NA	NA	Candidatus Accumulibacter	Pyruvate	no	maeB	Malate dehydrogenase	1.1.1.38	COG0281
235	hard_filtered_transcripts_cluster_NODE_9678_length_8778_cov_19.035037_g2120_i0_4	K00027	K00027	K00029	COG0280	malate dehydrogenase (oxaloacetate-decarboxylating) [EC:1.1.1.38]	Phosphate acetyl/butaryl transferase [PF01515.23]; Malic enzyme, NAD binding domain [PF03949.19]; Malic enzyme, N-terminal domain [PF00390.23]	C	ko00620,ko00710,ko01100,ko01120,ko01200,map00620,map00710,map01100,map01120,map01200	M00169,M00172	Malic_M,PTA_PTB,malic	Bacteria	Proteobacteria	Betaproteobacteria	NA	NA	Candidatus Accumulibacter	Pyruvate	no	maeB	Malate dehydrogenase	1.1.1.38	COG0281
236	hard_filtered_transcripts_cluster_NODE_977_length_25298_cov_194.179782_g170_i0_1	K00027	K00027	K00029	COG0280	malate dehydrogenase (oxaloacetate-decarboxylating) [EC:1.1.1.38]	Phosphate acetyl/butaryl transferase [PF01515.23]; Malic enzyme, NAD binding domain [PF03949.19]; Malic enzyme, N-terminal domain [PF00390.23]	C	ko00620,ko00710,ko01100,ko01120,ko01200,map00620,map00710,map01100,map01120,map01200	M00169,M00172	Malic_M,PTA_PTB,malic	Bacteria	Proteobacteria	Betaproteobacteria	NA	NA	Candidatus Accumulibacter	Pyruvate	no	maeB	Malate dehydrogenase	1.1.1.38	COG0281
237	hard_filtered_transcripts_cluster_NODE_97_length_48741_cov_657.805951_g1_i51_51	K00027	K00027	K00029	COG0280	malate dehydrogenase (oxaloacetate-decarboxylating) [EC:1.1.1.38]	Phosphate acetyl/butaryl transferase [PF01515.23]; Malic enzyme, NAD binding domain [PF03949.19]; Malic enzyme, N-terminal domain [PF00390.23]	C	ko00620,ko00710,ko01100,ko01120,ko01200,map00620,map00710,map01100,map01120,map01200	M00169,M00172	Malate_DH,Malic_M,PTA_PTB,malic	Bacteria	Proteobacteria	Betaproteobacteria	NA	NA	Candidatus Accumulibacter	Pyruvate	no	maeB	Malate dehydrogenase	1.1.1.38	COG0281
238	hard_filtered_transcripts_cluster_NODE_131130_length_1519_cov_13.818119_g71617_i0_1	K00029	no	K00029	COG0280	no	Malic enzyme, N-terminal domain [PF00390.23]; Malic enzyme, NAD binding domain [PF03949.19]	C	ko00620,ko00710,ko01100,ko01120,ko01200,map00620,map00710,map01100,map01120,map01200	M00169,M00172	Malic_M,PTA_PTB,malic	Bacteria	Proteobacteria	Gammaproteobacteria	NA	Candidatus Competibacteraceae	Candidatus Contendobacter	Pyruvate	no	maeB	NADP-dependent fused malic enzyme oxidoreductase phosphotransacetylase	1.1.1.40 2.3.1.8	COG0280 COG0281
239	hard_filtered_transcripts_cluster_NODE_5385_length_12027_cov_59.853104_g1_i3114_4	K00027	K00027	K00029	COG0280	malate dehydrogenase (oxaloacetate-decarboxylating) [EC:1.1.1.38]	Phosphate acetyl/butaryl transferase [PF01515.23]; Malic enzyme, NAD binding domain [PF03949.19]; Malic enzyme, N-terminal domain [PF00390.23]	C	ko00620,ko00710,ko01100,ko01120,ko01200,map00620,map00710,map01100,map01120,map01200	M00169,M00172	Malic_M,PTA_PTB,malic	Bacteria	Proteobacteria	Gammaproteobacteria	NA	Candidatus Competibacteraceae	Candidatus Contendobacter	Pyruvate	no	maeB	Malate dehydrogenase	1.1.1.38	COG0281
240	hard_filtered_transcripts_cluster_NODE_6081_length_11352_cov_20.478411_g1195_i0_5	K00027	K00027	K00029	COG0280	malate dehydrogenase (oxaloacetate-decarboxylating) [EC:1.1.1.38]	Phosphate acetyl/butaryl transferase [PF01515.23]; Malic enzyme, NAD binding domain [PF03949.19]; Malic enzyme, N-terminal domain [PF00390.23]	C	ko00620,ko00710,ko01100,ko01120,ko01200,map00620,map00710,map01100,map01120,map01200	M00169,M00172	Malic_M,PTA_PTB,malic	Bacteria	Proteobacteria	Gammaproteobacteria	NA	Candidatus Competibacteraceae	Candidatus Contendobacter	Pyruvate	no	maeB	Malate dehydrogenase	1.1.1.38	COG0281
241	hard_filtered_transcripts_cluster_NODE_66725_length_2492_cov_13.744523_g26982_i0_2	K00029	no	K00029	COG0280	no	Phosphate acetyl/butaryl transferase [PF01515.23]; Malic enzyme, NAD binding domain [PF03949.19]	C	ko00620,ko00710,ko01100,ko01120,ko01200,map00620,map00710,map01100,map01120,map01200	M00169,M00172	Malic_M,PTA_PTB,malic	Bacteria	Proteobacteria	Gammaproteobacteria	NA	Candidatus Competibacteraceae	Candidatus Contendobacter	Pyruvate	no	maeB	NADP-dependent fused malic enzyme oxidoreductase phosphotransacetylase	1.1.1.40 2.3.1.8	COG0280 COG0281
242	hard_filtered_transcripts_cluster_NODE_6694_length_10770_cov_18.272039_g1195_i1_4	K00027	K00027	K00029	COG0280	malate dehydrogenase (oxaloacetate-decarboxylating) [EC:1.1.1.38]	Phosphate acetyl/butaryl transferase [PF01515.23]; Malic enzyme, NAD binding domain [PF03949.19]; Malic enzyme, N-terminal domain [PF00390.23]	C	ko00620,ko00710,ko01100,ko01120,ko01200,map00620,map00710,map01100,map01120,map01200	M00169,M00172	Malic_M,PTA_PTB,malic	Bacteria	Proteobacteria	Gammaproteobacteria	NA	Candidatus Competibacteraceae	Candidatus Contendobacter	Pyruvate	no	maeB	Malate dehydrogenase	1.1.1.38	COG0281
243	hard_filtered_transcripts_cluster_NODE_54143_length_2898_cov_5.992566_g20038_i0_1	K00027	K00027	K00029	COG0280	malate dehydrogenase (oxaloacetate-decarboxylating) [EC:1.1.1.38]	Malic enzyme, NAD binding domain [PF03949.19]; Malic enzyme, N-terminal domain [PF00390.23]; Phosphate acetyl/butaryl transferase [PF01515.23]	C	ko00620,ko00710,ko01100,ko01120,ko01200,map00620,map00710,map01100,map01120,map01200	M00169,M00172	Malic_M,PTA_PTB,malic	Bacteria	Proteobacteria	Betaproteobacteria	Nitrosomonadales	Sterolibacteriaceae	Denitratisoma	Pyruvate	no	maeB	Malate dehydrogenase	1.1.1.38	COG0281
244	hard_filtered_transcripts_cluster_NODE_124842_length_1574_cov_16.125916_g66732_i0_1	K01895	K01895	K01895	COG0365	acetyl-CoA synthetase [EC:6.2.1.1]	AMP-binding enzyme [PF00501.32]; AMP-binding enzyme C-terminal domain [PF13193.10]	I	ko00010,ko00620,ko00640,ko00680,ko00720,ko01100,ko01110,ko01120,ko01130,ko01200,map00010,map00620,map00640,map00680,map00720,map01100,map01110,map01120,map01130,map01200	M00357	ACAS_N,AMP-binding,AMP-binding_C	Bacteria	Bacteroidetes	Flavobacteriia	Flavobacteriales	Flavobacteriaceae	Flavobacterium	Volatile fatty acid	no	acs	Acetyl-coenzyme A synthetase	6.2.1.1	COG0365
245	hard_filtered_transcripts_cluster_NODE_39367_length_3627_cov_24.971581_g12806_i0_2	K00027	K00027	K00029	COG0280	malate dehydrogenase (oxaloacetate-decarboxylating) [EC:1.1.1.38]	Phosphate acetyl/butaryl transferase [PF01515.23]; Malic enzyme, NAD binding domain [PF03949.19]; Malic enzyme, N-terminal domain [PF00390.23]	C	ko00620,ko00710,ko01100,ko01120,ko01200,map00620,map00710,map01100,map01120,map01200	M00169,M00172	Malic_M,PTA_PTB,malic	Bacteria	Acidobacteria	Holophagae	Holophagales	Holophagaceae	Geothrix	Pyruvate	no	maeB	Malate dehydrogenase	1.1.1.38	COG0281
246	hard_filtered_transcripts_cluster_NODE_67819_length_2463_cov_5.179916_g27604_i0_1	K00029	K00029	K00029	COG0280	malate dehydrogenase (oxaloacetate-decarboxylating)(NADP+) [EC:1.1.1.40]	Phosphate acetyl/butaryl transferase [PF01515.23]; Malic enzyme, NAD binding domain [PF03949.19]; Malic enzyme, N-terminal domain [PF00390.23]	C	ko00620,ko00710,ko01100,ko01120,ko01200,map00620,map00710,map01100,map01120,map01200	M00169,M00172	Malate_DH,Malic_M,PTA_PTB,malic	Bacteria	Proteobacteria	Betaproteobacteria	Burkholderiales	NA	Inhella	Pyruvate	no	maeB	NADP-dependent fused malic enzyme oxidoreductase phosphotransacetylase	1.1.1.40 2.3.1.8	COG0280 COG0281
247	hard_filtered_transcripts_cluster_NODE_9707_length_8763_cov_6.418527_g2128_i0_2	K00027	K00027	K00029	COG0280	malate dehydrogenase (oxaloacetate-decarboxylating) [EC:1.1.1.38]	Phosphate acetyl/butaryl transferase [PF01515.23]; Malic enzyme, NAD binding domain [PF03949.19]; Malic enzyme, N-terminal domain [PF00390.23]	C	ko00620,ko00710,ko01100,ko01120,ko01200,map00620,map00710,map01100,map01120,map01200	M00169,M00172	Malic_M,PTA_PTB,malic	Bacteria	Bacteroidetes	Cytophagia	Cytophagales	Spirosomaceae	Larkinella	Pyruvate	no	maeB	Malate dehydrogenase	1.1.1.38	COG0281
248	hard_filtered_transcripts_cluster_NODE_115676_length_1665_cov_10.928392_g25175_i1_1	K00029	no	K00029	COG0280	no	Malic enzyme, NAD binding domain [PF03949.19]; Malic enzyme, N-terminal domain [PF00390.23]; Malate dehydrogenase enzyme [PF12434.12]	C	ko00620,ko00710,ko01100,ko01120,ko01200,map00620,map00710,map01100,map01120,map01200	M00169,M00172	Malate_DH,Malic_M,PTA_PTB,malic	Bacteria	Proteobacteria	Betaproteobacteria	Burkholderiales	Comamonadaceae	Limnohabitans	Pyruvate	no	maeB	NADP-dependent fused malic enzyme oxidoreductase phosphotransacetylase	1.1.1.40 2.3.1.8	COG0280 COG0281
249	hard_filtered_transcripts_cluster_NODE_29310_length_4439_cov_8.734540_g8542_i0_2	K00027	K00027	K00029	COG0280	malate dehydrogenase (oxaloacetate-decarboxylating) [EC:1.1.1.38]	Phosphate acetyl/butaryl transferase [PF01515.23]; Malic enzyme, NAD binding domain [PF03949.19]; Malic enzyme, N-terminal domain [PF00390.23]	C	ko00620,ko00710,ko01100,ko01120,ko01200,map00620,map00710,map01100,map01120,map01200	M00169,M00172	Malic_M,PTA_PTB,malic	Bacteria	Proteobacteria	Alphaproteobacteria	Rhodospirillales	Rhodospirillaceae	Magnetospirillum	Pyruvate	no	maeB	Malate dehydrogenase	1.1.1.38	COG0281
250	hard_filtered_transcripts_cluster_NODE_1002_length_24997_cov_60.453057_g173_i0_14	K00027	K00027	K00029	COG0280	malate dehydrogenase (oxaloacetate-decarboxylating) [EC:1.1.1.38]	Phosphate acetyl/butaryl transferase [PF01515.23]; Malic enzyme, NAD binding domain [PF03949.19]; Malic enzyme, N-terminal domain [PF00390.23]	C	ko00620,ko00710,ko01100,ko01120,ko01200,map00620,map00710,map01100,map01120,map01200	M00169,M00172	Malic_M,PTA_PTB,malic	Bacteria	Proteobacteria	Betaproteobacteria	NA	NA	NA	Pyruvate	no	maeB	Malate dehydrogenase	1.1.1.38	COG0281
251	hard_filtered_transcripts_cluster_NODE_129972_length_1529_cov_6.462225_g70707_i0_1	K00029	no	K00029	COG0280	no	Malic enzyme, NAD binding domain [PF03949.19]; Malic enzyme, N-terminal domain [PF00390.23]	C	ko00620,ko00710,ko01100,ko01120,ko01200,map00620,map00710,map01100,map01120,map01200	M00169,M00172	Malic_M,PTA_PTB,malic	Bacteria	Proteobacteria	Betaproteobacteria	Burkholderiales	NA	NA	Pyruvate	no	maeB	NADP-dependent fused malic enzyme oxidoreductase phosphotransacetylase	1.1.1.40 2.3.1.8	COG0280 COG0281
252	hard_filtered_transcripts_cluster_NODE_14353_length_6976_cov_23.236709_g125_i117_5	K00027	K00027	K00029	COG0280	malate dehydrogenase (oxaloacetate-decarboxylating) [EC:1.1.1.38]	Phosphate acetyl/butaryl transferase [PF01515.23]; Malic enzyme, NAD binding domain [PF03949.19]; Malic enzyme, N-terminal domain [PF00390.23]	C	ko00620,ko00710,ko01100,ko01120,ko01200,map00620,map00710,map01100,map01120,map01200	M00169,M00172	Malic_M,PTA_PTB,malic	Bacteria	Proteobacteria	NA	NA	NA	NA	Pyruvate	no	maeB	Malate dehydrogenase	1.1.1.38	COG0281
253	hard_filtered_transcripts_cluster_NODE_16275_length_6473_cov_11.485000_g3936_i0_8	K00029	no	K00029	COG0280	no	Malic enzyme, N-terminal domain [PF00390.23]; Malic enzyme, NAD binding domain [PF03949.19]	C	ko00620,ko00710,ko01100,ko01120,ko01200,map00620,map00710,map01100,map01120,map01200	M00169,M00172	Malic_M,PTA_PTB,malic	Bacteria	Proteobacteria	Betaproteobacteria	NA	NA	NA	Pyruvate	no	maeB	NADP-dependent fused malic enzyme oxidoreductase phosphotransacetylase	1.1.1.40 2.3.1.8	COG0280 COG0281
254	hard_filtered_transcripts_cluster_NODE_22188_length_5332_cov_14.528808_g1444_i4_1	K00029	no	K00029	COG0280	no	Phosphate acetyl/butaryl transferase [PF01515.23]; Malic enzyme, NAD binding domain [PF03949.19]	C	ko00620,ko00710,ko01100,ko01120,ko01200,map00620,map00710,map01100,map01120,map01200	M00169,M00172	Malic_M,PTA_PTB,malic	Bacteria	Proteobacteria	Gammaproteobacteria	NA	NA	NA	Pyruvate	no	maeB	NADP-dependent fused malic enzyme oxidoreductase phosphotransacetylase	1.1.1.40 2.3.1.8	COG0280 COG0281
255	hard_filtered_transcripts_cluster_NODE_26382_length_4754_cov_26.584063_g7436_i0_4	K00027	K00027	K00029	COG0280	malate dehydrogenase (oxaloacetate-decarboxylating) [EC:1.1.1.38]	Phosphate acetyl/butaryl transferase [PF01515.23]; Malic enzyme, NAD binding domain [PF03949.19]; Malic enzyme, N-terminal domain [PF00390.23]	C	ko00620,ko00710,ko01100,ko01120,ko01200,map00620,map00710,map01100,map01120,map01200	M00169,M00172	Malic_M,PTA_PTB,malic	Bacteria	Proteobacteria	Alphaproteobacteria	NA	NA	NA	Pyruvate	no	maeB	Malate dehydrogenase	1.1.1.38	COG0281
256	hard_filtered_transcripts_cluster_NODE_26613_length_4726_cov_13.656995_g1444_i8_3	K00029	K00029	K00029	COG0280	malate dehydrogenase (oxaloacetate-decarboxylating)(NADP+) [EC:1.1.1.40]	Phosphate acetyl/butaryl transferase [PF01515.23]; Malic enzyme, NAD binding domain [PF03949.19]; Malic enzyme, N-terminal domain [PF00390.23]	C	ko00620,ko00710,ko01100,ko01120,ko01200,map00620,map00710,map01100,map01120,map01200	M00169,M00172	Malic_M,PTA_PTB,malic	Bacteria	Proteobacteria	Gammaproteobacteria	NA	NA	NA	Pyruvate	no	maeB	NADP-dependent fused malic enzyme oxidoreductase phosphotransacetylase	1.1.1.40 2.3.1.8	COG0280 COG0281
257	hard_filtered_transcripts_cluster_NODE_2673_length_16601_cov_35.776924_g470_i0_4	K00027	K00027	K00029	COG0280	malate dehydrogenase (oxaloacetate-decarboxylating) [EC:1.1.1.38]	Phosphate acetyl/butaryl transferase [PF01515.23]; Malic enzyme, NAD binding domain [PF03949.19]; Malic enzyme, N-terminal domain [PF00390.23]	C	ko00620,ko00710,ko01100,ko01120,ko01200,map00620,map00710,map01100,map01120,map01200	M00169,M00172	Malic_M,PTA_PTB,malic	Bacteria	Proteobacteria	Betaproteobacteria	Rhodocyclales	Rhodocyclaceae	NA	Pyruvate	no	maeB	Malate dehydrogenase	1.1.1.38	COG0281
258	hard_filtered_transcripts_cluster_NODE_27893_length_4589_cov_5.136404_g7981_i0_4	K00027	K00027	K00029	COG0280	malate dehydrogenase (oxaloacetate-decarboxylating) [EC:1.1.1.38]	Malic enzyme, NAD binding domain [PF03949.19]; Phosphate acetyl/butaryl transferase [PF01515.23]; Malic enzyme, N-terminal domain [PF00390.23]	C	ko00620,ko00710,ko01100,ko01120,ko01200,map00620,map00710,map01100,map01120,map01200	M00169,M00172	Malic_M,PTA_PTB,malic	Bacteria	Proteobacteria	Betaproteobacteria	Rhodocyclales	Rhodocyclaceae	NA	Pyruvate	no	maeB	Malate dehydrogenase	1.1.1.38	COG0281
259	hard_filtered_transcripts_cluster_NODE_2830_length_16210_cov_15.123009_g500_i0_4	K00027	K00027	K00029	COG0280	malate dehydrogenase (oxaloacetate-decarboxylating) [EC:1.1.1.38]	Phosphate acetyl/butaryl transferase [PF01515.23]; Malic enzyme, NAD binding domain [PF03949.19]; Malic enzyme, N-terminal domain [PF00390.23]	C	ko00620,ko00710,ko01100,ko01120,ko01200,map00620,map00710,map01100,map01120,map01200	M00169,M00172	Malic_M,PTA_PTB,malic	Bacteria	Proteobacteria	Alphaproteobacteria	NA	NA	NA	Pyruvate	no	maeB	Malate dehydrogenase	1.1.1.38	COG0281
260	hard_filtered_transcripts_cluster_NODE_31780_length_4203_cov_14.582809_g9534_i0_3	K00029	K00029	K00029	COG0281	malate dehydrogenase (oxaloacetate-decarboxylating)(NADP+) [EC:1.1.1.40]	Malic enzyme, NAD binding domain [PF03949.19]; Malic enzyme, N-terminal domain [PF00390.23]	C	ko00620,ko00710,ko01100,ko01120,ko01200,map00620,map00710,map01100,map01120,map01200	M00169,M00172	Malic_M,malic	Bacteria	Proteobacteria	NA	NA	NA	NA	Pyruvate	no	maeB	NADP-dependent fused malic enzyme oxidoreductase phosphotransacetylase	1.1.1.40 2.3.1.8	COG0280 COG0281
261	hard_filtered_transcripts_cluster_NODE_34130_length_4001_cov_19.552189_g125_i280_1	K00029	no	K00029	COG0280	no	Malic enzyme, NAD binding domain [PF03949.19]; Malic enzyme, N-terminal domain [PF00390.23]	C	ko00620,ko00710,ko01100,ko01120,ko01200,map00620,map00710,map01100,map01120,map01200	M00169,M00172	Malic_M,PTA_PTB,malic	Bacteria	Proteobacteria	NA	NA	NA	NA	Pyruvate	no	maeB	NADP-dependent fused malic enzyme oxidoreductase phosphotransacetylase	1.1.1.40 2.3.1.8	COG0280 COG0281
262	hard_filtered_transcripts_cluster_NODE_38774_length_3666_cov_24.529919_g12528_i0_1	K00029	no	K00029	COG0281	no	Malic enzyme, N-terminal domain [PF00390.23]	C	ko00620,ko00710,ko01100,ko01120,ko01200,map00620,map00710,map01100,map01120,map01200	M00169,M00172	Malic_M,malic	Bacteria	NA	NA	NA	NA	NA	Pyruvate	no	maeB	NADP-dependent fused malic enzyme oxidoreductase phosphotransacetylase	1.1.1.40 2.3.1.8	COG0280 COG0281
263	hard_filtered_transcripts_cluster_NODE_44270_length_3348_cov_10.976794_g15084_i0_1	K00027	K00027	K00029	COG0280	malate dehydrogenase (oxaloacetate-decarboxylating) [EC:1.1.1.38]	Phosphate acetyl/butaryl transferase [PF01515.23]; Malic enzyme, NAD binding domain [PF03949.19]; Malic enzyme, N-terminal domain [PF00390.23]	C	ko00620,ko00710,ko01100,ko01120,ko01200,map00620,map00710,map01100,map01120,map01200	M00169,M00172	Malic_M,PTA_PTB,malic	Bacteria	NA	NA	NA	NA	NA	Pyruvate	no	maeB	Malate dehydrogenase	1.1.1.38	COG0281
264	hard_filtered_transcripts_cluster_NODE_49611_length_3089_cov_21.891910_g17694_i0_4	K00029	no	K00029	COG0280	no	Phosphate acetyl/butaryl transferase [PF01515.23]; Malic enzyme, NAD binding domain [PF03949.19]; Malic enzyme, N-terminal domain [PF00390.23]	C	ko00620,ko00710,ko01100,ko01120,ko01200,map00620,map00710,map01100,map01120,map01200	M00169,M00172	Malic_M,PTA_PTB,malic	Bacteria	Proteobacteria	Gammaproteobacteria	NA	Candidatus Competibacteraceae	NA	Pyruvate	no	maeB	NADP-dependent fused malic enzyme oxidoreductase phosphotransacetylase	1.1.1.40 2.3.1.8	COG0280 COG0281
265	hard_filtered_transcripts_cluster_NODE_53479_length_2924_cov_13.043143_g19707_i0_1	K00029	no	K00029	COG0280	no	Phosphate acetyl/butaryl transferase [PF01515.23]; Malic enzyme, NAD binding domain [PF03949.19]; Malic enzyme, N-terminal domain [PF00390.23]	C	ko00620,ko00710,ko01100,ko01120,ko01200,map00620,map00710,map01100,map01120,map01200	M00169,M00172	Malic_M,PTA_PTB,malic	Bacteria	Proteobacteria	Alphaproteobacteria	NA	NA	NA	Pyruvate	no	maeB	NADP-dependent fused malic enzyme oxidoreductase phosphotransacetylase	1.1.1.40 2.3.1.8	COG0280 COG0281
266	hard_filtered_transcripts_cluster_NODE_56270_length_2821_cov_31.343159_g4770_i2_2	K00027	K00027	K00029	COG0280	malate dehydrogenase (oxaloacetate-decarboxylating) [EC:1.1.1.38]	Phosphate acetyl/butaryl transferase [PF01515.23]; Malic enzyme, NAD binding domain [PF03949.19]; Malic enzyme, N-terminal domain [PF00390.23]	C	ko00620,ko00710,ko01100,ko01120,ko01200,map00620,map00710,map01100,map01120,map01200	M00169,M00172	Malic_M,PTA_PTB,malic	Bacteria	Proteobacteria	Betaproteobacteria	Burkholderiales	Comamonadaceae	NA	Pyruvate	no	maeB	Malate dehydrogenase	1.1.1.38	COG0281
267	hard_filtered_transcripts_cluster_NODE_63721_length_2576_cov_37.959249_g4770_i4_3	K00029	no	K00029	COG0280	no	Malic enzyme, NAD binding domain [PF03949.19]; Malic enzyme, N-terminal domain [PF00390.23]	C	ko00620,ko00710,ko01100,ko01120,ko01200,map00620,map00710,map01100,map01120,map01200	M00169,M00172	Malic_M,PTA_PTB,malic	Bacteria	Proteobacteria	Betaproteobacteria	Burkholderiales	Comamonadaceae	NA	Pyruvate	no	maeB	NADP-dependent fused malic enzyme oxidoreductase phosphotransacetylase	1.1.1.40 2.3.1.8	COG0280 COG0281
268	hard_filtered_transcripts_cluster_NODE_65530_length_2526_cov_9.898492_g26308_i0_3	K00029	K00029	K00029	COG0281	malate dehydrogenase (oxaloacetate-decarboxylating)(NADP+) [EC:1.1.1.40]	Malic enzyme, NAD binding domain [PF03949.19]	C	ko00620,ko00710,ko01100,ko01120,ko01200,map00620,map00710,map01100,map01120,map01200	M00169,M00172	Malic_M,malic	Bacteria	Bacteroidetes	NA	NA	NA	NA	Pyruvate	no	maeB	NADP-dependent fused malic enzyme oxidoreductase phosphotransacetylase	1.1.1.40 2.3.1.8	COG0280 COG0281
269	hard_filtered_transcripts_cluster_NODE_68315_length_2450_cov_4.583088_g3936_i1_1	K00029	no	K00029	COG0280	no	Malic enzyme, NAD binding domain [PF03949.19]; Malic enzyme, N-terminal domain [PF00390.23]	C	ko00620,ko00710,ko01100,ko01120,ko01200,map00620,map00710,map01100,map01120,map01200	M00169,M00172	Malic_M,PTA_PTB,malic	Bacteria	Proteobacteria	Betaproteobacteria	NA	NA	NA	Pyruvate	no	maeB	NADP-dependent fused malic enzyme oxidoreductase phosphotransacetylase	1.1.1.40 2.3.1.8	COG0280 COG0281
270	hard_filtered_transcripts_cluster_NODE_75709_length_2271_cov_4.782530_g32253_i0_2	K00029	no	K00029	COG0280	no	Phosphate acetyl/butaryl transferase [PF01515.23]; Malic enzyme, NAD binding domain [PF03949.19]	C	ko00620,ko00710,ko01100,ko01120,ko01200,map00620,map00710,map01100,map01120,map01200	M00169,M00172	Malic_M,PTA_PTB,malic	Bacteria	Proteobacteria	Betaproteobacteria	Burkholderiales	NA	NA	Pyruvate	no	maeB	NADP-dependent fused malic enzyme oxidoreductase phosphotransacetylase	1.1.1.40 2.3.1.8	COG0280 COG0281
271	hard_filtered_transcripts_cluster_NODE_8701_length_9304_cov_15.676741_g1858_i0_9	K00029	no	K00029	COG0280	no	Phosphate acetyl/butaryl transferase [PF01515.23]; Malic enzyme, NAD binding domain [PF03949.19]	C	ko00620,ko00710,ko01100,ko01120,ko01200,map00620,map00710,map01100,map01120,map01200	M00169,M00172	Malate_DH,Malic_M,PTA_PTB,malic	Bacteria	Proteobacteria	Alphaproteobacteria	NA	NA	NA	Pyruvate	no	maeB	NADP-dependent fused malic enzyme oxidoreductase phosphotransacetylase	1.1.1.40 2.3.1.8	COG0280 COG0281
272	hard_filtered_transcripts_cluster_NODE_82058_length_2141_cov_6.695841_g36293_i0_1	K00027	K00027	K00029	COG0280	malate dehydrogenase (oxaloacetate-decarboxylating) [EC:1.1.1.38]	Malic enzyme, NAD binding domain [PF03949.19]; Phosphate acetyl/butaryl transferase [PF01515.23]; Malic enzyme, N-terminal domain [PF00390.23]	C	ko00620,ko00710,ko01100,ko01120,ko01200,map00620,map00710,map01100,map01120,map01200	M00169,M00172	Malate_DH,Malic_M,PTA_PTB,malic	Bacteria	Proteobacteria	Gammaproteobacteria	Xanthomonadales	Xanthomonadaceae	Pseudoxanthomonas	Pyruvate	no	maeB	Malate dehydrogenase	1.1.1.38	COG0281
273	hard_filtered_transcripts_cluster_NODE_10894_length_8180_cov_23.600469_g2420_i0_3	K00027	K00027	K00029	COG0280	malate dehydrogenase (oxaloacetate-decarboxylating) [EC:1.1.1.38]	Phosphate acetyl/butaryl transferase [PF01515.23]; Malic enzyme, NAD binding domain [PF03949.19]; Malic enzyme, N-terminal domain [PF00390.23]	C	ko00620,ko00710,ko01100,ko01120,ko01200,map00620,map00710,map01100,map01120,map01200	M00169,M00172	Malate_DH,Malic_M,PTA_PTB,malic	Bacteria	Proteobacteria	Betaproteobacteria	Burkholderiales	Comamonadaceae	Rhodoferax	Pyruvate	no	maeB	Malate dehydrogenase	1.1.1.38	COG0281
274	hard_filtered_transcripts_cluster_NODE_86161_length_2064_cov_15.127072_g38940_i0_1	K00029	no	K00029	COG0280	no	Phosphate acetyl/butaryl transferase [PF01515.23]	C	ko00620,ko00710,ko01100,ko01120,ko01200,map00620,map00710,map01100,map01120,map01200	M00169,M00172	Malic_M,PTA_PTB,malic	Bacteria	Proteobacteria	Betaproteobacteria	Burkholderiales	Comamonadaceae	Rhodoferax	Pyruvate	no	maeB	NADP-dependent fused malic enzyme oxidoreductase phosphotransacetylase	1.1.1.40 2.3.1.8	COG0280 COG0281
275	hard_filtered_transcripts_cluster_NODE_98431_length_1873_cov_22.324444_g4770_i5_2	K00029	no	K00029	COG0280	no	Phosphate acetyl/butaryl transferase [PF01515.23]	C	ko00620,ko00710,ko01100,ko01120,ko01200,map00620,map00710,map01100,map01120,map01200	M00169,M00172	Malic_M,PTA_PTB,malic	Bacteria	Proteobacteria	Betaproteobacteria	Burkholderiales	Comamonadaceae	Rhodoferax	Pyruvate	no	maeB	NADP-dependent fused malic enzyme oxidoreductase phosphotransacetylase	1.1.1.40 2.3.1.8	COG0280 COG0281
276	hard_filtered_transcripts_cluster_NODE_120752_length_1613_cov_14.625325_g63618_i0_1	K00029	no	K00029	COG0280	no	Malic enzyme, NAD binding domain [PF03949.19]; Phosphate acetyl/butaryl transferase [PF01515.23]; Malic enzyme, N-terminal domain [PF00390.23]	C	ko00620,ko00710,ko01100,ko01120,ko01200,map00620,map00710,map01100,map01120,map01200	M00169,M00172	Malate_DH,Malic_M,PTA_PTB,malic	Bacteria	Proteobacteria	Betaproteobacteria	Burkholderiales	NA	Rubrivivax	Pyruvate	no	maeB	NADP-dependent fused malic enzyme oxidoreductase phosphotransacetylase	1.1.1.40 2.3.1.8	COG0280 COG0281
277	hard_filtered_transcripts_cluster_NODE_60914_length_2664_cov_5.334234_g20038_i1_1	K00029	no	K00029	COG0280	no	Malic enzyme, NAD binding domain [PF03949.19]; Malic enzyme, N-terminal domain [PF00390.23]	C	ko00620,ko00710,ko01100,ko01120,ko01200,map00620,map00710,map01100,map01120,map01200	M00169,M00172	Malic_M,PTA_PTB,malic	Bacteria	Proteobacteria	Betaproteobacteria	Neisseriales	Chromobacteriaceae	Silvimonas	Pyruvate	no	maeB	NADP-dependent fused malic enzyme oxidoreductase phosphotransacetylase	1.1.1.40 2.3.1.8	COG0280 COG0281
278	hard_filtered_transcripts_cluster_NODE_121349_length_1607_cov_9.129074_g64071_i0_1	K00027	K00027	K00029	COG0280	malate dehydrogenase (oxaloacetate-decarboxylating) [EC:1.1.1.38]	Malic enzyme, NAD binding domain [PF03949.19]; Malic enzyme, N-terminal domain [PF00390.23]	C	ko00620,ko00710,ko01100,ko01120,ko01200,map00620,map00710,map01100,map01120,map01200	M00169,M00172	Malic_M,PTA_PTB,malic	Bacteria	Proteobacteria	Betaproteobacteria	Burkholderiales	Comamonadaceae	Simplicispira	Pyruvate	no	maeB	Malate dehydrogenase	1.1.1.38	COG0281
279	hard_filtered_transcripts_cluster_NODE_61217_length_2654_cov_6.976366_g23858_i0_1	K00027	K00027	K00029	COG0280	malate dehydrogenase (oxaloacetate-decarboxylating) [EC:1.1.1.38]	Phosphate acetyl/butaryl transferase [PF01515.23]; Malic enzyme, NAD binding domain [PF03949.19]; Malic enzyme, N-terminal domain [PF00390.23]	C	ko00620,ko00710,ko01100,ko01120,ko01200,map00620,map00710,map01100,map01120,map01200	M00169,M00172	Malic_M,PTA_PTB,malic	Bacteria	Proteobacteria	Betaproteobacteria	Nitrosomonadales	Sterolibacteriaceae	Sulfuritalea	Pyruvate	no	maeB	Malate dehydrogenase	1.1.1.38	COG0281
280	hard_filtered_transcripts_cluster_NODE_1895_length_19324_cov_48.691289_g1_i1170_2	K00027	K00027	K00029	COG0280	malate dehydrogenase (oxaloacetate-decarboxylating) [EC:1.1.1.38]	Phosphate acetyl/butaryl transferase [PF01515.23]; Malic enzyme, NAD binding domain [PF03949.19]; Malic enzyme, N-terminal domain [PF00390.23]	C	ko00620,ko00710,ko01100,ko01120,ko01200,map00620,map00710,map01100,map01120,map01200	M00169,M00172	Malic_M,PTA_PTB,malic	Bacteria	Proteobacteria	Betaproteobacteria	Rhodocyclales	Zoogloeaceae	Zoogloea	Pyruvate	no	maeB	Malate dehydrogenase	1.1.1.38	COG0281
281	hard_filtered_transcripts_cluster_NODE_8047_length_9731_cov_4.916753_g1679_i0_2	K00027	K00027	K00029	COG0280	malate dehydrogenase (oxaloacetate-decarboxylating) [EC:1.1.1.38]	Phosphate acetyl/butaryl transferase [PF01515.23]; Malic enzyme, NAD binding domain [PF03949.19]; Malic enzyme, N-terminal domain [PF00390.23]	C	ko00620,ko00710,ko01100,ko01120,ko01200,map00620,map00710,map01100,map01120,map01200	M00169,M00172	Malic_M,PTA_PTB,malic	Bacteria	Proteobacteria	Betaproteobacteria	Rhodocyclales	Zoogloeaceae	Zoogloea	Pyruvate	no	maeB	Malate dehydrogenase	1.1.1.38	COG0281
282	hard_filtered_transcripts_cluster_NODE_28176_length_4560_cov_61.056831_g8094_i0_1	K01895	K01895	K01895	COG0365	acetyl-CoA synthetase [EC:6.2.1.1]	AMP-binding enzyme [PF00501.32]; AMP-binding enzyme C-terminal domain [PF13193.10]; Acetyl-coenzyme A synthetase N-terminus [PF16177.9]	I	ko00010,ko00620,ko00640,ko00680,ko00720,ko01100,ko01110,ko01120,ko01130,ko01200,map00010,map00620,map00640,map00680,map00720,map01100,map01110,map01120,map01130,map01200	M00357	ACAS_N,AMP-binding,AMP-binding_C	Bacteria	Bacteroidetes	Flavobacteriia	Flavobacteriales	Flavobacteriaceae	Flavobacterium	Volatile fatty acid	no	acs	Acetyl-coenzyme A synthetase	6.2.1.1	COG0365
283	hard_filtered_transcripts_cluster_NODE_82145_length_2139_cov_65.645208_g36346_i0_1	K01895	K01895	K01895	COG0365	acetyl-CoA synthetase [EC:6.2.1.1]	AMP-binding enzyme [PF00501.32]; AMP-binding enzyme C-terminal domain [PF13193.10]; Acetyl-coenzyme A synthetase N-terminus [PF16177.9]	I	ko00010,ko00620,ko00640,ko00680,ko00720,ko01100,ko01110,ko01120,ko01130,ko01200,map00010,map00620,map00640,map00680,map00720,map01100,map01110,map01120,map01130,map01200	M00357	ACAS_N,AMP-binding,AMP-binding_C	Bacteria	Bacteroidetes	Flavobacteriia	Flavobacteriales	Flavobacteriaceae	Flavobacterium	Volatile fatty acid	no	acs	Acetyl-coenzyme A synthetase	6.2.1.1	COG0365
284	hard_filtered_transcripts_cluster_NODE_116119_length_1660_cov_18.290485_g60136_i0_2	K01908	no	K01908	COG0365	no	AMP-binding enzyme [PF00501.32]; Acetyl-coenzyme A synthetase N-terminus [PF16177.9]	I	ko00640,ko01100,map00640,map01100	no	ACAS_N,AMP-binding,AMP-binding_C	Bacteria	Bacteroidetes	Flavobacteriia	Flavobacteriales	Flavobacteriaceae	Flavobacterium	Volatile fatty acid	propionate	prpE	Propionyl-CoA ligase	6.2.1.17	COG0365
285	hard_filtered_transcripts_cluster_NODE_28176_length_4560_cov_61.056831_g8094_i0_2	K01908	K01908	K01908	COG0365	propionyl-CoA synthetase [EC:6.2.1.17]	AMP-binding enzyme [PF00501.32]; Acetyl-coenzyme A synthetase N-terminus [PF16177.9]; AMP-binding enzyme C-terminal domain [PF13193.10]	I	ko00640,ko01100,map00640,map01100	no	ACAS_N,AMP-binding,AMP-binding_C	Bacteria	Bacteroidetes	Flavobacteriia	Flavobacteriales	Flavobacteriaceae	Flavobacterium	Volatile fatty acid	propionate	prpE	Propionyl-CoA ligase	6.2.1.17	COG0365
286	hard_filtered_transcripts_cluster_NODE_26837_length_4703_cov_10.289201_g7611_i0_1	K00033	K00033	K00033	COG1023	6-phosphogluconate dehydrogenase [EC:1.1.1.44 1.1.1.343]	6-phosphogluconate dehydrogenase, C-terminal domain [PF00393.23]; NAD binding domain of 6-phosphogluconate dehydrogenase [PF03446.19]	G	ko00030,ko00480,ko01100,ko01110,ko01120,ko01130,ko01200,map00030,map00480,map01100,map01110,map01120,map01130,map01200	M00004,M00006	6PGD,NAD_binding_2	Bacteria	Proteobacteria	Betaproteobacteria	NA	NA	Candidatus Accumulibacter	Pentose Phosphate	no	gnd	6-phosphogluconate dehydrogenase%2C decarboxylating	1.1.1.44	COG0362 COG1023
287	hard_filtered_transcripts_cluster_NODE_540_length_30547_cov_198.756120_g1_i335_5	K00033	K00033	K00033	COG1023	6-phosphogluconate dehydrogenase [EC:1.1.1.44 1.1.1.343]	NAD binding domain of 6-phosphogluconate dehydrogenase [PF03446.19]; 6-phosphogluconate dehydrogenase, C-terminal domain [PF00393.23]	G	ko00030,ko00480,ko01100,ko01110,ko01120,ko01130,ko01200,map00030,map00480,map01100,map01110,map01120,map01130,map01200	M00004,M00006	6PGD,NAD_binding_2	Bacteria	Proteobacteria	Betaproteobacteria	NA	NA	Candidatus Accumulibacter	Pentose Phosphate	no	gnd	6-phosphogluconate dehydrogenase%2C decarboxylating	1.1.1.44	COG0362 COG1023
288	hard_filtered_transcripts_cluster_NODE_8360_length_9513_cov_16.214831_g1771_i0_8	K00033	K00033	K00033	COG0362	6-phosphogluconate dehydrogenase [EC:1.1.1.44 1.1.1.343]	6-phosphogluconate dehydrogenase, C-terminal domain [PF00393.23]; NAD binding domain of 6-phosphogluconate dehydrogenase [PF03446.19]	H	ko00030,ko00480,ko01100,ko01110,ko01120,ko01130,ko01200,map00030,map00480,map01100,map01110,map01120,map01130,map01200	M00004,M00006	6PGD,NAD_binding_2	Bacteria	Proteobacteria	Betaproteobacteria	Burkholderiales	NA	Leptothrix	Pentose Phosphate	no	gnd	6-phosphogluconate dehydrogenase%2C decarboxylating	1.1.1.44	COG0362 COG1023
289	hard_filtered_transcripts_cluster_NODE_10358_length_8444_cov_10.168916_g2290_i0_5	K00033	K00033	K00033	COG0362	6-phosphogluconate dehydrogenase [EC:1.1.1.44 1.1.1.343]	6-phosphogluconate dehydrogenase, C-terminal domain [PF00393.23]; NAD binding domain of 6-phosphogluconate dehydrogenase [PF03446.19]	H	ko00030,ko00480,ko01100,ko01110,ko01120,ko01130,ko01200,map00030,map00480,map01100,map01110,map01120,map01130,map01200	M00004,M00006	6PGD,NAD_binding_2	Bacteria	Proteobacteria	Alphaproteobacteria	NA	NA	NA	Pentose Phosphate	no	gnd	6-phosphogluconate dehydrogenase%2C decarboxylating	1.1.1.44	COG0362 COG1023
290	hard_filtered_transcripts_cluster_NODE_105648_length_1779_cov_89.501758_g52471_i0_1	K00033	K00033	K00033	COG0362	6-phosphogluconate dehydrogenase [EC:1.1.1.44 1.1.1.343]	6-phosphogluconate dehydrogenase, C-terminal domain [PF00393.23]; NAD binding domain of 6-phosphogluconate dehydrogenase [PF03446.19]	G	ko00030,ko00480,ko01100,ko01110,ko01120,ko01130,ko01200,map00030,map00480,map01100,map01110,map01120,map01130,map01200	M00004,M00006	6PGD,NAD_binding_2	Bacteria	NA	NA	NA	NA	NA	Pentose Phosphate	no	gnd	6-phosphogluconate dehydrogenase%2C decarboxylating	1.1.1.44	COG0362 COG1023
291	hard_filtered_transcripts_cluster_NODE_122140_length_1599_cov_120.927916_g52471_i1_1	K00033	K00033	K00033	COG0362	6-phosphogluconate dehydrogenase [EC:1.1.1.44 1.1.1.343]	6-phosphogluconate dehydrogenase, C-terminal domain [PF00393.23]; NAD binding domain of 6-phosphogluconate dehydrogenase [PF03446.19]	G	ko00030,ko00480,ko01100,ko01110,ko01120,ko01130,ko01200,map00030,map00480,map01100,map01110,map01120,map01130,map01200	M00004,M00006	6PGD,NAD_binding_2	Bacteria	NA	NA	NA	NA	NA	Pentose Phosphate	no	gnd	6-phosphogluconate dehydrogenase%2C decarboxylating	1.1.1.44	COG0362 COG1023
292	hard_filtered_transcripts_cluster_NODE_8126_length_9675_cov_22.642262_g1702_i0_6	K00033	K00033	K00033	COG0362	6-phosphogluconate dehydrogenase [EC:1.1.1.44 1.1.1.343]	6-phosphogluconate dehydrogenase, C-terminal domain [PF00393.23]; NAD binding domain of 6-phosphogluconate dehydrogenase [PF03446.19]	G	ko00030,ko00480,ko01100,ko01110,ko01120,ko01130,ko01200,map00030,map00480,map01100,map01110,map01120,map01130,map01200	M00004,M00006	6PGD,NAD_binding_2	Bacteria	Proteobacteria	Gammaproteobacteria	NA	NA	NA	Pentose Phosphate	no	gnd	6-phosphogluconate dehydrogenase%2C decarboxylating	1.1.1.44	COG0362 COG1023
293	hard_filtered_transcripts_cluster_NODE_84558_length_2094_cov_19.398812_g37876_i0_1	K00033	K00033	K00033	COG0362	6-phosphogluconate dehydrogenase [EC:1.1.1.44 1.1.1.343]	6-phosphogluconate dehydrogenase, C-terminal domain [PF00393.23]; NAD binding domain of 6-phosphogluconate dehydrogenase [PF03446.19]; Shikimate kinase [PF01202.26]; AAA domain [PF13671.10]; AAA domain [PF13238.10]	G	ko00030,ko00480,ko01100,ko01110,ko01120,ko01130,ko01200,map00030,map00480,map01100,map01110,map01120,map01130,map01200	M00004,M00006	6PGD,NAD_binding_2,SKI	Bacteria	Bacteroidetes	Flavobacteriia	Flavobacteriales	NA	NA	Pentose Phosphate	no	gnd	6-phosphogluconate dehydrogenase%2C decarboxylating	1.1.1.44	COG0362 COG1023
294	hard_filtered_transcripts_cluster_NODE_4657_length_12911_cov_8.805811_g876_i0_9	K00033	K00033	K00033	COG1023	6-phosphogluconate dehydrogenase [EC:1.1.1.44 1.1.1.343]	6-phosphogluconate dehydrogenase, C-terminal domain [PF00393.23]; NAD binding domain of 6-phosphogluconate dehydrogenase [PF03446.19]	G	ko00030,ko00480,ko01100,ko01110,ko01120,ko01130,ko01200,map00030,map00480,map01100,map01110,map01120,map01130,map01200	M00004,M00006	6PGD,NAD_binding_2	Bacteria	Nitrospirae	Nitrospira	Nitrospirales	Nitrospiraceae	Nitrospira	Pentose Phosphate	no	gnd	6-phosphogluconate dehydrogenase%2C decarboxylating	1.1.1.44	COG0362 COG1023
295	hard_filtered_transcripts_cluster_NODE_10961_length_8153_cov_60.229950_g100_i4_6	K00033	K00033	K00033	COG1023	6-phosphogluconate dehydrogenase [EC:1.1.1.44 1.1.1.343]	6-phosphogluconate dehydrogenase, C-terminal domain [PF00393.23]; NAD binding domain of 6-phosphogluconate dehydrogenase [PF03446.19]	G	ko00030,ko00480,ko01100,ko01110,ko01120,ko01130,ko01200,map00030,map00480,map01100,map01110,map01120,map01130,map01200	M00004,M00006	6PGD,NAD_binding_2	Bacteria	Proteobacteria	Betaproteobacteria	Rhodocyclales	Rhodocyclaceae	Propionivibrio	Pentose Phosphate	no	gnd	6-phosphogluconate dehydrogenase%2C decarboxylating	1.1.1.44	COG0362 COG1023
296	hard_filtered_transcripts_cluster_NODE_29298_length_4440_cov_6.264255_g8536_i0_4	K00033	K00033	K00033	COG0362	6-phosphogluconate dehydrogenase [EC:1.1.1.44 1.1.1.343]	6-phosphogluconate dehydrogenase, C-terminal domain [PF00393.23]; NAD binding domain of 6-phosphogluconate dehydrogenase [PF03446.19]	H	ko00030,ko00480,ko01100,ko01110,ko01120,ko01130,ko01200,map00030,map00480,map01100,map01110,map01120,map01130,map01200	M00004,M00006	6PGD,NAD_binding_2	Bacteria	Proteobacteria	Betaproteobacteria	Burkholderiales	Comamonadaceae	Rhodoferax	Pentose Phosphate	no	gnd	6-phosphogluconate dehydrogenase%2C decarboxylating	1.1.1.44	COG0362 COG1023
297	hard_filtered_transcripts_cluster_NODE_18004_length_6077_cov_637.617255_g4471_i0_3	K02040	K02040	K02040	COG0226	phosphate transport system substrate-binding protein	PBP superfamily domain [PF12849.11]	P	ko02010,ko02020,ko05152,map02010,map02020,map05152	M00222	PBP_like_2	Bacteria	Bacteroidetes	Flavobacteriia	Flavobacteriales	Flavobacteriaceae	Flavobacterium	Polyphosphate	P transporter	pstS	Phosphate-binding protein PstS	no	COG0226
298	hard_filtered_transcripts_cluster_NODE_19292_length_5823_cov_64.584000_g4891_i0_6	K02040	K02040	K02040	COG0226	phosphate transport system substrate-binding protein	PBP superfamily domain [PF12849.11]	P	ko02010,ko02020,ko05152,map02010,map02020,map05152	M00222	PBP_like_2	Bacteria	Bacteroidetes	Flavobacteriia	Flavobacteriales	Flavobacteriaceae	Flavobacterium	Polyphosphate	P transporter	pstS	Phosphate-binding protein PstS	no	COG0226
299	hard_filtered_transcripts_cluster_NODE_21414_length_5450_cov_83.670262_g5645_i0_6	K02040	K02040	K02040	COG0226	phosphate transport system substrate-binding protein	PBP superfamily domain [PF12849.11]	P	ko02010,ko02020,ko05152,map02010,map02020,map05152	M00222	PBP_like_2	Bacteria	Bacteroidetes	Flavobacteriia	Flavobacteriales	Flavobacteriaceae	Flavobacterium	Polyphosphate	P transporter	pstS	Phosphate-binding protein PstS	no	COG0226
300	hard_filtered_transcripts_cluster_NODE_54459_length_2885_cov_35.590683_g20193_i0_2	K02040	K02040	K02040	COG0226	phosphate transport system substrate-binding protein	PBP superfamily domain [PF12849.11]	P	ko02010,ko02020,ko05152,map02010,map02020,map05152	M00222	PBP_like_2	Bacteria	Bacteroidetes	Flavobacteriia	Flavobacteriales	Flavobacteriaceae	Flavobacterium	Polyphosphate	P transporter	pstS	Phosphate-binding protein PstS	no	COG0226
301	hard_filtered_transcripts_cluster_NODE_86116_length_2065_cov_9.257530_g38910_i0_1	K03306	K03306	K03306	COG0306	inorganic phosphate transporter, PiT family	Phosphate transporter family [PF01384.24]	P	no	no	PHO4	Bacteria	Bacteroidetes	Flavobacteriia	Flavobacteriales	Flavobacteriaceae	Flavobacterium	Polyphosphate	P transporter	pitA	Low-affinity inorganic phosphate transporter 1	no	COG0306
302	hard_filtered_transcripts_cluster_NODE_98694_length_1869_cov_31.744989_g47541_i0_2	K03306	K03306	K03306	COG0306	inorganic phosphate transporter, PiT family	Phosphate transporter family [PF01384.24]	P	no	no	PHO4	Bacteria	Bacteroidetes	Flavobacteriia	Flavobacteriales	Flavobacteriaceae	Flavobacterium	Polyphosphate	P transporter	pitA	Low-affinity inorganic phosphate transporter 1	no	COG0306
303	hard_filtered_transcripts_cluster_NODE_28494_length_4527_cov_6.844859_g8215_i0_5	K07636	no	K07636	COG0642	no	Histidine kinase-, DNA gyrase B-, and HSP90-like ATPase [PF02518.30]; His Kinase A (phospho-acceptor) domain [PF00512.29]	T	ko02020,map02020	M00434	HATPase_c,HisKA	Bacteria	Bacteroidetes	Flavobacteriia	Flavobacteriales	Flavobacteriaceae	Flavobacterium	Polyphosphate	P regulator	phoR	Alkaline phosphatase synthesis sensor protein PhoR	2.7.13.3	COG0642
304	hard_filtered_transcripts_cluster_NODE_29679_length_4403_cov_49.518938_g8678_i0_4	K07636	no	K07636	COG5002	no	Histidine kinase-, DNA gyrase B-, and HSP90-like ATPase [PF02518.30]; His Kinase A (phospho-acceptor) domain [PF00512.29]; GHKL domain [PF14501.10]	T	ko02020,map02020	M00434	HATPase_c,HisKA	Bacteria	Bacteroidetes	Flavobacteriia	Flavobacteriales	Flavobacteriaceae	Flavobacterium	Polyphosphate	P regulator	phoR	Alkaline phosphatase synthesis sensor protein PhoR	2.7.13.3	COG0642
305	hard_filtered_transcripts_cluster_NODE_40105_length_3585_cov_26.900342_g13148_i0_2	K07636	no	K07636	COG5002	no	Histidine kinase-, DNA gyrase B-, and HSP90-like ATPase [PF02518.30]; His Kinase A (phospho-acceptor) domain [PF00512.29]; GHKL domain [PF14501.10]	T	ko02020,map02020	M00434	HATPase_c,HisKA	Bacteria	Bacteroidetes	Flavobacteriia	Flavobacteriales	Flavobacteriaceae	Flavobacterium	Polyphosphate	P regulator	phoR	Alkaline phosphatase synthesis sensor protein PhoR	2.7.13.3	COG0642
306	hard_filtered_transcripts_cluster_NODE_66852_length_2488_cov_19.800828_g27053_i0_3	K07636	no	K07636	COG5002	no	Histidine kinase-, DNA gyrase B-, and HSP90-like ATPase [PF02518.30]; His Kinase A (phospho-acceptor) domain [PF00512.29]; GHKL domain [PF14501.10]	T	ko02020,map02020	M00434	HATPase_c,HisKA	Bacteria	Bacteroidetes	Flavobacteriia	Flavobacteriales	Flavobacteriaceae	Flavobacterium	Polyphosphate	P regulator	phoR	Alkaline phosphatase synthesis sensor protein PhoR	2.7.13.3	COG0642
307	hard_filtered_transcripts_cluster_NODE_71068_length_2379_cov_27.717693_g29488_i0_1	K07636	no	K07636	COG5002	no	Histidine kinase-, DNA gyrase B-, and HSP90-like ATPase [PF02518.30]; His Kinase A (phospho-acceptor) domain [PF00512.29]; GHKL domain [PF14501.10]	T	ko02020,map02020	M00434	HATPase_c,HisKA	Bacteria	Bacteroidetes	Flavobacteriia	Flavobacteriales	Flavobacteriaceae	Flavobacterium	Polyphosphate	P regulator	phoR	Alkaline phosphatase synthesis sensor protein PhoR	2.7.13.3	COG0642
308	hard_filtered_transcripts_cluster_NODE_7277_length_10303_cov_87.831085_g1486_i0_3	K07636	no	K07636	COG0642	no	Histidine kinase-, DNA gyrase B-, and HSP90-like ATPase [PF02518.30]; His Kinase A (phospho-acceptor) domain [PF00512.29]	T	ko02020,map02020	M00434	HATPase_c,HisKA	Bacteria	Bacteroidetes	Flavobacteriia	Flavobacteriales	Flavobacteriaceae	Flavobacterium	Polyphosphate	P regulator	phoR	Alkaline phosphatase synthesis sensor protein PhoR	2.7.13.3	COG0642
309	hard_filtered_transcripts_cluster_NODE_76150_length_2261_cov_33.557130_g32543_i0_2	K07636	no	K07636	COG5002	no	Histidine kinase-, DNA gyrase B-, and HSP90-like ATPase [PF02518.30]; His Kinase A (phospho-acceptor) domain [PF00512.29]; GHKL domain [PF14501.10]	T	ko02020,map02020	M00434	HATPase_c,HisKA	Bacteria	Bacteroidetes	Flavobacteriia	Flavobacteriales	Flavobacteriaceae	Flavobacterium	Polyphosphate	P regulator	phoR	Alkaline phosphatase synthesis sensor protein PhoR	2.7.13.3	COG0642
310	hard_filtered_transcripts_cluster_NODE_56765_length_2801_cov_40.840176_g21405_i0_2	K22468	K22468	K22468	COG2326	polyphosphate kinase [EC:2.7.4.34]	Polyphosphate kinase 2 (PPK2) [PF03976.18]	S	ko00190,ko03018,map00190,map03018	no	PPK2	Bacteria	Bacteroidetes	Flavobacteriia	Flavobacteriales	Flavobacteriaceae	Flavobacterium	Polyphosphate	P polyP n-1	ppk2	Polyphosphate:NDP phosphotransferase 2	2.7.4.1	COG2326
311	hard_filtered_transcripts_cluster_NODE_56765_length_2801_cov_40.840176_g21405_i0_3	K22468	K22468	K22468	COG2326	polyphosphate kinase [EC:2.7.4.34]	Polyphosphate kinase 2 (PPK2) [PF03976.18]	S	ko00190,ko03018,map00190,map03018	no	PPK2	Bacteria	Bacteroidetes	Flavobacteriia	Flavobacteriales	Flavobacteriaceae	Flavobacterium	Polyphosphate	P polyP n-1	ppk2	Polyphosphate:NDP phosphotransferase 2	2.7.4.1	COG2326
312	hard_filtered_transcripts_cluster_NODE_103380_length_1808_cov_10.491066_g50856_i0_1	K00066	K00066	K00066	COG1004	GDP-mannose 6-dehydrogenase [EC:1.1.1.132]	UDP-glucose/GDP-mannose dehydrogenase family, NAD binding domain [PF03721.18]; UDP-glucose/GDP-mannose dehydrogenase family, central domain [PF00984.23]; UDP-glucose/GDP-mannose dehydrogenase family, UDP binding domain [PF03720.19]	C	ko00051,ko00520,ko02020,map00051,map00520,map02020	no	UDPG_MGDP_dh,UDPG_MGDP_dh_C,UDPG_MGDP_dh_N	Bacteria	Proteobacteria	Betaproteobacteria	NA	NA	Candidatus Accumulibacter	Extracellular matrix	alginate	algD	GDP-mannose 6-dehydrogenase	no	no
313	hard_filtered_transcripts_cluster_NODE_14878_length_6829_cov_16.039076_g3522_i0_5	K00066	K00066	K00066	COG1004	GDP-mannose 6-dehydrogenase [EC:1.1.1.132]	UDP-glucose/GDP-mannose dehydrogenase family, NAD binding domain [PF03721.18]; UDP-glucose/GDP-mannose dehydrogenase family, central domain [PF00984.23]; UDP-glucose/GDP-mannose dehydrogenase family, UDP binding domain [PF03720.19]	C	ko00051,ko00520,ko02020,map00051,map00520,map02020	no	UDPG_MGDP_dh,UDPG_MGDP_dh_C,UDPG_MGDP_dh_N	Bacteria	Proteobacteria	Betaproteobacteria	NA	NA	Candidatus Accumulibacter	Extracellular matrix	alginate	algD	GDP-mannose 6-dehydrogenase	no	no
314	hard_filtered_transcripts_cluster_NODE_24681_length_4976_cov_131.768917_g1_i10618_5	K00066	no	K00066	COG1004	no	UDP-glucose/GDP-mannose dehydrogenase family, NAD binding domain [PF03721.18]	C	ko00051,ko00520,ko02020,map00051,map00520,map02020	no	UDPG_MGDP_dh,UDPG_MGDP_dh_C,UDPG_MGDP_dh_N	Bacteria	Proteobacteria	Betaproteobacteria	NA	NA	Candidatus Accumulibacter	Extracellular matrix	alginate	algD	GDP-mannose 6-dehydrogenase	no	no
315	hard_filtered_transcripts_cluster_NODE_28109_length_4566_cov_185.528155_g1_i11657_5	K00066	no	K00066	COG1004	no	no	C	ko00051,ko00520,ko02020,map00051,map00520,map02020	no	UDPG_MGDP_dh,UDPG_MGDP_dh_C,UDPG_MGDP_dh_N	Bacteria	Proteobacteria	Betaproteobacteria	NA	NA	Candidatus Accumulibacter	Extracellular matrix	alginate	algD	GDP-mannose 6-dehydrogenase	no	no
316	hard_filtered_transcripts_cluster_NODE_31_length_56784_cov_238.597485_g11_i0_26	K00066	K00066	K00066	COG1004	GDP-mannose 6-dehydrogenase [EC:1.1.1.132]	UDP-glucose/GDP-mannose dehydrogenase family, NAD binding domain [PF03721.18]; UDP-glucose/GDP-mannose dehydrogenase family, central domain [PF00984.23]; UDP-glucose/GDP-mannose dehydrogenase family, UDP binding domain [PF03720.19]	C	ko00051,ko00520,ko02020,map00051,map00520,map02020	no	UDPG_MGDP_dh,UDPG_MGDP_dh_C,UDPG_MGDP_dh_N	Bacteria	Proteobacteria	Betaproteobacteria	NA	NA	Candidatus Accumulibacter	Extracellular matrix	alginate	algD	GDP-mannose 6-dehydrogenase	no	no
317	hard_filtered_transcripts_cluster_NODE_3201_length_15339_cov_60.450347_g1_i1933_5	K00066	K00066	K00066	COG1004	GDP-mannose 6-dehydrogenase [EC:1.1.1.132]	UDP-glucose/GDP-mannose dehydrogenase family, NAD binding domain [PF03721.18]; UDP-glucose/GDP-mannose dehydrogenase family, central domain [PF00984.23]; UDP-glucose/GDP-mannose dehydrogenase family, UDP binding domain [PF03720.19]	C	ko00051,ko00520,ko02020,map00051,map00520,map02020	no	UDPG_MGDP_dh,UDPG_MGDP_dh_C,UDPG_MGDP_dh_N	Bacteria	Proteobacteria	Betaproteobacteria	NA	NA	Candidatus Accumulibacter	Extracellular matrix	alginate	algD	GDP-mannose 6-dehydrogenase	no	no
318	hard_filtered_transcripts_cluster_NODE_46630_length_3229_cov_315.675539_g1_i15909_1	K00066	K00066	K00066	COG1004	GDP-mannose 6-dehydrogenase [EC:1.1.1.132]	UDP-glucose/GDP-mannose dehydrogenase family, NAD binding domain [PF03721.18]; UDP-glucose/GDP-mannose dehydrogenase family, central domain [PF00984.23]; UDP-glucose/GDP-mannose dehydrogenase family, UDP binding domain [PF03720.19]	C	ko00051,ko00520,ko02020,map00051,map00520,map02020	no	UDPG_MGDP_dh,UDPG_MGDP_dh_C,UDPG_MGDP_dh_N	Bacteria	Proteobacteria	Betaproteobacteria	NA	NA	Candidatus Accumulibacter	Extracellular matrix	alginate	algD	GDP-mannose 6-dehydrogenase	no	no
319	hard_filtered_transcripts_cluster_NODE_5057_length_12391_cov_274.476863_g1_i2934_7	K00066	K00066	K00066	COG1004	GDP-mannose 6-dehydrogenase [EC:1.1.1.132]	UDP-glucose/GDP-mannose dehydrogenase family, NAD binding domain [PF03721.18]; UDP-glucose/GDP-mannose dehydrogenase family, central domain [PF00984.23]; UDP-glucose/GDP-mannose dehydrogenase family, UDP binding domain [PF03720.19]	C	ko00051,ko00520,ko02020,map00051,map00520,map02020	no	UDPG_MGDP_dh,UDPG_MGDP_dh_C,UDPG_MGDP_dh_N	Bacteria	Proteobacteria	Betaproteobacteria	NA	NA	Candidatus Accumulibacter	Extracellular matrix	alginate	algD	GDP-mannose 6-dehydrogenase	no	no
320	hard_filtered_transcripts_cluster_NODE_5765_length_11660_cov_268.832312_g1_i3297_3	K00066	K00066	K00066	COG1004	GDP-mannose 6-dehydrogenase [EC:1.1.1.132]	UDP-glucose/GDP-mannose dehydrogenase family, NAD binding domain [PF03721.18]; UDP-glucose/GDP-mannose dehydrogenase family, central domain [PF00984.23]; UDP-glucose/GDP-mannose dehydrogenase family, UDP binding domain [PF03720.19]	C	ko00051,ko00520,ko02020,map00051,map00520,map02020	no	UDPG_MGDP_dh,UDPG_MGDP_dh_C,UDPG_MGDP_dh_N	Bacteria	Proteobacteria	Betaproteobacteria	NA	NA	Candidatus Accumulibacter	Extracellular matrix	alginate	algD	GDP-mannose 6-dehydrogenase	no	no
321	hard_filtered_transcripts_cluster_NODE_70721_length_2388_cov_58.460907_g1_i19665_1	K00066	K00066	K00066	COG1004	GDP-mannose 6-dehydrogenase [EC:1.1.1.132]	UDP-glucose/GDP-mannose dehydrogenase family, NAD binding domain [PF03721.18]; UDP-glucose/GDP-mannose dehydrogenase family, central domain [PF00984.23]; UDP-glucose/GDP-mannose dehydrogenase family, UDP binding domain [PF03720.19]	C	ko00051,ko00520,ko02020,map00051,map00520,map02020	no	UDPG_MGDP_dh,UDPG_MGDP_dh_C,UDPG_MGDP_dh_N	Bacteria	Proteobacteria	Betaproteobacteria	NA	NA	Candidatus Accumulibacter	Extracellular matrix	alginate	algD	GDP-mannose 6-dehydrogenase	no	no
322	hard_filtered_transcripts_cluster_NODE_96_length_48818_cov_97.357821_g1_i50_22	K00066	K00066	K00066	COG1004	GDP-mannose 6-dehydrogenase [EC:1.1.1.132]	UDP-glucose/GDP-mannose dehydrogenase family, NAD binding domain [PF03721.18]; UDP-glucose/GDP-mannose dehydrogenase family, central domain [PF00984.23]; UDP-glucose/GDP-mannose dehydrogenase family, UDP binding domain [PF03720.19]	C	ko00051,ko00520,ko02020,map00051,map00520,map02020	no	UDPG_MGDP_dh,UDPG_MGDP_dh_C,UDPG_MGDP_dh_N	Bacteria	Proteobacteria	Betaproteobacteria	NA	NA	Candidatus Accumulibacter	Extracellular matrix	alginate	algD	GDP-mannose 6-dehydrogenase	no	no
323	hard_filtered_transcripts_cluster_NODE_5193_length_12242_cov_63.189580_g1_i3006_1	K00066	no	K00066	COG1004	no	no	C	ko00051,ko00520,ko02020,map00051,map00520,map02020	no	UDPG_MGDP_dh,UDPG_MGDP_dh_C,UDPG_MGDP_dh_N	Bacteria	Proteobacteria	Betaproteobacteria	Burkholderiales	Comamonadaceae	Rhodoferax	Extracellular matrix	alginate	algD	GDP-mannose 6-dehydrogenase	no	no
324	hard_filtered_transcripts_cluster_NODE_127555_length_1550_cov_14.284360_g68838_i0_2	K00024	K00024	K00024	COG0039	malate dehydrogenase [EC:1.1.1.37]	lactate/malate dehydrogenase, NAD binding domain [PF00056.27]; lactate/malate dehydrogenase, alpha/beta C-terminal domain [PF02866.22]	C	ko00020,ko00270,ko00620,ko00630,ko00680,ko00710,ko00720,ko01100,ko01110,ko01120,ko01130,ko01200,map00020,map00270,map00620,map00630,map00680,map00710,map00720,map01100,map01110,map01120,map01130,map01200	M00009,M00011,M00012,M00168,M00173,M00346,M00374,M00620,M00740	Ldh_1_C,Ldh_1_N	Bacteria	Bacteroidetes	Flavobacteriia	Flavobacteriales	Flavobacteriaceae	Flavobacterium	TCA	no	mdh	Malate dehydrogenase	1.1.1.37	COG0039
325	hard_filtered_transcripts_cluster_NODE_8217_length_9609_cov_108.368498_g1726_i0_4	K00024	K00024	K00024	COG0039	malate dehydrogenase [EC:1.1.1.37]	lactate/malate dehydrogenase, NAD binding domain [PF00056.27]; lactate/malate dehydrogenase, alpha/beta C-terminal domain [PF02866.22]	C	ko00020,ko00270,ko00620,ko00630,ko00680,ko00710,ko00720,ko01100,ko01110,ko01120,ko01130,ko01200,map00020,map00270,map00620,map00630,map00680,map00710,map00720,map01100,map01110,map01120,map01130,map01200	M00009,M00011,M00012,M00168,M00173,M00346,M00374,M00620,M00740	Ldh_1_C,Ldh_1_N	Bacteria	Bacteroidetes	Flavobacteriia	Flavobacteriales	Flavobacteriaceae	Flavobacterium	TCA	no	mdh	Malate dehydrogenase	1.1.1.37	COG0039
326	hard_filtered_transcripts_cluster_NODE_8415_length_9473_cov_71.536702_g1726_i2_4	K00024	K00024	K00024	COG0039	malate dehydrogenase [EC:1.1.1.37]	lactate/malate dehydrogenase, NAD binding domain [PF00056.27]; lactate/malate dehydrogenase, alpha/beta C-terminal domain [PF02866.22]	C	ko00020,ko00270,ko00620,ko00630,ko00680,ko00710,ko00720,ko01100,ko01110,ko01120,ko01130,ko01200,map00020,map00270,map00620,map00630,map00680,map00710,map00720,map01100,map01110,map01120,map01130,map01200	M00009,M00011,M00012,M00168,M00173,M00346,M00374,M00620,M00740	Ldh_1_C,Ldh_1_N	Bacteria	Bacteroidetes	Flavobacteriia	Flavobacteriales	Flavobacteriaceae	Flavobacterium	TCA	no	mdh	Malate dehydrogenase	1.1.1.37	COG0039
327	hard_filtered_transcripts_cluster_NODE_12111_length_7707_cov_13.349489_g2732_i0_3	K00027	K00027	K00027,K00029	COG0280	malate dehydrogenase (oxaloacetate-decarboxylating) [EC:1.1.1.38]	Phosphate acetyl/butaryl transferase [PF01515.23]; Malic enzyme, NAD binding domain [PF03949.19]; Malic enzyme, N-terminal domain [PF00390.23]	C	ko00620,ko00710,ko01100,ko01120,ko01200,ko02020,map00620,map00710,map01100,map01120,map01200,map02020	M00169,M00172	Malic_M,PTA_PTB,malic	Bacteria	Bacteroidetes	Flavobacteriia	Flavobacteriales	Flavobacteriaceae	Flavobacterium	Pyruvate	no	maeA	Malate dehydrogenase	1.1.1.38	COG0281
328	hard_filtered_transcripts_cluster_NODE_40055_length_3588_cov_8.941110_g13122_i0_2	K00134	K00134	K00134	COG0057	glyceraldehyde 3-phosphate dehydrogenase (phosphorylating) [EC:1.2.1.12]	Glyceraldehyde 3-phosphate dehydrogenase, C-terminal domain [PF02800.24]; Glyceraldehyde 3-phosphate dehydrogenase, NAD binding domain [PF00044.28]	G	ko00010,ko00710,ko01100,ko01110,ko01120,ko01130,ko01200,ko01230,ko04066,ko05010,map00010,map00710,map01100,map01110,map01120,map01130,map01200,map01230,map04066,map05010	M00001,M00002,M00003,M00165,M00166,M00308,M00552	Gp_dh_C,Gp_dh_N	Bacteria	Proteobacteria	Betaproteobacteria	Burkholderiales	Comamonadaceae	Acidovorax	EMP	Glycolysis/Gluconeogenesis	gapA	glyceraldehyde 3-phosphate dehydrogenase	1.2.1.12	COG0057
329	hard_filtered_transcripts_cluster_NODE_93634_length_1944_cov_51.320684_g43994_i0_1	K00134	K00134	K00134	COG0057	glyceraldehyde 3-phosphate dehydrogenase (phosphorylating) [EC:1.2.1.12]	Glyceraldehyde 3-phosphate dehydrogenase, C-terminal domain [PF02800.24]; Glyceraldehyde 3-phosphate dehydrogenase, NAD binding domain [PF00044.28]	G	ko00010,ko00710,ko01100,ko01110,ko01120,ko01130,ko01200,ko01230,ko04066,ko05010,map00010,map00710,map01100,map01110,map01120,map01130,map01200,map01230,map04066,map05010	M00001,M00002,M00003,M00165,M00166,M00308,M00552	Gp_dh_C,Gp_dh_N	Bacteria	Proteobacteria	Betaproteobacteria	Burkholderiales	NA	Aquariibacter	EMP	Glycolysis/Gluconeogenesis	gapA	glyceraldehyde 3-phosphate dehydrogenase	1.2.1.12	COG0057
330	hard_filtered_transcripts_cluster_NODE_19_length_58536_cov_27.299625_g1_i8_28	K00134	K00134	K00134	COG0057	glyceraldehyde 3-phosphate dehydrogenase (phosphorylating) [EC:1.2.1.12]	Glyceraldehyde 3-phosphate dehydrogenase, C-terminal domain [PF02800.24]; Glyceraldehyde 3-phosphate dehydrogenase, NAD binding domain [PF00044.28]	C	ko00010,ko00710,ko01100,ko01110,ko01120,ko01130,ko01200,ko01230,ko04066,ko05010,map00010,map00710,map01100,map01110,map01120,map01130,map01200,map01230,map04066,map05010	M00001,M00002,M00003,M00165,M00166,M00308,M00552	Gp_dh_C,Gp_dh_N	Bacteria	Proteobacteria	Betaproteobacteria	Rhodocyclales	Azonexaceae	Azonexus	EMP	Glycolysis/Gluconeogenesis	gapA	glyceraldehyde 3-phosphate dehydrogenase	1.2.1.12	COG0057
331	hard_filtered_transcripts_cluster_NODE_21_length_57752_cov_28.738085_g1_i10_22	K00134	K00134	K00134	COG0057	glyceraldehyde 3-phosphate dehydrogenase (phosphorylating) [EC:1.2.1.12]	Glyceraldehyde 3-phosphate dehydrogenase, C-terminal domain [PF02800.24]; Glyceraldehyde 3-phosphate dehydrogenase, NAD binding domain [PF00044.28]	C	ko00010,ko00710,ko01100,ko01110,ko01120,ko01130,ko01200,ko01230,ko04066,ko05010,map00010,map00710,map01100,map01110,map01120,map01130,map01200,map01230,map04066,map05010	M00001,M00002,M00003,M00165,M00166,M00308,M00552	Gp_dh_C,Gp_dh_N	Bacteria	Proteobacteria	Betaproteobacteria	Rhodocyclales	Azonexaceae	Azonexus	EMP	Glycolysis/Gluconeogenesis	gapA	glyceraldehyde 3-phosphate dehydrogenase	1.2.1.12	COG0057
332	hard_filtered_transcripts_cluster_NODE_24046_length_5060_cov_21.860237_g31_i4_2	K00134	K00134	K00134	COG0057	glyceraldehyde 3-phosphate dehydrogenase (phosphorylating) [EC:1.2.1.12]	Glyceraldehyde 3-phosphate dehydrogenase, C-terminal domain [PF02800.24]; Glyceraldehyde 3-phosphate dehydrogenase, NAD binding domain [PF00044.28]	G	ko00010,ko00710,ko01100,ko01110,ko01120,ko01130,ko01200,ko01230,ko04066,ko05010,map00010,map00710,map01100,map01110,map01120,map01130,map01200,map01230,map04066,map05010	M00001,M00002,M00003,M00165,M00166,M00308,M00552	Gp_dh_C,Gp_dh_N	Bacteria	Proteobacteria	Betaproteobacteria	Rhodocyclales	Azonexaceae	Azonexus	EMP	Glycolysis/Gluconeogenesis	gapA	glyceraldehyde 3-phosphate dehydrogenase	1.2.1.12	COG0057
333	hard_filtered_transcripts_cluster_NODE_4127_length_13746_cov_57.737878_g1_i2458_2	K25224	K25224	K00134	COG0057	glyceraldehyde-3-phosphate dehydrogenase (arsenate-transferring) [EC:1.2.1.107]	Glyceraldehyde 3-phosphate dehydrogenase, C-terminal domain [PF02800.24]; Glyceraldehyde 3-phosphate dehydrogenase, NAD binding domain [PF00044.28]	G	ko00010,ko00710,ko01100,ko01110,ko01120,ko01130,ko01200,ko01230,ko04066,ko05010,map00010,map00710,map01100,map01110,map01120,map01130,map01200,map01230,map04066,map05010	M00001,M00002,M00003,M00165,M00166,M00308,M00552	Gp_dh_C,Gp_dh_N	Bacteria	Proteobacteria	Betaproteobacteria	Rhodocyclales	Azonexaceae	Azonexus	EMP	no	gapA	no	no	no
334	hard_filtered_transcripts_cluster_NODE_4139_length_13720_cov_57.360665_g1_i2464_15	K25224	K25224	K00134	COG0057	glyceraldehyde-3-phosphate dehydrogenase (arsenate-transferring) [EC:1.2.1.107]	Glyceraldehyde 3-phosphate dehydrogenase, C-terminal domain [PF02800.24]; Glyceraldehyde 3-phosphate dehydrogenase, NAD binding domain [PF00044.28]	G	ko00010,ko00710,ko01100,ko01110,ko01120,ko01130,ko01200,ko01230,ko04066,ko05010,map00010,map00710,map01100,map01110,map01120,map01130,map01200,map01230,map04066,map05010	M00001,M00002,M00003,M00165,M00166,M00308,M00552	Gp_dh_C,Gp_dh_N	Bacteria	Proteobacteria	Betaproteobacteria	Rhodocyclales	Azonexaceae	Azonexus	EMP	no	gapA	no	no	no
335	hard_filtered_transcripts_cluster_NODE_4156_length_13694_cov_57.355040_g1_i2475_2	K25224	K25224	K00134	COG0057	glyceraldehyde-3-phosphate dehydrogenase (arsenate-transferring) [EC:1.2.1.107]	Glyceraldehyde 3-phosphate dehydrogenase, C-terminal domain [PF02800.24]; Glyceraldehyde 3-phosphate dehydrogenase, NAD binding domain [PF00044.28]	G	ko00010,ko00710,ko01100,ko01110,ko01120,ko01130,ko01200,ko01230,ko04066,ko05010,map00010,map00710,map01100,map01110,map01120,map01130,map01200,map01230,map04066,map05010	M00001,M00002,M00003,M00165,M00166,M00308,M00552	Gp_dh_C,Gp_dh_N	Bacteria	Proteobacteria	Betaproteobacteria	Rhodocyclales	Azonexaceae	Azonexus	EMP	no	gapA	no	no	no
336	hard_filtered_transcripts_cluster_NODE_5902_length_11533_cov_19.023473_g1_i3374_2	K25224	K25224	K00134	COG0057	glyceraldehyde-3-phosphate dehydrogenase (arsenate-transferring) [EC:1.2.1.107]	Glyceraldehyde 3-phosphate dehydrogenase, C-terminal domain [PF02800.24]; Glyceraldehyde 3-phosphate dehydrogenase, NAD binding domain [PF00044.28]	G	ko00010,ko00710,ko01100,ko01110,ko01120,ko01130,ko01200,ko01230,ko04066,ko05010,map00010,map00710,map01100,map01110,map01120,map01130,map01200,map01230,map04066,map05010	M00001,M00002,M00003,M00165,M00166,M00308,M00552	Gp_dh_C,Gp_dh_N	Bacteria	Proteobacteria	Betaproteobacteria	Rhodocyclales	Azonexaceae	Azonexus	EMP	no	gapA	no	no	no
337	hard_filtered_transcripts_cluster_NODE_74024_length_2308_cov_17.691723_g31229_i0_1	K00134	K00134	K00134	COG0057	glyceraldehyde 3-phosphate dehydrogenase (phosphorylating) [EC:1.2.1.12]	Glyceraldehyde 3-phosphate dehydrogenase, C-terminal domain [PF02800.24]; Glyceraldehyde 3-phosphate dehydrogenase, NAD binding domain [PF00044.28]	G	ko00010,ko00710,ko01100,ko01110,ko01120,ko01130,ko01200,ko01230,ko04066,ko05010,map00010,map00710,map01100,map01110,map01120,map01130,map01200,map01230,map04066,map05010	M00001,M00002,M00003,M00165,M00166,M00308,M00552	Gp_dh_C,Gp_dh_N	Bacteria	Proteobacteria	Oligoflexia	Bdellovibrionales	Bdellovibrionaceae	Bdellovibrio	EMP	Glycolysis/Gluconeogenesis	gapA	glyceraldehyde 3-phosphate dehydrogenase	1.2.1.12	COG0057
338	hard_filtered_transcripts_cluster_NODE_10290_length_8478_cov_58.507912_g1_i5384_2	K25224	K25224	K00134	COG0057	glyceraldehyde-3-phosphate dehydrogenase (arsenate-transferring) [EC:1.2.1.107]	Glyceraldehyde 3-phosphate dehydrogenase, C-terminal domain [PF02800.24]; Glyceraldehyde 3-phosphate dehydrogenase, NAD binding domain [PF00044.28]	G	ko00010,ko00710,ko01100,ko01110,ko01120,ko01130,ko01200,ko01230,ko04066,ko05010,map00010,map00710,map01100,map01110,map01120,map01130,map01200,map01230,map04066,map05010	M00001,M00002,M00003,M00165,M00166,M00308,M00552	Gp_dh_C,Gp_dh_N	Bacteria	Proteobacteria	Betaproteobacteria	NA	NA	Candidatus Accumulibacter	EMP	no	gapA	no	no	no
339	hard_filtered_transcripts_cluster_NODE_10331_length_8458_cov_46.950745_g44_i45_2	K25224	K25224	K00134	COG0057	glyceraldehyde-3-phosphate dehydrogenase (arsenate-transferring) [EC:1.2.1.107]	Glyceraldehyde 3-phosphate dehydrogenase, C-terminal domain [PF02800.24]; Glyceraldehyde 3-phosphate dehydrogenase, NAD binding domain [PF00044.28]	G	ko00010,ko00710,ko01100,ko01110,ko01120,ko01130,ko01200,ko01230,ko04066,ko05010,map00010,map00710,map01100,map01110,map01120,map01130,map01200,map01230,map04066,map05010	M00001,M00002,M00003,M00165,M00166,M00308,M00552	Gp_dh_C,Gp_dh_N	Bacteria	Proteobacteria	Betaproteobacteria	NA	NA	Candidatus Accumulibacter	EMP	no	gapA	no	no	no
340	hard_filtered_transcripts_cluster_NODE_10710_length_8275_cov_234.638015_g1477_i2_6	K00134	K00134	K00134	COG0057	glyceraldehyde 3-phosphate dehydrogenase (phosphorylating) [EC:1.2.1.12]	Glyceraldehyde 3-phosphate dehydrogenase, C-terminal domain [PF02800.24]; Glyceraldehyde 3-phosphate dehydrogenase, NAD binding domain [PF00044.28]	C	ko00010,ko00710,ko01100,ko01110,ko01120,ko01130,ko01200,ko01230,ko04066,ko05010,map00010,map00710,map01100,map01110,map01120,map01130,map01200,map01230,map04066,map05010	M00001,M00002,M00003,M00165,M00166,M00308,M00552	Gp_dh_C,Gp_dh_N	Bacteria	Proteobacteria	Betaproteobacteria	NA	NA	Candidatus Accumulibacter	EMP	Glycolysis/Gluconeogenesis	gapA	glyceraldehyde 3-phosphate dehydrogenase	1.2.1.12	COG0057
341	hard_filtered_transcripts_cluster_NODE_10881_length_8186_cov_372.461851_g1_i5669_1	K00134	no	K00134	COG0057	no	Glyceraldehyde 3-phosphate dehydrogenase, NAD binding domain [PF00044.28]	C	ko00010,ko00710,ko01100,ko01110,ko01120,ko01130,ko01200,ko01230,ko04066,ko05010,map00010,map00710,map01100,map01110,map01120,map01130,map01200,map01230,map04066,map05010	M00001,M00002,M00003,M00165,M00166,M00308,M00552	Gp_dh_C,Gp_dh_N	Bacteria	Proteobacteria	Betaproteobacteria	NA	NA	Candidatus Accumulibacter	EMP	Glycolysis/Gluconeogenesis	gapA	glyceraldehyde 3-phosphate dehydrogenase	1.2.1.12	COG0057
342	hard_filtered_transcripts_cluster_NODE_11115_length_8098_cov_685.105047_g1_i5746_4	K00134	K00134	K00134	COG0057	glyceraldehyde 3-phosphate dehydrogenase (phosphorylating) [EC:1.2.1.12]	Glyceraldehyde 3-phosphate dehydrogenase, C-terminal domain [PF02800.24]; Glyceraldehyde 3-phosphate dehydrogenase, NAD binding domain [PF00044.28]	C	ko00010,ko00710,ko01100,ko01110,ko01120,ko01130,ko01200,ko01230,ko04066,ko05010,map00010,map00710,map01100,map01110,map01120,map01130,map01200,map01230,map04066,map05010	M00001,M00002,M00003,M00165,M00166,M00308,M00552	Gp_dh_C,Gp_dh_N	Bacteria	Proteobacteria	Betaproteobacteria	NA	NA	Candidatus Accumulibacter	EMP	Glycolysis/Gluconeogenesis	gapA	glyceraldehyde 3-phosphate dehydrogenase	1.2.1.12	COG0057
343	hard_filtered_transcripts_cluster_NODE_1190_length_23604_cov_232.635077_g1_i756_12	K00134	K00134	K00134	COG0057	glyceraldehyde 3-phosphate dehydrogenase (phosphorylating) [EC:1.2.1.12]	Glyceraldehyde 3-phosphate dehydrogenase, C-terminal domain [PF02800.24]; Glyceraldehyde 3-phosphate dehydrogenase, NAD binding domain [PF00044.28]	C	ko00010,ko00710,ko01100,ko01110,ko01120,ko01130,ko01200,ko01230,ko04066,ko05010,map00010,map00710,map01100,map01110,map01120,map01130,map01200,map01230,map04066,map05010	M00001,M00002,M00003,M00165,M00166,M00308,M00552	Gp_dh_C,Gp_dh_N	Bacteria	Proteobacteria	Betaproteobacteria	NA	NA	Candidatus Accumulibacter	EMP	Glycolysis/Gluconeogenesis	gapA	glyceraldehyde 3-phosphate dehydrogenase	1.2.1.12	COG0057
344	hard_filtered_transcripts_cluster_NODE_13269_length_7312_cov_7.603536_g1_i6666_7	K25224	K25224	K00134	COG0057	glyceraldehyde-3-phosphate dehydrogenase (arsenate-transferring) [EC:1.2.1.107]	Glyceraldehyde 3-phosphate dehydrogenase, C-terminal domain [PF02800.24]; Glyceraldehyde 3-phosphate dehydrogenase, NAD binding domain [PF00044.28]	G	ko00010,ko00710,ko01100,ko01110,ko01120,ko01130,ko01200,ko01230,ko04066,ko05010,map00010,map00710,map01100,map01110,map01120,map01130,map01200,map01230,map04066,map05010	M00001,M00002,M00003,M00165,M00166,M00308,M00552	Gp_dh_C,Gp_dh_N	Bacteria	Proteobacteria	Betaproteobacteria	NA	NA	Candidatus Accumulibacter	EMP	no	gapA	no	no	no
345	hard_filtered_transcripts_cluster_NODE_13534_length_7227_cov_457.822337_g1477_i5_3	K00134	K00134	K00134	COG0057	glyceraldehyde 3-phosphate dehydrogenase (phosphorylating) [EC:1.2.1.12]	Glyceraldehyde 3-phosphate dehydrogenase, C-terminal domain [PF02800.24]; Glyceraldehyde 3-phosphate dehydrogenase, NAD binding domain [PF00044.28]	C	ko00010,ko00710,ko01100,ko01110,ko01120,ko01130,ko01200,ko01230,ko04066,ko05010,map00010,map00710,map01100,map01110,map01120,map01130,map01200,map01230,map04066,map05010	M00001,M00002,M00003,M00165,M00166,M00308,M00552	Gp_dh_C,Gp_dh_N	Bacteria	Proteobacteria	Betaproteobacteria	NA	NA	Candidatus Accumulibacter	EMP	Glycolysis/Gluconeogenesis	gapA	glyceraldehyde 3-phosphate dehydrogenase	1.2.1.12	COG0057
346	hard_filtered_transcripts_cluster_NODE_13605_length_7202_cov_659.104082_g1_i6799_1	K00134	no	K00134	COG0057	no	Glyceraldehyde 3-phosphate dehydrogenase, NAD binding domain [PF00044.28]	C	ko00010,ko00710,ko01100,ko01110,ko01120,ko01130,ko01200,ko01230,ko04066,ko05010,map00010,map00710,map01100,map01110,map01120,map01130,map01200,map01230,map04066,map05010	M00001,M00002,M00003,M00165,M00166,M00308,M00552	Gp_dh_C,Gp_dh_N	Bacteria	Proteobacteria	Betaproteobacteria	NA	NA	Candidatus Accumulibacter	EMP	Glycolysis/Gluconeogenesis	gapA	glyceraldehyde 3-phosphate dehydrogenase	1.2.1.12	COG0057
347	hard_filtered_transcripts_cluster_NODE_13922_length_7103_cov_222.864296_g1_i6924_6	K25224	K25224	K00134	COG0057	glyceraldehyde-3-phosphate dehydrogenase (arsenate-transferring) [EC:1.2.1.107]	Glyceraldehyde 3-phosphate dehydrogenase, C-terminal domain [PF02800.24]; Glyceraldehyde 3-phosphate dehydrogenase, NAD binding domain [PF00044.28]	G	ko00010,ko00710,ko01100,ko01110,ko01120,ko01130,ko01200,ko01230,ko04066,ko05010,map00010,map00710,map01100,map01110,map01120,map01130,map01200,map01230,map04066,map05010	M00001,M00002,M00003,M00165,M00166,M00308,M00552	Gp_dh_C,Gp_dh_N	Bacteria	Proteobacteria	Betaproteobacteria	NA	NA	Candidatus Accumulibacter	EMP	no	gapA	no	no	no
348	hard_filtered_transcripts_cluster_NODE_14253_length_7002_cov_605.981527_g1_i7056_1	K00134	no	K00134	COG0057	no	Glyceraldehyde 3-phosphate dehydrogenase, NAD binding domain [PF00044.28]	C	ko00010,ko00710,ko01100,ko01110,ko01120,ko01130,ko01200,ko01230,ko04066,ko05010,map00010,map00710,map01100,map01110,map01120,map01130,map01200,map01230,map04066,map05010	M00001,M00002,M00003,M00165,M00166,M00308,M00552	Gp_dh_C,Gp_dh_N	Bacteria	Proteobacteria	Betaproteobacteria	NA	NA	Candidatus Accumulibacter	EMP	Glycolysis/Gluconeogenesis	gapA	glyceraldehyde 3-phosphate dehydrogenase	1.2.1.12	COG0057
349	hard_filtered_transcripts_cluster_NODE_147_length_45405_cov_214.591834_g1_i81_4	K00134	K00134	K00134	COG0057	glyceraldehyde 3-phosphate dehydrogenase (phosphorylating) [EC:1.2.1.12]	Glyceraldehyde 3-phosphate dehydrogenase, C-terminal domain [PF02800.24]; Glyceraldehyde 3-phosphate dehydrogenase, NAD binding domain [PF00044.28]	C	ko00010,ko00710,ko01100,ko01110,ko01120,ko01130,ko01200,ko01230,ko04066,ko05010,map00010,map00710,map01100,map01110,map01120,map01130,map01200,map01230,map04066,map05010	M00001,M00002,M00003,M00165,M00166,M00308,M00552	Gp_dh_C,Gp_dh_N	Bacteria	Proteobacteria	Betaproteobacteria	NA	NA	Candidatus Accumulibacter	EMP	Glycolysis/Gluconeogenesis	gapA	glyceraldehyde 3-phosphate dehydrogenase	1.2.1.12	COG0057
350	hard_filtered_transcripts_cluster_NODE_15834_length_6587_cov_508.346638_g217_i13_1	K00134	K00134	K00134	COG0057	glyceraldehyde 3-phosphate dehydrogenase (phosphorylating) [EC:1.2.1.12]	Glyceraldehyde 3-phosphate dehydrogenase, C-terminal domain [PF02800.24]; Glyceraldehyde 3-phosphate dehydrogenase, NAD binding domain [PF00044.28]	C	ko00010,ko00710,ko01100,ko01110,ko01120,ko01130,ko01200,ko01230,ko04066,ko05010,map00010,map00710,map01100,map01110,map01120,map01130,map01200,map01230,map04066,map05010	M00001,M00002,M00003,M00165,M00166,M00308,M00552	Gp_dh_C,Gp_dh_N	Bacteria	Proteobacteria	Betaproteobacteria	NA	NA	Candidatus Accumulibacter	EMP	Glycolysis/Gluconeogenesis	gapA	glyceraldehyde 3-phosphate dehydrogenase	1.2.1.12	COG0057
351	hard_filtered_transcripts_cluster_NODE_16251_length_6479_cov_293.598658_g3926_i0_3	K00134	K00134	K00134	COG0057	glyceraldehyde 3-phosphate dehydrogenase (phosphorylating) [EC:1.2.1.12]	Glyceraldehyde 3-phosphate dehydrogenase, C-terminal domain [PF02800.24]; Glyceraldehyde 3-phosphate dehydrogenase, NAD binding domain [PF00044.28]	C	ko00010,ko00710,ko01100,ko01110,ko01120,ko01130,ko01200,ko01230,ko04066,ko05010,map00010,map00710,map01100,map01110,map01120,map01130,map01200,map01230,map04066,map05010	M00001,M00002,M00003,M00165,M00166,M00308,M00552	Gp_dh_C,Gp_dh_N	Bacteria	Proteobacteria	Betaproteobacteria	NA	NA	Candidatus Accumulibacter	EMP	Glycolysis/Gluconeogenesis	gapA	glyceraldehyde 3-phosphate dehydrogenase	1.2.1.12	COG0057
352	hard_filtered_transcripts_cluster_NODE_16414_length_6441_cov_295.172739_g3926_i1_3	K00134	K00134	K00134	COG0057	glyceraldehyde 3-phosphate dehydrogenase (phosphorylating) [EC:1.2.1.12]	Glyceraldehyde 3-phosphate dehydrogenase, C-terminal domain [PF02800.24]; Glyceraldehyde 3-phosphate dehydrogenase, NAD binding domain [PF00044.28]	C	ko00010,ko00710,ko01100,ko01110,ko01120,ko01130,ko01200,ko01230,ko04066,ko05010,map00010,map00710,map01100,map01110,map01120,map01130,map01200,map01230,map04066,map05010	M00001,M00002,M00003,M00165,M00166,M00308,M00552	Gp_dh_C,Gp_dh_N	Bacteria	Proteobacteria	Betaproteobacteria	NA	NA	Candidatus Accumulibacter	EMP	Glycolysis/Gluconeogenesis	gapA	glyceraldehyde 3-phosphate dehydrogenase	1.2.1.12	COG0057
353	hard_filtered_transcripts_cluster_NODE_18287_length_6016_cov_45.370183_g1_i8543_7	K25224	K25224	K00134	COG0057	glyceraldehyde-3-phosphate dehydrogenase (arsenate-transferring) [EC:1.2.1.107]	Glyceraldehyde 3-phosphate dehydrogenase, C-terminal domain [PF02800.24]; Glyceraldehyde 3-phosphate dehydrogenase, NAD binding domain [PF00044.28]	G	ko00010,ko00710,ko01100,ko01110,ko01120,ko01130,ko01200,ko01230,ko04066,ko05010,map00010,map00710,map01100,map01110,map01120,map01130,map01200,map01230,map04066,map05010	M00001,M00002,M00003,M00165,M00166,M00308,M00552	Gp_dh_C,Gp_dh_N	Bacteria	Proteobacteria	Betaproteobacteria	NA	NA	Candidatus Accumulibacter	EMP	no	gapA	no	no	no
354	hard_filtered_transcripts_cluster_NODE_1832_length_19703_cov_122.390576_g1_i1131_6	K25224	K25224	K00134	COG0057	glyceraldehyde-3-phosphate dehydrogenase (arsenate-transferring) [EC:1.2.1.107]	Glyceraldehyde 3-phosphate dehydrogenase, C-terminal domain [PF02800.24]; Glyceraldehyde 3-phosphate dehydrogenase, NAD binding domain [PF00044.28]	G	ko00010,ko00710,ko01100,ko01110,ko01120,ko01130,ko01200,ko01230,ko04066,ko05010,map00010,map00710,map01100,map01110,map01120,map01130,map01200,map01230,map04066,map05010	M00001,M00002,M00003,M00165,M00166,M00308,M00552	Gp_dh_C,Gp_dh_N	Bacteria	Proteobacteria	Betaproteobacteria	NA	NA	Candidatus Accumulibacter	EMP	no	gapA	no	no	no
355	hard_filtered_transcripts_cluster_NODE_19034_length_5873_cov_34.443793_g1_i8807_6	K25224	K25224	K00134	COG0057	glyceraldehyde-3-phosphate dehydrogenase (arsenate-transferring) [EC:1.2.1.107]	Glyceraldehyde 3-phosphate dehydrogenase, C-terminal domain [PF02800.24]; Glyceraldehyde 3-phosphate dehydrogenase, NAD binding domain [PF00044.28]	G	ko00010,ko00710,ko01100,ko01110,ko01120,ko01130,ko01200,ko01230,ko04066,ko05010,map00010,map00710,map01100,map01110,map01120,map01130,map01200,map01230,map04066,map05010	M00001,M00002,M00003,M00165,M00166,M00308,M00552	Gp_dh_C,Gp_dh_N	Bacteria	Proteobacteria	Betaproteobacteria	NA	NA	Candidatus Accumulibacter	EMP	no	gapA	no	no	no
356	hard_filtered_transcripts_cluster_NODE_19459_length_5793_cov_2642.321678_g1477_i10_4	K00134	K00134	K00134	COG0057	glyceraldehyde 3-phosphate dehydrogenase (phosphorylating) [EC:1.2.1.12]	Glyceraldehyde 3-phosphate dehydrogenase, C-terminal domain [PF02800.24]; Glyceraldehyde 3-phosphate dehydrogenase, NAD binding domain [PF00044.28]	C	ko00010,ko00710,ko01100,ko01110,ko01120,ko01130,ko01200,ko01230,ko04066,ko05010,map00010,map00710,map01100,map01110,map01120,map01130,map01200,map01230,map04066,map05010	M00001,M00002,M00003,M00165,M00166,M00308,M00552	Gp_dh_C,Gp_dh_N	Bacteria	Proteobacteria	Betaproteobacteria	NA	NA	Candidatus Accumulibacter	EMP	Glycolysis/Gluconeogenesis	gapA	glyceraldehyde 3-phosphate dehydrogenase	1.2.1.12	COG0057
357	hard_filtered_transcripts_cluster_NODE_19750_length_5742_cov_94.641736_g1_i9051_1	K00134	no	K00134	COG0057	no	Glyceraldehyde 3-phosphate dehydrogenase, C-terminal domain [PF02800.24]	C	ko00010,ko00710,ko01100,ko01110,ko01120,ko01130,ko01200,ko01230,ko04066,ko05010,map00010,map00710,map01100,map01110,map01120,map01130,map01200,map01230,map04066,map05010	M00001,M00002,M00003,M00165,M00166,M00308,M00552	Gp_dh_C,Gp_dh_N	Bacteria	Proteobacteria	Betaproteobacteria	NA	NA	Candidatus Accumulibacter	EMP	Glycolysis/Gluconeogenesis	gapA	glyceraldehyde 3-phosphate dehydrogenase	1.2.1.12	COG0057
358	hard_filtered_transcripts_cluster_NODE_21201_length_5486_cov_1314.889525_g1_i9527_5	K00134	no	K00134	COG0057	no	Glyceraldehyde 3-phosphate dehydrogenase, C-terminal domain [PF02800.24]	C	ko00010,ko00710,ko01100,ko01110,ko01120,ko01130,ko01200,ko01230,ko04066,ko05010,map00010,map00710,map01100,map01110,map01120,map01130,map01200,map01230,map04066,map05010	M00001,M00002,M00003,M00165,M00166,M00308,M00552	Gp_dh_C,Gp_dh_N	Bacteria	Proteobacteria	Betaproteobacteria	NA	NA	Candidatus Accumulibacter	EMP	Glycolysis/Gluconeogenesis	gapA	glyceraldehyde 3-phosphate dehydrogenase	1.2.1.12	COG0057
359	hard_filtered_transcripts_cluster_NODE_21932_length_5369_cov_1566.501699_g1477_i15_4	K00134	K00134	K00134	COG0057	glyceraldehyde 3-phosphate dehydrogenase (phosphorylating) [EC:1.2.1.12]	Glyceraldehyde 3-phosphate dehydrogenase, C-terminal domain [PF02800.24]; Glyceraldehyde 3-phosphate dehydrogenase, NAD binding domain [PF00044.28]	C	ko00010,ko00710,ko01100,ko01110,ko01120,ko01130,ko01200,ko01230,ko04066,ko05010,map00010,map00710,map01100,map01110,map01120,map01130,map01200,map01230,map04066,map05010	M00001,M00002,M00003,M00165,M00166,M00308,M00552	Gp_dh_C,Gp_dh_N	Bacteria	Proteobacteria	Betaproteobacteria	NA	NA	Candidatus Accumulibacter	EMP	Glycolysis/Gluconeogenesis	gapA	glyceraldehyde 3-phosphate dehydrogenase	1.2.1.12	COG0057
360	hard_filtered_transcripts_cluster_NODE_22305_length_5313_cov_698.546183_g217_i16_1	K00134	no	K00134	COG0057	no	Glyceraldehyde 3-phosphate dehydrogenase, C-terminal domain [PF02800.24]	C	ko00010,ko00710,ko01100,ko01110,ko01120,ko01130,ko01200,ko01230,ko04066,ko05010,map00010,map00710,map01100,map01110,map01120,map01130,map01200,map01230,map04066,map05010	M00001,M00002,M00003,M00165,M00166,M00308,M00552	Gp_dh_C,Gp_dh_N	Bacteria	Proteobacteria	Betaproteobacteria	NA	NA	Candidatus Accumulibacter	EMP	Glycolysis/Gluconeogenesis	gapA	glyceraldehyde 3-phosphate dehydrogenase	1.2.1.12	COG0057
361	hard_filtered_transcripts_cluster_NODE_22895_length_5225_cov_64.409161_g1_i10071_1	K25224	K25224	K00134	COG0057	glyceraldehyde-3-phosphate dehydrogenase (arsenate-transferring) [EC:1.2.1.107]	Glyceraldehyde 3-phosphate dehydrogenase, C-terminal domain [PF02800.24]; Glyceraldehyde 3-phosphate dehydrogenase, NAD binding domain [PF00044.28]	G	ko00010,ko00710,ko01100,ko01110,ko01120,ko01130,ko01200,ko01230,ko04066,ko05010,map00010,map00710,map01100,map01110,map01120,map01130,map01200,map01230,map04066,map05010	M00001,M00002,M00003,M00165,M00166,M00308,M00552	Gp_dh_C,Gp_dh_N	Bacteria	Proteobacteria	Betaproteobacteria	NA	NA	Candidatus Accumulibacter	EMP	no	gapA	no	no	no
362	hard_filtered_transcripts_cluster_NODE_2306_length_17634_cov_623.111611_g1_i1429_9	K25224	K25224	K00134	COG0057	glyceraldehyde-3-phosphate dehydrogenase (arsenate-transferring) [EC:1.2.1.107]	Glyceraldehyde 3-phosphate dehydrogenase, C-terminal domain [PF02800.24]; Glyceraldehyde 3-phosphate dehydrogenase, NAD binding domain [PF00044.28]	G	ko00010,ko00710,ko01100,ko01110,ko01120,ko01130,ko01200,ko01230,ko04066,ko05010,map00010,map00710,map01100,map01110,map01120,map01130,map01200,map01230,map04066,map05010	M00001,M00002,M00003,M00165,M00166,M00308,M00552	Gp_dh_C,Gp_dh_N	Bacteria	Proteobacteria	Betaproteobacteria	NA	NA	Candidatus Accumulibacter	EMP	no	gapA	no	no	no
363	hard_filtered_transcripts_cluster_NODE_2356_length_17432_cov_205.370010_g421_i0_1	K00134	no	K00134	COG0057	no	Glyceraldehyde 3-phosphate dehydrogenase, C-terminal domain [PF02800.24]	C	ko00010,ko00710,ko01100,ko01110,ko01120,ko01130,ko01200,ko01230,ko04066,ko05010,map00010,map00710,map01100,map01110,map01120,map01130,map01200,map01230,map04066,map05010	M00001,M00002,M00003,M00165,M00166,M00308,M00552	Gp_dh_C,Gp_dh_N	Bacteria	Proteobacteria	Betaproteobacteria	NA	NA	Candidatus Accumulibacter	EMP	Glycolysis/Gluconeogenesis	gapA	glyceraldehyde 3-phosphate dehydrogenase	1.2.1.12	COG0057
364	hard_filtered_transcripts_cluster_NODE_24032_length_5062_cov_83.499900_g6556_i0_5	K00134	no	K00134	COG0057	no	Glyceraldehyde 3-phosphate dehydrogenase, NAD binding domain [PF00044.28]	C	ko00010,ko00710,ko01100,ko01110,ko01120,ko01130,ko01200,ko01230,ko04066,ko05010,map00010,map00710,map01100,map01110,map01120,map01130,map01200,map01230,map04066,map05010	M00001,M00002,M00003,M00165,M00166,M00308,M00552	Gp_dh_C,Gp_dh_N	Bacteria	Proteobacteria	Betaproteobacteria	NA	NA	Candidatus Accumulibacter	EMP	Glycolysis/Gluconeogenesis	gapA	glyceraldehyde 3-phosphate dehydrogenase	1.2.1.12	COG0057
365	hard_filtered_transcripts_cluster_NODE_2688_length_16565_cov_124.653105_g1_i1650_14	K25224	K25224	K00134	COG0057	glyceraldehyde-3-phosphate dehydrogenase (arsenate-transferring) [EC:1.2.1.107]	Glyceraldehyde 3-phosphate dehydrogenase, C-terminal domain [PF02800.24]; Glyceraldehyde 3-phosphate dehydrogenase, NAD binding domain [PF00044.28]	G	ko00010,ko00710,ko01100,ko01110,ko01120,ko01130,ko01200,ko01230,ko04066,ko05010,map00010,map00710,map01100,map01110,map01120,map01130,map01200,map01230,map04066,map05010	M00001,M00002,M00003,M00165,M00166,M00308,M00552	Gp_dh_C,Gp_dh_N	Bacteria	Proteobacteria	Betaproteobacteria	NA	NA	Candidatus Accumulibacter	EMP	no	gapA	no	no	no
366	hard_filtered_transcripts_cluster_NODE_28198_length_4558_cov_135.973244_g1477_i21_1	K00134	K00134	K00134	COG0057	glyceraldehyde 3-phosphate dehydrogenase (phosphorylating) [EC:1.2.1.12]	Glyceraldehyde 3-phosphate dehydrogenase, C-terminal domain [PF02800.24]	C	ko00010,ko00710,ko01100,ko01110,ko01120,ko01130,ko01200,ko01230,ko04066,ko05010,map00010,map00710,map01100,map01110,map01120,map01130,map01200,map01230,map04066,map05010	M00001,M00002,M00003,M00165,M00166,M00308,M00552	Gp_dh_C,Gp_dh_N	Bacteria	Proteobacteria	Betaproteobacteria	NA	NA	Candidatus Accumulibacter	EMP	Glycolysis/Gluconeogenesis	gapA	glyceraldehyde 3-phosphate dehydrogenase	1.2.1.12	COG0057
367	hard_filtered_transcripts_cluster_NODE_28199_length_4558_cov_78.104794_g1_i11682_2	K25224	K25224	K00134	COG0057	glyceraldehyde-3-phosphate dehydrogenase (arsenate-transferring) [EC:1.2.1.107]	Glyceraldehyde 3-phosphate dehydrogenase, C-terminal domain [PF02800.24]; Glyceraldehyde 3-phosphate dehydrogenase, NAD binding domain [PF00044.28]	G	ko00010,ko00710,ko01100,ko01110,ko01120,ko01130,ko01200,ko01230,ko04066,ko05010,map00010,map00710,map01100,map01110,map01120,map01130,map01200,map01230,map04066,map05010	M00001,M00002,M00003,M00165,M00166,M00308,M00552	Gp_dh_C,Gp_dh_N	Bacteria	Proteobacteria	Betaproteobacteria	NA	NA	Candidatus Accumulibacter	EMP	no	gapA	no	no	no
368	hard_filtered_transcripts_cluster_NODE_28585_length_4516_cov_2057.959937_g1_i11796_3	K00134	K00134	K00134	COG0057	glyceraldehyde 3-phosphate dehydrogenase (phosphorylating) [EC:1.2.1.12]	Glyceraldehyde 3-phosphate dehydrogenase, C-terminal domain [PF02800.24]; Glyceraldehyde 3-phosphate dehydrogenase, NAD binding domain [PF00044.28]	C	ko00010,ko00710,ko01100,ko01110,ko01120,ko01130,ko01200,ko01230,ko04066,ko05010,map00010,map00710,map01100,map01110,map01120,map01130,map01200,map01230,map04066,map05010	M00001,M00002,M00003,M00165,M00166,M00308,M00552	Gp_dh_C,Gp_dh_N	Bacteria	Proteobacteria	Betaproteobacteria	NA	NA	Candidatus Accumulibacter	EMP	Glycolysis/Gluconeogenesis	gapA	glyceraldehyde 3-phosphate dehydrogenase	1.2.1.12	COG0057
369	hard_filtered_transcripts_cluster_NODE_29266_length_4444_cov_43.826356_g8522_i0_3	K00134	K00134	K00134	COG0057	glyceraldehyde 3-phosphate dehydrogenase (phosphorylating) [EC:1.2.1.12]	Glyceraldehyde 3-phosphate dehydrogenase, C-terminal domain [PF02800.24]; Glyceraldehyde 3-phosphate dehydrogenase, NAD binding domain [PF00044.28]	C	ko00010,ko00710,ko01100,ko01110,ko01120,ko01130,ko01200,ko01230,ko04066,ko05010,map00010,map00710,map01100,map01110,map01120,map01130,map01200,map01230,map04066,map05010	M00001,M00002,M00003,M00165,M00166,M00308,M00552	Gp_dh_C,Gp_dh_N	Bacteria	Proteobacteria	Betaproteobacteria	NA	NA	Candidatus Accumulibacter	EMP	Glycolysis/Gluconeogenesis	gapA	glyceraldehyde 3-phosphate dehydrogenase	1.2.1.12	COG0057
370	hard_filtered_transcripts_cluster_NODE_312_length_36599_cov_80.748973_g1_i188_35	K00134	no	K00134	COG0057	no	Glyceraldehyde 3-phosphate dehydrogenase, C-terminal domain [PF02800.24]	G	ko00010,ko00710,ko01100,ko01110,ko01120,ko01130,ko01200,ko01230,ko04066,ko05010,map00010,map00710,map01100,map01110,map01120,map01130,map01200,map01230,map04066,map05010	M00001,M00002,M00003,M00165,M00166,M00308,M00552	Gp_dh_C,Gp_dh_N	Bacteria	Proteobacteria	Betaproteobacteria	NA	NA	Candidatus Accumulibacter	EMP	Glycolysis/Gluconeogenesis	gapA	glyceraldehyde 3-phosphate dehydrogenase	1.2.1.12	COG0057
371	hard_filtered_transcripts_cluster_NODE_31801_length_4201_cov_951.059593_g1_i12614_4	K00134	no	K00134	COG0057	no	Glyceraldehyde 3-phosphate dehydrogenase, C-terminal domain [PF02800.24]	C	ko00010,ko00710,ko01100,ko01110,ko01120,ko01130,ko01200,ko01230,ko04066,ko05010,map00010,map00710,map01100,map01110,map01120,map01130,map01200,map01230,map04066,map05010	M00001,M00002,M00003,M00165,M00166,M00308,M00552	Gp_dh_C,Gp_dh_N	Bacteria	Proteobacteria	Betaproteobacteria	NA	NA	Candidatus Accumulibacter	EMP	Glycolysis/Gluconeogenesis	gapA	glyceraldehyde 3-phosphate dehydrogenase	1.2.1.12	COG0057
372	hard_filtered_transcripts_cluster_NODE_36150_length_3849_cov_42.591896_g1_i13688_1	K00134	no	K00134	COG0057	no	Glyceraldehyde 3-phosphate dehydrogenase, NAD binding domain [PF00044.28]	G	ko00010,ko00710,ko01100,ko01110,ko01120,ko01130,ko01200,ko01230,ko04066,ko05010,map00010,map00710,map01100,map01110,map01120,map01130,map01200,map01230,map04066,map05010	M00001,M00002,M00003,M00165,M00166,M00308,M00552	Gp_dh_C,Gp_dh_N	Bacteria	Proteobacteria	Betaproteobacteria	NA	NA	Candidatus Accumulibacter	EMP	Glycolysis/Gluconeogenesis	gapA	glyceraldehyde 3-phosphate dehydrogenase	1.2.1.12	COG0057
373	hard_filtered_transcripts_cluster_NODE_3752_length_14316_cov_179.918627_g1_i2233_6	K25224	K25224	K00134	COG0057	glyceraldehyde-3-phosphate dehydrogenase (arsenate-transferring) [EC:1.2.1.107]	Glyceraldehyde 3-phosphate dehydrogenase, C-terminal domain [PF02800.24]; Glyceraldehyde 3-phosphate dehydrogenase, NAD binding domain [PF00044.28]	G	ko00010,ko00710,ko01100,ko01110,ko01120,ko01130,ko01200,ko01230,ko04066,ko05010,map00010,map00710,map01100,map01110,map01120,map01130,map01200,map01230,map04066,map05010	M00001,M00002,M00003,M00165,M00166,M00308,M00552	Gp_dh_C,Gp_dh_N	Bacteria	Proteobacteria	Betaproteobacteria	NA	NA	Candidatus Accumulibacter	EMP	no	gapA	no	no	no
374	hard_filtered_transcripts_cluster_NODE_387_length_34107_cov_374.174943_g1_i232_4	K25224	K25224	K00134	COG0057	glyceraldehyde-3-phosphate dehydrogenase (arsenate-transferring) [EC:1.2.1.107]	Glyceraldehyde 3-phosphate dehydrogenase, C-terminal domain [PF02800.24]; Glyceraldehyde 3-phosphate dehydrogenase, NAD binding domain [PF00044.28]	G	ko00010,ko00710,ko01100,ko01110,ko01120,ko01130,ko01200,ko01230,ko04066,ko05010,map00010,map00710,map01100,map01110,map01120,map01130,map01200,map01230,map04066,map05010	M00001,M00002,M00003,M00165,M00166,M00308,M00552	Gp_dh_C,Gp_dh_N	Bacteria	Proteobacteria	Betaproteobacteria	NA	NA	Candidatus Accumulibacter	EMP	no	gapA	no	no	no
375	hard_filtered_transcripts_cluster_NODE_3987_length_13943_cov_1640.954650_g1_i2379_7	K00134	K00134	K00134	COG0057	glyceraldehyde 3-phosphate dehydrogenase (phosphorylating) [EC:1.2.1.12]	Glyceraldehyde 3-phosphate dehydrogenase, C-terminal domain [PF02800.24]; Glyceraldehyde 3-phosphate dehydrogenase, NAD binding domain [PF00044.28]	C	ko00010,ko00710,ko01100,ko01110,ko01120,ko01130,ko01200,ko01230,ko04066,ko05010,map00010,map00710,map01100,map01110,map01120,map01130,map01200,map01230,map04066,map05010	M00001,M00002,M00003,M00165,M00166,M00308,M00552	Gp_dh_C,Gp_dh_N	Bacteria	Proteobacteria	Betaproteobacteria	NA	NA	Candidatus Accumulibacter	EMP	Glycolysis/Gluconeogenesis	gapA	glyceraldehyde 3-phosphate dehydrogenase	1.2.1.12	COG0057
376	hard_filtered_transcripts_cluster_NODE_4118_length_13766_cov_52.329365_g1_i2453_10	K25224	K25224	K00134	COG0057	glyceraldehyde-3-phosphate dehydrogenase (arsenate-transferring) [EC:1.2.1.107]	Glyceraldehyde 3-phosphate dehydrogenase, C-terminal domain [PF02800.24]; Glyceraldehyde 3-phosphate dehydrogenase, NAD binding domain [PF00044.28]	G	ko00010,ko00710,ko01100,ko01110,ko01120,ko01130,ko01200,ko01230,ko04066,ko05010,map00010,map00710,map01100,map01110,map01120,map01130,map01200,map01230,map04066,map05010	M00001,M00002,M00003,M00165,M00166,M00308,M00552	Gp_dh_C,Gp_dh_N	Bacteria	Proteobacteria	Betaproteobacteria	NA	NA	Candidatus Accumulibacter	EMP	no	gapA	no	no	no
377	hard_filtered_transcripts_cluster_NODE_4919_length_12560_cov_449.331305_g421_i2_2	K00134	K00134	K00134	COG0057	glyceraldehyde 3-phosphate dehydrogenase (phosphorylating) [EC:1.2.1.12]	Glyceraldehyde 3-phosphate dehydrogenase, C-terminal domain [PF02800.24]; Glyceraldehyde 3-phosphate dehydrogenase, NAD binding domain [PF00044.28]	C	ko00010,ko00710,ko01100,ko01110,ko01120,ko01130,ko01200,ko01230,ko04066,ko05010,map00010,map00710,map01100,map01110,map01120,map01130,map01200,map01230,map04066,map05010	M00001,M00002,M00003,M00165,M00166,M00308,M00552	Gp_dh_C,Gp_dh_N	Bacteria	Proteobacteria	Betaproteobacteria	NA	NA	Candidatus Accumulibacter	EMP	Glycolysis/Gluconeogenesis	gapA	glyceraldehyde 3-phosphate dehydrogenase	1.2.1.12	COG0057
378	hard_filtered_transcripts_cluster_NODE_52074_length_2981_cov_122.224897_g18987_i0_3	K00134	K00134	K00134	COG0057	glyceraldehyde 3-phosphate dehydrogenase (phosphorylating) [EC:1.2.1.12]	Glyceraldehyde 3-phosphate dehydrogenase, C-terminal domain [PF02800.24]; Glyceraldehyde 3-phosphate dehydrogenase, NAD binding domain [PF00044.28]	C	ko00010,ko00710,ko01100,ko01110,ko01120,ko01130,ko01200,ko01230,ko04066,ko05010,map00010,map00710,map01100,map01110,map01120,map01130,map01200,map01230,map04066,map05010	M00001,M00002,M00003,M00165,M00166,M00308,M00552	Gp_dh_C,Gp_dh_N	Bacteria	Proteobacteria	Betaproteobacteria	NA	NA	Candidatus Accumulibacter	EMP	Glycolysis/Gluconeogenesis	gapA	glyceraldehyde 3-phosphate dehydrogenase	1.2.1.12	COG0057
379	hard_filtered_transcripts_cluster_NODE_5243_length_12194_cov_246.161043_g1_i3037_1	K00134	no	K00134	COG0057	no	Glyceraldehyde 3-phosphate dehydrogenase, C-terminal domain [PF02800.24]	G	ko00010,ko00710,ko01100,ko01110,ko01120,ko01130,ko01200,ko01230,ko04066,ko05010,map00010,map00710,map01100,map01110,map01120,map01130,map01200,map01230,map04066,map05010	M00001,M00002,M00003,M00165,M00166,M00308,M00552	Gp_dh_C,Gp_dh_N	Bacteria	Proteobacteria	Betaproteobacteria	NA	NA	Candidatus Accumulibacter	EMP	Glycolysis/Gluconeogenesis	gapA	glyceraldehyde 3-phosphate dehydrogenase	1.2.1.12	COG0057
380	hard_filtered_transcripts_cluster_NODE_5507_length_11916_cov_53.453432_g1_i3178_2	K25224	K25224	K00134	COG0057	glyceraldehyde-3-phosphate dehydrogenase (arsenate-transferring) [EC:1.2.1.107]	Glyceraldehyde 3-phosphate dehydrogenase, C-terminal domain [PF02800.24]; Glyceraldehyde 3-phosphate dehydrogenase, NAD binding domain [PF00044.28]	G	ko00010,ko00710,ko01100,ko01110,ko01120,ko01130,ko01200,ko01230,ko04066,ko05010,map00010,map00710,map01100,map01110,map01120,map01130,map01200,map01230,map04066,map05010	M00001,M00002,M00003,M00165,M00166,M00308,M00552	Gp_dh_C,Gp_dh_N	Bacteria	Proteobacteria	Betaproteobacteria	NA	NA	Candidatus Accumulibacter	EMP	no	gapA	no	no	no
381	hard_filtered_transcripts_cluster_NODE_5531_length_11889_cov_51.947021_g1_i3187_7	K25224	K25224	K00134	COG0057	glyceraldehyde-3-phosphate dehydrogenase (arsenate-transferring) [EC:1.2.1.107]	Glyceraldehyde 3-phosphate dehydrogenase, C-terminal domain [PF02800.24]; Glyceraldehyde 3-phosphate dehydrogenase, NAD binding domain [PF00044.28]	G	ko00010,ko00710,ko01100,ko01110,ko01120,ko01130,ko01200,ko01230,ko04066,ko05010,map00010,map00710,map01100,map01110,map01120,map01130,map01200,map01230,map04066,map05010	M00001,M00002,M00003,M00165,M00166,M00308,M00552	Gp_dh_C,Gp_dh_N	Bacteria	Proteobacteria	Betaproteobacteria	NA	NA	Candidatus Accumulibacter	EMP	no	gapA	no	no	no
382	hard_filtered_transcripts_cluster_NODE_62571_length_2610_cov_163.570753_g1_i18506_1	K00134	no	K00134	COG0057	no	Glyceraldehyde 3-phosphate dehydrogenase, C-terminal domain [PF02800.24]	C	ko00010,ko00710,ko01100,ko01110,ko01120,ko01130,ko01200,ko01230,ko04066,ko05010,map00010,map00710,map01100,map01110,map01120,map01130,map01200,map01230,map04066,map05010	M00001,M00002,M00003,M00165,M00166,M00308,M00552	Gp_dh_C,Gp_dh_N	Bacteria	Proteobacteria	Betaproteobacteria	NA	NA	Candidatus Accumulibacter	EMP	Glycolysis/Gluconeogenesis	gapA	glyceraldehyde 3-phosphate dehydrogenase	1.2.1.12	COG0057
383	hard_filtered_transcripts_cluster_NODE_6437_length_11004_cov_73.606623_g1_i3655_5	K25224	K25224	K00134	COG0057	glyceraldehyde-3-phosphate dehydrogenase (arsenate-transferring) [EC:1.2.1.107]	Glyceraldehyde 3-phosphate dehydrogenase, C-terminal domain [PF02800.24]; Glyceraldehyde 3-phosphate dehydrogenase, NAD binding domain [PF00044.28]	G	ko00010,ko00710,ko01100,ko01110,ko01120,ko01130,ko01200,ko01230,ko04066,ko05010,map00010,map00710,map01100,map01110,map01120,map01130,map01200,map01230,map04066,map05010	M00001,M00002,M00003,M00165,M00166,M00308,M00552	Gp_dh_C,Gp_dh_N	Bacteria	Proteobacteria	Betaproteobacteria	NA	NA	Candidatus Accumulibacter	EMP	no	gapA	no	no	no
384	hard_filtered_transcripts_cluster_NODE_65429_length_2528_cov_601.844807_g1477_i27_2	K00134	K00134	K00134	COG0057	glyceraldehyde 3-phosphate dehydrogenase (phosphorylating) [EC:1.2.1.12]	Glyceraldehyde 3-phosphate dehydrogenase, C-terminal domain [PF02800.24]; Glyceraldehyde 3-phosphate dehydrogenase, NAD binding domain [PF00044.28]	C	ko00010,ko00710,ko01100,ko01110,ko01120,ko01130,ko01200,ko01230,ko04066,ko05010,map00010,map00710,map01100,map01110,map01120,map01130,map01200,map01230,map04066,map05010	M00001,M00002,M00003,M00165,M00166,M00308,M00552	Gp_dh_C,Gp_dh_N	Bacteria	Proteobacteria	Betaproteobacteria	NA	NA	Candidatus Accumulibacter	EMP	Glycolysis/Gluconeogenesis	gapA	glyceraldehyde 3-phosphate dehydrogenase	1.2.1.12	COG0057
385	hard_filtered_transcripts_cluster_NODE_68871_length_2435_cov_21.845047_g1_i19439_1	K00134	no	K00134	COG0057	no	Glyceraldehyde 3-phosphate dehydrogenase, NAD binding domain [PF00044.28]	G	ko00010,ko00710,ko01100,ko01110,ko01120,ko01130,ko01200,ko01230,ko04066,ko05010,map00010,map00710,map01100,map01110,map01120,map01130,map01200,map01230,map04066,map05010	M00001,M00002,M00003,M00165,M00166,M00308,M00552	Gp_dh_C,Gp_dh_N	Bacteria	Proteobacteria	Betaproteobacteria	NA	NA	Candidatus Accumulibacter	EMP	Glycolysis/Gluconeogenesis	gapA	glyceraldehyde 3-phosphate dehydrogenase	1.2.1.12	COG0057
386	hard_filtered_transcripts_cluster_NODE_69658_length_2415_cov_80.718190_g1_i19530_2	K25224	K25224	K00134	COG0057	glyceraldehyde-3-phosphate dehydrogenase (arsenate-transferring) [EC:1.2.1.107]	Glyceraldehyde 3-phosphate dehydrogenase, C-terminal domain [PF02800.24]; Glyceraldehyde 3-phosphate dehydrogenase, NAD binding domain [PF00044.28]	G	ko00010,ko00710,ko01100,ko01110,ko01120,ko01130,ko01200,ko01230,ko04066,ko05010,map00010,map00710,map01100,map01110,map01120,map01130,map01200,map01230,map04066,map05010	M00001,M00002,M00003,M00165,M00166,M00308,M00552	Gp_dh_C,Gp_dh_N	Bacteria	Proteobacteria	Betaproteobacteria	NA	NA	Candidatus Accumulibacter	EMP	no	gapA	no	no	no
387	hard_filtered_transcripts_cluster_NODE_7535_length_10089_cov_691.274760_g1_i4166_1	K00134	no	K00134	COG0057	no	Glyceraldehyde 3-phosphate dehydrogenase, C-terminal domain [PF02800.24]	C	ko00010,ko00710,ko01100,ko01110,ko01120,ko01130,ko01200,ko01230,ko04066,ko05010,map00010,map00710,map01100,map01110,map01120,map01130,map01200,map01230,map04066,map05010	M00001,M00002,M00003,M00165,M00166,M00308,M00552	Gp_dh_C,Gp_dh_N	Bacteria	Proteobacteria	Betaproteobacteria	NA	NA	Candidatus Accumulibacter	EMP	Glycolysis/Gluconeogenesis	gapA	glyceraldehyde 3-phosphate dehydrogenase	1.2.1.12	COG0057
388	hard_filtered_transcripts_cluster_NODE_7563_length_10067_cov_788.652992_g1_i4179_1	K00134	no	K00134	COG0057	no	Glyceraldehyde 3-phosphate dehydrogenase, C-terminal domain [PF02800.24]	C	ko00010,ko00710,ko01100,ko01110,ko01120,ko01130,ko01200,ko01230,ko04066,ko05010,map00010,map00710,map01100,map01110,map01120,map01130,map01200,map01230,map04066,map05010	M00001,M00002,M00003,M00165,M00166,M00308,M00552	Gp_dh_C,Gp_dh_N	Bacteria	Proteobacteria	Betaproteobacteria	NA	NA	Candidatus Accumulibacter	EMP	Glycolysis/Gluconeogenesis	gapA	glyceraldehyde 3-phosphate dehydrogenase	1.2.1.12	COG0057
389	hard_filtered_transcripts_cluster_NODE_76317_length_2258_cov_5.634783_g32653_i0_2	K25224	K25224	K00134	COG0057	glyceraldehyde-3-phosphate dehydrogenase (arsenate-transferring) [EC:1.2.1.107]	Glyceraldehyde 3-phosphate dehydrogenase, C-terminal domain [PF02800.24]; Glyceraldehyde 3-phosphate dehydrogenase, NAD binding domain [PF00044.28]	G	ko00010,ko00710,ko01100,ko01110,ko01120,ko01130,ko01200,ko01230,ko04066,ko05010,map00010,map00710,map01100,map01110,map01120,map01130,map01200,map01230,map04066,map05010	M00001,M00002,M00003,M00165,M00166,M00308,M00552	Gp_dh_C,Gp_dh_N	Bacteria	Proteobacteria	Betaproteobacteria	NA	NA	Candidatus Accumulibacter	EMP	no	gapA	no	no	no
390	hard_filtered_transcripts_cluster_NODE_9661_length_8785_cov_188.033058_g1_i5088_8	K25224	K25224	K00134	COG0057	glyceraldehyde-3-phosphate dehydrogenase (arsenate-transferring) [EC:1.2.1.107]	Glyceraldehyde 3-phosphate dehydrogenase, C-terminal domain [PF02800.24]; Glyceraldehyde 3-phosphate dehydrogenase, NAD binding domain [PF00044.28]	G	ko00010,ko00710,ko01100,ko01110,ko01120,ko01130,ko01200,ko01230,ko04066,ko05010,map00010,map00710,map01100,map01110,map01120,map01130,map01200,map01230,map04066,map05010	M00001,M00002,M00003,M00165,M00166,M00308,M00552	Gp_dh_C,Gp_dh_N	Bacteria	Proteobacteria	Betaproteobacteria	NA	NA	Candidatus Accumulibacter	EMP	no	gapA	no	no	no
391	hard_filtered_transcripts_cluster_NODE_20401_length_5620_cov_130.223003_g5270_i0_3	K00134	K00134	K00134	COG0057	glyceraldehyde 3-phosphate dehydrogenase (phosphorylating) [EC:1.2.1.12]	Glyceraldehyde 3-phosphate dehydrogenase, C-terminal domain [PF02800.24]; Glyceraldehyde 3-phosphate dehydrogenase, NAD binding domain [PF00044.28]	C	ko00010,ko00710,ko01100,ko01110,ko01120,ko01130,ko01200,ko01230,ko04066,ko05010,map00010,map00710,map01100,map01110,map01120,map01130,map01200,map01230,map04066,map05010	M00001,M00002,M00003,M00165,M00166,M00308,M00552	Gp_dh_C,Gp_dh_N	Bacteria	Proteobacteria	Gammaproteobacteria	NA	Candidatus Competibacteraceae	Candidatus Competibacter	EMP	Glycolysis/Gluconeogenesis	gapA	glyceraldehyde 3-phosphate dehydrogenase	1.2.1.12	COG0057
392	hard_filtered_transcripts_cluster_NODE_84447_length_2096_cov_21.355413_g37811_i0_2	K00134	K00134	K00134	COG0057	glyceraldehyde 3-phosphate dehydrogenase (phosphorylating) [EC:1.2.1.12]	Glyceraldehyde 3-phosphate dehydrogenase, C-terminal domain [PF02800.24]; Glyceraldehyde 3-phosphate dehydrogenase, NAD binding domain [PF00044.28]	C	ko00010,ko00710,ko01100,ko01110,ko01120,ko01130,ko01200,ko01230,ko04066,ko05010,map00010,map00710,map01100,map01110,map01120,map01130,map01200,map01230,map04066,map05010	M00001,M00002,M00003,M00165,M00166,M00308,M00552	Gp_dh_C,Gp_dh_N	Bacteria	Proteobacteria	Gammaproteobacteria	NA	Candidatus Competibacteraceae	Candidatus Competibacter	EMP	Glycolysis/Gluconeogenesis	gapA	glyceraldehyde 3-phosphate dehydrogenase	1.2.1.12	COG0057
393	hard_filtered_transcripts_cluster_NODE_123128_length_1590_cov_17.282795_g65409_i0_1	K00134	K00134	K00134	COG0057	glyceraldehyde 3-phosphate dehydrogenase (phosphorylating) [EC:1.2.1.12]	Glyceraldehyde 3-phosphate dehydrogenase, C-terminal domain [PF02800.24]; Glyceraldehyde 3-phosphate dehydrogenase, NAD binding domain [PF00044.28]	C	ko00010,ko00710,ko01100,ko01110,ko01120,ko01130,ko01200,ko01230,ko04066,ko05010,map00010,map00710,map01100,map01110,map01120,map01130,map01200,map01230,map04066,map05010	M00001,M00002,M00003,M00165,M00166,M00308,M00552	Gp_dh_C,Gp_dh_N	Bacteria	Proteobacteria	Gammaproteobacteria	NA	Candidatus Competibacteraceae	Candidatus Contendobacter	EMP	Glycolysis/Gluconeogenesis	gapA	glyceraldehyde 3-phosphate dehydrogenase	1.2.1.12	COG0057
394	hard_filtered_transcripts_cluster_NODE_123837_length_1583_cov_77.707285_g14355_i4_1	K00134	no	K00134	COG0057	no	Glyceraldehyde 3-phosphate dehydrogenase, C-terminal domain [PF02800.24]	C	ko00010,ko00710,ko01100,ko01110,ko01120,ko01130,ko01200,ko01230,ko04066,ko05010,map00010,map00710,map01100,map01110,map01120,map01130,map01200,map01230,map04066,map05010	M00001,M00002,M00003,M00165,M00166,M00308,M00552	Gp_dh_C,Gp_dh_N	Bacteria	Proteobacteria	Gammaproteobacteria	NA	Candidatus Competibacteraceae	Candidatus Contendobacter	EMP	Glycolysis/Gluconeogenesis	gapA	glyceraldehyde 3-phosphate dehydrogenase	1.2.1.12	COG0057
395	hard_filtered_transcripts_cluster_NODE_27027_length_4682_cov_76.289000_g5270_i1_3	K00134	K00134	K00134	COG0057	glyceraldehyde 3-phosphate dehydrogenase (phosphorylating) [EC:1.2.1.12]	Glyceraldehyde 3-phosphate dehydrogenase, C-terminal domain [PF02800.24]; Glyceraldehyde 3-phosphate dehydrogenase, NAD binding domain [PF00044.28]	C	ko00010,ko00710,ko01100,ko01110,ko01120,ko01130,ko01200,ko01230,ko04066,ko05010,map00010,map00710,map01100,map01110,map01120,map01130,map01200,map01230,map04066,map05010	M00001,M00002,M00003,M00165,M00166,M00308,M00552	Gp_dh_C,Gp_dh_N	Bacteria	Proteobacteria	Gammaproteobacteria	NA	Candidatus Competibacteraceae	Candidatus Contendobacter	EMP	Glycolysis/Gluconeogenesis	gapA	glyceraldehyde 3-phosphate dehydrogenase	1.2.1.12	COG0057
396	hard_filtered_transcripts_cluster_NODE_27610_length_4619_cov_64.896392_g7875_i0_1	K00134	no	K00134	COG0057	no	Glyceraldehyde 3-phosphate dehydrogenase, C-terminal domain [PF02800.24]	C	ko00010,ko00710,ko01100,ko01110,ko01120,ko01130,ko01200,ko01230,ko04066,ko05010,map00010,map00710,map01100,map01110,map01120,map01130,map01200,map01230,map04066,map05010	M00001,M00002,M00003,M00165,M00166,M00308,M00552	Gp_dh_C,Gp_dh_N	Bacteria	Proteobacteria	Gammaproteobacteria	NA	Candidatus Competibacteraceae	Candidatus Contendobacter	EMP	Glycolysis/Gluconeogenesis	gapA	glyceraldehyde 3-phosphate dehydrogenase	1.2.1.12	COG0057
397	hard_filtered_transcripts_cluster_NODE_31623_length_4215_cov_149.313375_g5270_i2_2	K00134	K00134	K00134	COG0057	glyceraldehyde 3-phosphate dehydrogenase (phosphorylating) [EC:1.2.1.12]	Glyceraldehyde 3-phosphate dehydrogenase, C-terminal domain [PF02800.24]; Glyceraldehyde 3-phosphate dehydrogenase, NAD binding domain [PF00044.28]	C	ko00010,ko00710,ko01100,ko01110,ko01120,ko01130,ko01200,ko01230,ko04066,ko05010,map00010,map00710,map01100,map01110,map01120,map01130,map01200,map01230,map04066,map05010	M00001,M00002,M00003,M00165,M00166,M00308,M00552	Gp_dh_C,Gp_dh_N	Bacteria	Proteobacteria	Gammaproteobacteria	NA	Candidatus Competibacteraceae	Candidatus Contendobacter	EMP	Glycolysis/Gluconeogenesis	gapA	glyceraldehyde 3-phosphate dehydrogenase	1.2.1.12	COG0057
398	hard_filtered_transcripts_cluster_NODE_32335_length_4153_cov_105.397059_g5270_i4_2	K00134	K00134	K00134	COG0057	glyceraldehyde 3-phosphate dehydrogenase (phosphorylating) [EC:1.2.1.12]	Glyceraldehyde 3-phosphate dehydrogenase, C-terminal domain [PF02800.24]; Glyceraldehyde 3-phosphate dehydrogenase, NAD binding domain [PF00044.28]	C	ko00010,ko00710,ko01100,ko01110,ko01120,ko01130,ko01200,ko01230,ko04066,ko05010,map00010,map00710,map01100,map01110,map01120,map01130,map01200,map01230,map04066,map05010	M00001,M00002,M00003,M00165,M00166,M00308,M00552	Gp_dh_C,Gp_dh_N	Bacteria	Proteobacteria	Gammaproteobacteria	NA	Candidatus Competibacteraceae	Candidatus Contendobacter	EMP	Glycolysis/Gluconeogenesis	gapA	glyceraldehyde 3-phosphate dehydrogenase	1.2.1.12	COG0057
399	hard_filtered_transcripts_cluster_NODE_64206_length_2563_cov_164.799598_g25558_i0_2	K00134	K00134	K00134	COG0057	glyceraldehyde 3-phosphate dehydrogenase (phosphorylating) [EC:1.2.1.12]	Glyceraldehyde 3-phosphate dehydrogenase, C-terminal domain [PF02800.24]; Glyceraldehyde 3-phosphate dehydrogenase, NAD binding domain [PF00044.28]	C	ko00010,ko00710,ko01100,ko01110,ko01120,ko01130,ko01200,ko01230,ko04066,ko05010,map00010,map00710,map01100,map01110,map01120,map01130,map01200,map01230,map04066,map05010	M00001,M00002,M00003,M00165,M00166,M00308,M00552	Gp_dh_C,Gp_dh_N	Bacteria	Proteobacteria	Gammaproteobacteria	NA	Candidatus Competibacteraceae	Candidatus Contendobacter	EMP	Glycolysis/Gluconeogenesis	gapA	glyceraldehyde 3-phosphate dehydrogenase	1.2.1.12	COG0057
400	hard_filtered_transcripts_cluster_NODE_67172_length_2479_cov_221.304655_g14355_i1_2	K00134	K00134	K00134	COG0057	glyceraldehyde 3-phosphate dehydrogenase (phosphorylating) [EC:1.2.1.12]	Glyceraldehyde 3-phosphate dehydrogenase, C-terminal domain [PF02800.24]; Glyceraldehyde 3-phosphate dehydrogenase, NAD binding domain [PF00044.28]	C	ko00010,ko00710,ko01100,ko01110,ko01120,ko01130,ko01200,ko01230,ko04066,ko05010,map00010,map00710,map01100,map01110,map01120,map01130,map01200,map01230,map04066,map05010	M00001,M00002,M00003,M00165,M00166,M00308,M00552	Gp_dh_C,Gp_dh_N	Bacteria	Proteobacteria	Gammaproteobacteria	NA	Candidatus Competibacteraceae	Candidatus Contendobacter	EMP	Glycolysis/Gluconeogenesis	gapA	glyceraldehyde 3-phosphate dehydrogenase	1.2.1.12	COG0057
401	hard_filtered_transcripts_cluster_NODE_79082_length_2200_cov_54.321580_g34386_i0_1	K00134	K00134	K00134	COG0057	glyceraldehyde 3-phosphate dehydrogenase (phosphorylating) [EC:1.2.1.12]	Glyceraldehyde 3-phosphate dehydrogenase, C-terminal domain [PF02800.24]; Glyceraldehyde 3-phosphate dehydrogenase, NAD binding domain [PF00044.28]	G	ko00010,ko00710,ko01100,ko01110,ko01120,ko01130,ko01200,ko01230,ko04066,ko05010,map00010,map00710,map01100,map01110,map01120,map01130,map01200,map01230,map04066,map05010	M00001,M00002,M00003,M00165,M00166,M00308,M00552	Gp_dh_C,Gp_dh_N	Bacteria	Bacteroidetes	Flavobacteriia	Flavobacteriales	Weeksellaceae	Chryseobacterium	EMP	Glycolysis/Gluconeogenesis	gapA	glyceraldehyde 3-phosphate dehydrogenase	1.2.1.12	COG0057
402	hard_filtered_transcripts_cluster_NODE_83431_length_2114_cov_78.085742_g37168_i0_2	K00134	K00134	K00134	COG0057	glyceraldehyde 3-phosphate dehydrogenase (phosphorylating) [EC:1.2.1.12]	Glyceraldehyde 3-phosphate dehydrogenase, C-terminal domain [PF02800.24]; Glyceraldehyde 3-phosphate dehydrogenase, NAD binding domain [PF00044.28]	G	ko00010,ko00710,ko01100,ko01110,ko01120,ko01130,ko01200,ko01230,ko04066,ko05010,map00010,map00710,map01100,map01110,map01120,map01130,map01200,map01230,map04066,map05010	M00001,M00002,M00003,M00165,M00166,M00308,M00552	Gp_dh_C,Gp_dh_N	Bacteria	Bacteroidetes	Flavobacteriia	Flavobacteriales	Weeksellaceae	Cloacibacterium	EMP	Glycolysis/Gluconeogenesis	gapA	glyceraldehyde 3-phosphate dehydrogenase	1.2.1.12	COG0057
403	hard_filtered_transcripts_cluster_NODE_68572_length_2443_cov_45.242616_g28042_i0_1	K00134	K00134	K00134	COG0057	glyceraldehyde 3-phosphate dehydrogenase (phosphorylating) [EC:1.2.1.12]	Phosphoglycerate kinase [PF00162.23]; Glyceraldehyde 3-phosphate dehydrogenase, C-terminal domain [PF02800.24]; Glyceraldehyde 3-phosphate dehydrogenase, NAD binding domain [PF00044.28]	G	ko00010,ko00710,ko01100,ko01110,ko01120,ko01130,ko01200,ko01230,ko04066,ko05010,map00010,map00710,map01100,map01110,map01120,map01130,map01200,map01230,map04066,map05010	M00001,M00002,M00003,M00165,M00166,M00308,M00552	Gp_dh_C,Gp_dh_N	Bacteria	Fibrobacteres	Fibrobacteria	Fibrobacterales	Fibrobacteraceae	Fibrobacter	EMP	Glycolysis/Gluconeogenesis	gapA	glyceraldehyde 3-phosphate dehydrogenase	1.2.1.12	COG0057
404	hard_filtered_transcripts_cluster_NODE_103037_length_1812_cov_81.331800_g50613_i0_1	K00134	K00134	K00134	COG0057	glyceraldehyde 3-phosphate dehydrogenase (phosphorylating) [EC:1.2.1.12]	Glyceraldehyde 3-phosphate dehydrogenase, C-terminal domain [PF02800.24]; Glyceraldehyde 3-phosphate dehydrogenase, NAD binding domain [PF00044.28]	G	ko00010,ko00710,ko01100,ko01110,ko01120,ko01130,ko01200,ko01230,ko04066,ko05010,map00010,map00710,map01100,map01110,map01120,map01130,map01200,map01230,map04066,map05010	M00001,M00002,M00003,M00165,M00166,M00308,M00552	Gp_dh_C,Gp_dh_N	Bacteria	Bacteroidetes	Chitinophagia	Chitinophagales	Chitinophagaceae	Flavisolibacter	EMP	Glycolysis/Gluconeogenesis	gapA	glyceraldehyde 3-phosphate dehydrogenase	1.2.1.12	COG0057
405	hard_filtered_transcripts_cluster_NODE_63584_length_2580_cov_33.106502_g25202_i0_3	K00134	K00134	K00134	COG0057	glyceraldehyde 3-phosphate dehydrogenase (phosphorylating) [EC:1.2.1.12]	Glyceraldehyde 3-phosphate dehydrogenase, C-terminal domain [PF02800.24]; Glyceraldehyde 3-phosphate dehydrogenase, NAD binding domain [PF00044.28]	C	ko00010,ko00710,ko01100,ko01110,ko01120,ko01130,ko01200,ko01230,ko04066,ko05010,map00010,map00710,map01100,map01110,map01120,map01130,map01200,map01230,map04066,map05010	M00001,M00002,M00003,M00165,M00166,M00308,M00552	Gp_dh_C,Gp_dh_N	Bacteria	Proteobacteria	Betaproteobacteria	Burkholderiales	Comamonadaceae	Hydrogenophaga	EMP	Glycolysis/Gluconeogenesis	gapA	glyceraldehyde 3-phosphate dehydrogenase	1.2.1.12	COG0057
406	hard_filtered_transcripts_cluster_NODE_20738_length_5562_cov_11.957369_g5379_i0_5	K00134	K00134	K00134	COG0057	glyceraldehyde 3-phosphate dehydrogenase (phosphorylating) [EC:1.2.1.12]	Glyceraldehyde 3-phosphate dehydrogenase, C-terminal domain [PF02800.24]; Glyceraldehyde 3-phosphate dehydrogenase, NAD binding domain [PF00044.28]	G	ko00010,ko00710,ko01100,ko01110,ko01120,ko01130,ko01200,ko01230,ko04066,ko05010,map00010,map00710,map01100,map01110,map01120,map01130,map01200,map01230,map04066,map05010	M00001,M00002,M00003,M00165,M00166,M00308,M00552	Gp_dh_C,Gp_dh_N	Bacteria	Proteobacteria	Betaproteobacteria	Burkholderiales	NA	Inhella	EMP	Glycolysis/Gluconeogenesis	gapA	glyceraldehyde 3-phosphate dehydrogenase	1.2.1.12	COG0057
407	hard_filtered_transcripts_cluster_NODE_38630_length_3676_cov_4.175964_g12475_i0_3	K00134	K00134	K00134	COG0057	glyceraldehyde 3-phosphate dehydrogenase (phosphorylating) [EC:1.2.1.12]	Glyceraldehyde 3-phosphate dehydrogenase, C-terminal domain [PF02800.24]; Glyceraldehyde 3-phosphate dehydrogenase, NAD binding domain [PF00044.28]	C	ko00010,ko00710,ko01100,ko01110,ko01120,ko01130,ko01200,ko01230,ko04066,ko05010,map00010,map00710,map01100,map01110,map01120,map01130,map01200,map01230,map04066,map05010	M00001,M00002,M00003,M00165,M00166,M00308,M00552	Gp_dh_C,Gp_dh_N	Bacteria	Proteobacteria	Betaproteobacteria	Burkholderiales	NA	Inhella	EMP	Glycolysis/Gluconeogenesis	gapA	glyceraldehyde 3-phosphate dehydrogenase	1.2.1.12	COG0057
408	hard_filtered_transcripts_cluster_NODE_77429_length_2234_cov_74.391023_g33356_i0_2	K00134	K00134	K00134	COG0057	glyceraldehyde 3-phosphate dehydrogenase (phosphorylating) [EC:1.2.1.12]	Glyceraldehyde 3-phosphate dehydrogenase, C-terminal domain [PF02800.24]; Glyceraldehyde 3-phosphate dehydrogenase, NAD binding domain [PF00044.28]	G	ko00010,ko00710,ko01100,ko01110,ko01120,ko01130,ko01200,ko01230,ko04066,ko05010,map00010,map00710,map01100,map01110,map01120,map01130,map01200,map01230,map04066,map05010	M00001,M00002,M00003,M00165,M00166,M00308,M00552	Gp_dh_C,Gp_dh_N	Bacteria	Bacteroidetes	Flavobacteriia	Flavobacteriales	Weeksellaceae	Kaistella	EMP	Glycolysis/Gluconeogenesis	gapA	glyceraldehyde 3-phosphate dehydrogenase	1.2.1.12	COG0057
409	hard_filtered_transcripts_cluster_NODE_86718_length_2054_cov_70.848561_g39299_i0_2	K00134	K00134	K00134	COG0057	glyceraldehyde 3-phosphate dehydrogenase (phosphorylating) [EC:1.2.1.12]	Glyceraldehyde 3-phosphate dehydrogenase, C-terminal domain [PF02800.24]; Glyceraldehyde 3-phosphate dehydrogenase, NAD binding domain [PF00044.28]	G	ko00010,ko00710,ko01100,ko01110,ko01120,ko01130,ko01200,ko01230,ko04066,ko05010,map00010,map00710,map01100,map01110,map01120,map01130,map01200,map01230,map04066,map05010	M00001,M00002,M00003,M00165,M00166,M00308,M00552	Gp_dh_C,Gp_dh_N	Bacteria	Proteobacteria	Alphaproteobacteria	NA	NA	Micavibrio	EMP	Glycolysis/Gluconeogenesis	gapA	glyceraldehyde 3-phosphate dehydrogenase	1.2.1.12	COG0057
410	hard_filtered_transcripts_cluster_NODE_100539_length_1844_cov_18.642575_g48824_i0_2	K00134	K00134	K00134	COG0057	glyceraldehyde 3-phosphate dehydrogenase (phosphorylating) [EC:1.2.1.12]	Glyceraldehyde 3-phosphate dehydrogenase, C-terminal domain [PF02800.24]; Glyceraldehyde 3-phosphate dehydrogenase, NAD binding domain [PF00044.28]	G	ko00010,ko00710,ko01100,ko01110,ko01120,ko01130,ko01200,ko01230,ko04066,ko05010,map00010,map00710,map01100,map01110,map01120,map01130,map01200,map01230,map04066,map05010	M00001,M00002,M00003,M00165,M00166,M00308,M00552	Gp_dh_C,Gp_dh_N	Bacteria	NA	NA	NA	NA	NA	EMP	Glycolysis/Gluconeogenesis	gapA	glyceraldehyde 3-phosphate dehydrogenase	1.2.1.12	COG0057
411	hard_filtered_transcripts_cluster_NODE_102572_length_1818_cov_14.067049_g50283_i0_1	K00134	K00134	K00134	COG0057	glyceraldehyde 3-phosphate dehydrogenase (phosphorylating) [EC:1.2.1.12]	Glyceraldehyde 3-phosphate dehydrogenase, C-terminal domain [PF02800.24]; Glyceraldehyde 3-phosphate dehydrogenase, NAD binding domain [PF00044.28]	C	ko00010,ko00710,ko01100,ko01110,ko01120,ko01130,ko01200,ko01230,ko04066,ko05010,map00010,map00710,map01100,map01110,map01120,map01130,map01200,map01230,map04066,map05010	M00001,M00002,M00003,M00165,M00166,M00308,M00552	Gp_dh_C,Gp_dh_N	Bacteria	Candidatus Melainabacteria	NA	NA	NA	NA	EMP	Glycolysis/Gluconeogenesis	gapA	glyceraldehyde 3-phosphate dehydrogenase	1.2.1.12	COG0057
412	hard_filtered_transcripts_cluster_NODE_104053_length_1799_cov_61.464079_g51327_i0_2	K00134	K00134	K00134	COG0057	glyceraldehyde 3-phosphate dehydrogenase (phosphorylating) [EC:1.2.1.12]	Glyceraldehyde 3-phosphate dehydrogenase, C-terminal domain [PF02800.24]; Glyceraldehyde 3-phosphate dehydrogenase, NAD binding domain [PF00044.28]	G	ko00010,ko00710,ko01100,ko01110,ko01120,ko01130,ko01200,ko01230,ko04066,ko05010,map00010,map00710,map01100,map01110,map01120,map01130,map01200,map01230,map04066,map05010	M00001,M00002,M00003,M00165,M00166,M00308,M00552	Gp_dh_C,Gp_dh_N	Bacteria	Proteobacteria	NA	NA	NA	NA	EMP	Glycolysis/Gluconeogenesis	gapA	glyceraldehyde 3-phosphate dehydrogenase	1.2.1.12	COG0057
413	hard_filtered_transcripts_cluster_NODE_107950_length_1751_cov_122.107867_g54129_i0_2	K00134	no	K00134	COG0057	no	Glyceraldehyde 3-phosphate dehydrogenase, NAD binding domain [PF00044.28]	G	ko00010,ko00710,ko01100,ko01110,ko01120,ko01130,ko01200,ko01230,ko04066,ko05010,map00010,map00710,map01100,map01110,map01120,map01130,map01200,map01230,map04066,map05010	M00001,M00002,M00003,M00165,M00166,M00308,M00552	Gp_dh_C,Gp_dh_N	Bacteria	NA	NA	NA	NA	NA	EMP	Glycolysis/Gluconeogenesis	gapA	glyceraldehyde 3-phosphate dehydrogenase	1.2.1.12	COG0057
414	hard_filtered_transcripts_cluster_NODE_107950_length_1751_cov_122.107867_g54129_i0_4	K00134	K00134	K00134	COG0057	glyceraldehyde 3-phosphate dehydrogenase (phosphorylating) [EC:1.2.1.12]	Glyceraldehyde 3-phosphate dehydrogenase, C-terminal domain [PF02800.24]	G	ko00010,ko00710,ko01100,ko01110,ko01120,ko01130,ko01200,ko01230,ko04066,ko05010,map00010,map00710,map01100,map01110,map01120,map01130,map01200,map01230,map04066,map05010	M00001,M00002,M00003,M00165,M00166,M00308,M00552	Gp_dh_C,Gp_dh_N	Bacteria	NA	NA	NA	NA	NA	EMP	Glycolysis/Gluconeogenesis	gapA	glyceraldehyde 3-phosphate dehydrogenase	1.2.1.12	COG0057
415	hard_filtered_transcripts_cluster_NODE_108445_length_1745_cov_273.305622_g54480_i0_1	K00134	K00134	K00134	COG0057	glyceraldehyde 3-phosphate dehydrogenase (phosphorylating) [EC:1.2.1.12]	Glyceraldehyde 3-phosphate dehydrogenase, C-terminal domain [PF02800.24]; Glyceraldehyde 3-phosphate dehydrogenase, NAD binding domain [PF00044.28]	G	ko00010,ko00710,ko01100,ko01110,ko01120,ko01130,ko01200,ko01230,ko04066,ko05010,map00010,map00710,map01100,map01110,map01120,map01130,map01200,map01230,map04066,map05010	M00001,M00002,M00003,M00165,M00166,M00308,M00552	Gp_dh_C,Gp_dh_N	Bacteria	Gemmatimonadetes	NA	NA	NA	NA	EMP	Glycolysis/Gluconeogenesis	gapA	glyceraldehyde 3-phosphate dehydrogenase	1.2.1.12	COG0057
416	hard_filtered_transcripts_cluster_NODE_109277_length_1736_cov_10.779916_g55079_i0_2	K00134	K00134	K00134	COG0057	glyceraldehyde 3-phosphate dehydrogenase (phosphorylating) [EC:1.2.1.12]	Glyceraldehyde 3-phosphate dehydrogenase, C-terminal domain [PF02800.24]; Glyceraldehyde 3-phosphate dehydrogenase, NAD binding domain [PF00044.28]	G	ko00010,ko00710,ko01100,ko01110,ko01120,ko01130,ko01200,ko01230,ko04066,ko05010,map00010,map00710,map01100,map01110,map01120,map01130,map01200,map01230,map04066,map05010	M00001,M00002,M00003,M00165,M00166,M00308,M00552	Gp_dh_C,Gp_dh_N	Bacteria	Fibrobacteres	Fibrobacteria	Fibrobacterales	Fibrobacteraceae	NA	EMP	Glycolysis/Gluconeogenesis	gapA	glyceraldehyde 3-phosphate dehydrogenase	1.2.1.12	COG0057
417	hard_filtered_transcripts_cluster_NODE_110340_length_1723_cov_15.078182_g55835_i0_1	K00134	no	K00134	COG0057	no	Glyceraldehyde 3-phosphate dehydrogenase, C-terminal domain [PF02800.24]; Glyceraldehyde 3-phosphate dehydrogenase, NAD binding domain [PF00044.28]	C	ko00010,ko00710,ko01100,ko01110,ko01120,ko01130,ko01200,ko01230,ko04066,ko05010,map00010,map00710,map01100,map01110,map01120,map01130,map01200,map01230,map04066,map05010	M00001,M00002,M00003,M00165,M00166,M00308,M00552	Gp_dh_C,Gp_dh_N	Bacteria	Bacteroidetes	Sphingobacteriia	Sphingobacteriales	Sphingobacteriaceae	NA	EMP	Glycolysis/Gluconeogenesis	gapA	glyceraldehyde 3-phosphate dehydrogenase	1.2.1.12	COG0057
418	hard_filtered_transcripts_cluster_NODE_118098_length_1639_cov_26.055556_g61616_i0_1	K00134	no	K00134	COG0057	no	Glyceraldehyde 3-phosphate dehydrogenase, C-terminal domain [PF02800.24]; Glyceraldehyde 3-phosphate dehydrogenase, NAD binding domain [PF00044.28]	G	ko00010,ko00710,ko01100,ko01110,ko01120,ko01130,ko01200,ko01230,ko04066,ko05010,map00010,map00710,map01100,map01110,map01120,map01130,map01200,map01230,map04066,map05010	M00001,M00002,M00003,M00165,M00166,M00308,M00552	Gp_dh_C,Gp_dh_N	Bacteria	Bacteroidetes	Sphingobacteriia	Sphingobacteriales	Sphingobacteriaceae	NA	EMP	Glycolysis/Gluconeogenesis	gapA	glyceraldehyde 3-phosphate dehydrogenase	1.2.1.12	COG0057
419	hard_filtered_transcripts_cluster_NODE_123423_length_1587_cov_24.413474_g65637_i0_1	K00134	K00134	K00134	COG0057	glyceraldehyde 3-phosphate dehydrogenase (phosphorylating) [EC:1.2.1.12]	Glyceraldehyde 3-phosphate dehydrogenase, C-terminal domain [PF02800.24]; Glyceraldehyde 3-phosphate dehydrogenase, NAD binding domain [PF00044.28]	G	ko00010,ko00710,ko01100,ko01110,ko01120,ko01130,ko01200,ko01230,ko04066,ko05010,map00010,map00710,map01100,map01110,map01120,map01130,map01200,map01230,map04066,map05010	M00001,M00002,M00003,M00165,M00166,M00308,M00552	Gp_dh_C,Gp_dh_N	Bacteria	NA	NA	NA	NA	NA	EMP	Glycolysis/Gluconeogenesis	gapA	glyceraldehyde 3-phosphate dehydrogenase	1.2.1.12	COG0057
420	hard_filtered_transcripts_cluster_NODE_126166_length_1562_cov_7.679651_g67740_i0_3	K00134	K00134	K00134	COG0057	glyceraldehyde 3-phosphate dehydrogenase (phosphorylating) [EC:1.2.1.12]	Glyceraldehyde 3-phosphate dehydrogenase, C-terminal domain [PF02800.24]; Glyceraldehyde 3-phosphate dehydrogenase, NAD binding domain [PF00044.28]	G	ko00010,ko00710,ko01100,ko01110,ko01120,ko01130,ko01200,ko01230,ko04066,ko05010,map00010,map00710,map01100,map01110,map01120,map01130,map01200,map01230,map04066,map05010	M00001,M00002,M00003,M00165,M00166,M00308,M00552	Gp_dh_C,Gp_dh_N	Bacteria	Proteobacteria	Alphaproteobacteria	Rhodobacterales	Rhodobacteraceae	NA	EMP	Glycolysis/Gluconeogenesis	gapA	glyceraldehyde 3-phosphate dehydrogenase	1.2.1.12	COG0057
421	hard_filtered_transcripts_cluster_NODE_131406_length_1517_cov_12.612881_g71838_i0_2	K00134	K00134	K00134	COG0057	glyceraldehyde 3-phosphate dehydrogenase (phosphorylating) [EC:1.2.1.12]	Glyceraldehyde 3-phosphate dehydrogenase, C-terminal domain [PF02800.24]; Glyceraldehyde 3-phosphate dehydrogenase, NAD binding domain [PF00044.28]	G	ko00010,ko00710,ko01100,ko01110,ko01120,ko01130,ko01200,ko01230,ko04066,ko05010,map00010,map00710,map01100,map01110,map01120,map01130,map01200,map01230,map04066,map05010	M00001,M00002,M00003,M00165,M00166,M00308,M00552	Gp_dh_C,Gp_dh_N	Bacteria	NA	NA	NA	NA	NA	EMP	Glycolysis/Gluconeogenesis	gapA	glyceraldehyde 3-phosphate dehydrogenase	1.2.1.12	COG0057
422	hard_filtered_transcripts_cluster_NODE_131833_length_1513_cov_24.747917_g72179_i0_1	K00134	K00134	K00134	COG0057	glyceraldehyde 3-phosphate dehydrogenase (phosphorylating) [EC:1.2.1.12]	Glyceraldehyde 3-phosphate dehydrogenase, C-terminal domain [PF02800.24]; Glyceraldehyde 3-phosphate dehydrogenase, NAD binding domain [PF00044.28]	G	ko00010,ko00710,ko01100,ko01110,ko01120,ko01130,ko01200,ko01230,ko04066,ko05010,map00010,map00710,map01100,map01110,map01120,map01130,map01200,map01230,map04066,map05010	M00001,M00002,M00003,M00165,M00166,M00308,M00552	Gp_dh_C,Gp_dh_N	Bacteria	NA	NA	NA	NA	NA	EMP	Glycolysis/Gluconeogenesis	gapA	glyceraldehyde 3-phosphate dehydrogenase	1.2.1.12	COG0057
423	hard_filtered_transcripts_cluster_NODE_14989_length_6795_cov_28.684766_g3545_i0_4	K00134	K00134	K00134	COG0057	glyceraldehyde 3-phosphate dehydrogenase (phosphorylating) [EC:1.2.1.12]	Glyceraldehyde 3-phosphate dehydrogenase, C-terminal domain [PF02800.24]; Glyceraldehyde 3-phosphate dehydrogenase, NAD binding domain [PF00044.28]	G	ko00010,ko00710,ko01100,ko01110,ko01120,ko01130,ko01200,ko01230,ko04066,ko05010,map00010,map00710,map01100,map01110,map01120,map01130,map01200,map01230,map04066,map05010	M00001,M00002,M00003,M00165,M00166,M00308,M00552	Gp_dh_C,Gp_dh_N	Bacteria	Proteobacteria	Alphaproteobacteria	NA	NA	NA	EMP	Glycolysis/Gluconeogenesis	gapA	glyceraldehyde 3-phosphate dehydrogenase	1.2.1.12	COG0057
424	hard_filtered_transcripts_cluster_NODE_160_length_44352_cov_27.798189_g31_i0_26	K00134	K00134	K00134	COG0057	glyceraldehyde 3-phosphate dehydrogenase (phosphorylating) [EC:1.2.1.12]	Glyceraldehyde 3-phosphate dehydrogenase, C-terminal domain [PF02800.24]; Glyceraldehyde 3-phosphate dehydrogenase, NAD binding domain [PF00044.28]	G	ko00010,ko00710,ko01100,ko01110,ko01120,ko01130,ko01200,ko01230,ko04066,ko05010,map00010,map00710,map01100,map01110,map01120,map01130,map01200,map01230,map04066,map05010	M00001,M00002,M00003,M00165,M00166,M00308,M00552	Gp_dh_C,Gp_dh_N	Bacteria	Proteobacteria	Betaproteobacteria	Rhodocyclales	Azonexaceae	NA	EMP	Glycolysis/Gluconeogenesis	gapA	glyceraldehyde 3-phosphate dehydrogenase	1.2.1.12	COG0057
425	hard_filtered_transcripts_cluster_NODE_17181_length_6266_cov_109.332795_g4237_i0_6	K00134	K00134	K00134	COG0057	glyceraldehyde 3-phosphate dehydrogenase (phosphorylating) [EC:1.2.1.12]	Glyceraldehyde 3-phosphate dehydrogenase, C-terminal domain [PF02800.24]; Glyceraldehyde 3-phosphate dehydrogenase, NAD binding domain [PF00044.28]	G	ko00010,ko00710,ko01100,ko01110,ko01120,ko01130,ko01200,ko01230,ko04066,ko05010,map00010,map00710,map01100,map01110,map01120,map01130,map01200,map01230,map04066,map05010	M00001,M00002,M00003,M00165,M00166,M00308,M00552	Gp_dh_C,Gp_dh_N	Bacteria	Bacteroidetes	Flavobacteriia	Flavobacteriales	Flavobacteriaceae	NA	EMP	Glycolysis/Gluconeogenesis	gapA	glyceraldehyde 3-phosphate dehydrogenase	1.2.1.12	COG0057
426	hard_filtered_transcripts_cluster_NODE_20575_length_5593_cov_25.741667_g5326_i0_3	K00134	K00134	K00134	COG0057	glyceraldehyde 3-phosphate dehydrogenase (phosphorylating) [EC:1.2.1.12]	Glyceraldehyde 3-phosphate dehydrogenase, C-terminal domain [PF02800.24]; Glyceraldehyde 3-phosphate dehydrogenase, NAD binding domain [PF00044.28]	G	ko00010,ko00710,ko01100,ko01110,ko01120,ko01130,ko01200,ko01230,ko04066,ko05010,map00010,map00710,map01100,map01110,map01120,map01130,map01200,map01230,map04066,map05010	M00001,M00002,M00003,M00165,M00166,M00308,M00552	Gp_dh_C,Gp_dh_N	Bacteria	Proteobacteria	Betaproteobacteria	Nitrosomonadales	NA	NA	EMP	Glycolysis/Gluconeogenesis	gapA	glyceraldehyde 3-phosphate dehydrogenase	1.2.1.12	COG0057
427	hard_filtered_transcripts_cluster_NODE_21685_length_5405_cov_15.996624_g5739_i0_4	K00134	K00134	K00134	COG0057	glyceraldehyde 3-phosphate dehydrogenase (phosphorylating) [EC:1.2.1.12]	Glyceraldehyde 3-phosphate dehydrogenase, C-terminal domain [PF02800.24]; Glyceraldehyde 3-phosphate dehydrogenase, NAD binding domain [PF00044.28]	C	ko00010,ko00710,ko01100,ko01110,ko01120,ko01130,ko01200,ko01230,ko04066,ko05010,map00010,map00710,map01100,map01110,map01120,map01130,map01200,map01230,map04066,map05010	M00001,M00002,M00003,M00165,M00166,M00308,M00552	Gp_dh_C,Gp_dh_N	Bacteria	Proteobacteria	Betaproteobacteria	NA	NA	NA	EMP	Glycolysis/Gluconeogenesis	gapA	glyceraldehyde 3-phosphate dehydrogenase	1.2.1.12	COG0057
428	hard_filtered_transcripts_cluster_NODE_22732_length_5249_cov_215.028400_g6100_i0_3	K00134	K00134	K00134	COG0057	glyceraldehyde 3-phosphate dehydrogenase (phosphorylating) [EC:1.2.1.12]	Glyceraldehyde 3-phosphate dehydrogenase, C-terminal domain [PF02800.24]; Glyceraldehyde 3-phosphate dehydrogenase, NAD binding domain [PF00044.28]	C	ko00010,ko00710,ko01100,ko01110,ko01120,ko01130,ko01200,ko01230,ko04066,ko05010,map00010,map00710,map01100,map01110,map01120,map01130,map01200,map01230,map04066,map05010	M00001,M00002,M00003,M00165,M00166,M00308,M00552	Gp_dh_C,Gp_dh_N	Bacteria	Proteobacteria	Betaproteobacteria	Nitrosomonadales	NA	NA	EMP	Glycolysis/Gluconeogenesis	gapA	glyceraldehyde 3-phosphate dehydrogenase	1.2.1.12	COG0057
429	hard_filtered_transcripts_cluster_NODE_2292_length_17685_cov_26.304338_g413_i0_12	K25224	K25224	K00134	COG0057	glyceraldehyde-3-phosphate dehydrogenase (arsenate-transferring) [EC:1.2.1.107]	Glyceraldehyde 3-phosphate dehydrogenase, C-terminal domain [PF02800.24]; Glyceraldehyde 3-phosphate dehydrogenase, NAD binding domain [PF00044.28]	G	ko00010,ko00710,ko01100,ko01110,ko01120,ko01130,ko01200,ko01230,ko04066,ko05010,map00010,map00710,map01100,map01110,map01120,map01130,map01200,map01230,map04066,map05010	M00001,M00002,M00003,M00165,M00166,M00308,M00552	Gp_dh_C,Gp_dh_N	Bacteria	Proteobacteria	Betaproteobacteria	Rhodocyclales	NA	NA	EMP	no	gapA	no	no	no
430	hard_filtered_transcripts_cluster_NODE_2338_length_17511_cov_26.023741_g413_i1_12	K25224	K25224	K00134	COG0057	glyceraldehyde-3-phosphate dehydrogenase (arsenate-transferring) [EC:1.2.1.107]	Glyceraldehyde 3-phosphate dehydrogenase, C-terminal domain [PF02800.24]; Glyceraldehyde 3-phosphate dehydrogenase, NAD binding domain [PF00044.28]	G	ko00010,ko00710,ko01100,ko01110,ko01120,ko01130,ko01200,ko01230,ko04066,ko05010,map00010,map00710,map01100,map01110,map01120,map01130,map01200,map01230,map04066,map05010	M00001,M00002,M00003,M00165,M00166,M00308,M00552	Gp_dh_C,Gp_dh_N	Bacteria	Proteobacteria	Betaproteobacteria	Rhodocyclales	NA	NA	EMP	no	gapA	no	no	no
431	hard_filtered_transcripts_cluster_NODE_2815_length_16243_cov_17.107174_g497_i0_11	K25224	K25224	K00134	COG0057	glyceraldehyde-3-phosphate dehydrogenase (arsenate-transferring) [EC:1.2.1.107]	Glyceraldehyde 3-phosphate dehydrogenase, C-terminal domain [PF02800.24]; Glyceraldehyde 3-phosphate dehydrogenase, NAD binding domain [PF00044.28]	G	ko00010,ko00710,ko01100,ko01110,ko01120,ko01130,ko01200,ko01230,ko04066,ko05010,map00010,map00710,map01100,map01110,map01120,map01130,map01200,map01230,map04066,map05010	M00001,M00002,M00003,M00165,M00166,M00308,M00552	Gp_dh_C,Gp_dh_N	Bacteria	Proteobacteria	NA	NA	NA	NA	EMP	no	gapA	no	no	no
432	hard_filtered_transcripts_cluster_NODE_31006_length_4270_cov_80.813676_g9230_i0_1	K00134	K00134	K00134	COG0057	glyceraldehyde 3-phosphate dehydrogenase (phosphorylating) [EC:1.2.1.12]	Glyceraldehyde 3-phosphate dehydrogenase, C-terminal domain [PF02800.24]; Glyceraldehyde 3-phosphate dehydrogenase, NAD binding domain [PF00044.28]	G	ko00010,ko00710,ko01100,ko01110,ko01120,ko01130,ko01200,ko01230,ko04066,ko05010,map00010,map00710,map01100,map01110,map01120,map01130,map01200,map01230,map04066,map05010	M00001,M00002,M00003,M00165,M00166,M00308,M00552	Gp_dh_C,Gp_dh_N	Bacteria	Proteobacteria	Alphaproteobacteria	Rhodospirillales	Azospirillaceae	NA	EMP	Glycolysis/Gluconeogenesis	gapA	glyceraldehyde 3-phosphate dehydrogenase	1.2.1.12	COG0057
433	hard_filtered_transcripts_cluster_NODE_31874_length_4194_cov_147.807571_g9576_i0_3	K00134	no	K00134	COG0057	no	Glyceraldehyde 3-phosphate dehydrogenase, NAD binding domain [PF00044.28]; Glyceraldehyde 3-phosphate dehydrogenase, C-terminal domain [PF02800.24]	C	ko00010,ko00710,ko01100,ko01110,ko01120,ko01130,ko01200,ko01230,ko04066,ko05010,map00010,map00710,map01100,map01110,map01120,map01130,map01200,map01230,map04066,map05010	M00001,M00002,M00003,M00165,M00166,M00308,M00552	Gp_dh_C,Gp_dh_N	Bacteria	Proteobacteria	Gammaproteobacteria	NA	Candidatus Competibacteraceae	NA	EMP	Glycolysis/Gluconeogenesis	gapA	glyceraldehyde 3-phosphate dehydrogenase	1.2.1.12	COG0057
434	hard_filtered_transcripts_cluster_NODE_40503_length_3560_cov_29.034700_g5326_i5_2	K00134	K00134	K00134	COG0057	glyceraldehyde 3-phosphate dehydrogenase (phosphorylating) [EC:1.2.1.12]	Glyceraldehyde 3-phosphate dehydrogenase, C-terminal domain [PF02800.24]; Glyceraldehyde 3-phosphate dehydrogenase, NAD binding domain [PF00044.28]	G	ko00010,ko00710,ko01100,ko01110,ko01120,ko01130,ko01200,ko01230,ko04066,ko05010,map00010,map00710,map01100,map01110,map01120,map01130,map01200,map01230,map04066,map05010	M00001,M00002,M00003,M00165,M00166,M00308,M00552	Gp_dh_C,Gp_dh_N	Bacteria	Proteobacteria	Betaproteobacteria	Nitrosomonadales	NA	NA	EMP	Glycolysis/Gluconeogenesis	gapA	glyceraldehyde 3-phosphate dehydrogenase	1.2.1.12	COG0057
435	hard_filtered_transcripts_cluster_NODE_42733_length_3430_cov_157.442359_g14355_i0_1	K00134	no	K00134	COG0057	no	Glyceraldehyde 3-phosphate dehydrogenase, NAD binding domain [PF00044.28]	C	ko00010,ko00710,ko01100,ko01110,ko01120,ko01130,ko01200,ko01230,ko04066,ko05010,map00010,map00710,map01100,map01110,map01120,map01130,map01200,map01230,map04066,map05010	M00001,M00002,M00003,M00165,M00166,M00308,M00552	Gp_dh_C,Gp_dh_N	Bacteria	Proteobacteria	Gammaproteobacteria	NA	Candidatus Competibacteraceae	NA	EMP	Glycolysis/Gluconeogenesis	gapA	glyceraldehyde 3-phosphate dehydrogenase	1.2.1.12	COG0057
436	hard_filtered_transcripts_cluster_NODE_4693_length_12858_cov_12.267579_g750_i1_5	K00134	K00134	K00134	COG0057	glyceraldehyde 3-phosphate dehydrogenase (phosphorylating) [EC:1.2.1.12]	Glyceraldehyde 3-phosphate dehydrogenase, C-terminal domain [PF02800.24]; Glyceraldehyde 3-phosphate dehydrogenase, NAD binding domain [PF00044.28]	C	ko00010,ko00710,ko01100,ko01110,ko01120,ko01130,ko01200,ko01230,ko04066,ko05010,map00010,map00710,map01100,map01110,map01120,map01130,map01200,map01230,map04066,map05010	M00001,M00002,M00003,M00165,M00166,M00308,M00552	Gp_dh_C,Gp_dh_N	Bacteria	NA	NA	NA	NA	NA	EMP	Glycolysis/Gluconeogenesis	gapA	glyceraldehyde 3-phosphate dehydrogenase	1.2.1.12	COG0057
437	hard_filtered_transcripts_cluster_NODE_50685_length_3042_cov_7.290333_g11456_i1_1	K00134	no	K00134	COG0057	no	Glyceraldehyde 3-phosphate dehydrogenase, NAD binding domain [PF00044.28]; Glyceraldehyde 3-phosphate dehydrogenase, C-terminal domain [PF02800.24]	G	ko00010,ko00710,ko01100,ko01110,ko01120,ko01130,ko01200,ko01230,ko04066,ko05010,map00010,map00710,map01100,map01110,map01120,map01130,map01200,map01230,map04066,map05010	M00001,M00002,M00003,M00165,M00166,M00308,M00552	Gp_dh_C,Gp_dh_N	Bacteria	Proteobacteria	Betaproteobacteria	NA	NA	NA	EMP	Glycolysis/Gluconeogenesis	gapA	glyceraldehyde 3-phosphate dehydrogenase	1.2.1.12	COG0057
438	hard_filtered_transcripts_cluster_NODE_52553_length_2962_cov_208.622361_g19227_i0_3	K00134	K00134	K00134	COG0057	glyceraldehyde 3-phosphate dehydrogenase (phosphorylating) [EC:1.2.1.12]	Glyceraldehyde 3-phosphate dehydrogenase, C-terminal domain [PF02800.24]; Glyceraldehyde 3-phosphate dehydrogenase, NAD binding domain [PF00044.28]	C	ko00010,ko00710,ko01100,ko01110,ko01120,ko01130,ko01200,ko01230,ko04066,ko05010,map00010,map00710,map01100,map01110,map01120,map01130,map01200,map01230,map04066,map05010	M00001,M00002,M00003,M00165,M00166,M00308,M00552	Gp_dh_C,Gp_dh_N	Bacteria	Proteobacteria	Gammaproteobacteria	NA	Candidatus Competibacteraceae	NA	EMP	Glycolysis/Gluconeogenesis	gapA	glyceraldehyde 3-phosphate dehydrogenase	1.2.1.12	COG0057
439	hard_filtered_transcripts_cluster_NODE_55126_length_2863_cov_7.906452_g11456_i4_3	K00134	K00134	K00134	COG0057	glyceraldehyde 3-phosphate dehydrogenase (phosphorylating) [EC:1.2.1.12]	Glyceraldehyde 3-phosphate dehydrogenase, C-terminal domain [PF02800.24]; Glyceraldehyde 3-phosphate dehydrogenase, NAD binding domain [PF00044.28]	C	ko00010,ko00710,ko01100,ko01110,ko01120,ko01130,ko01200,ko01230,ko04066,ko05010,map00010,map00710,map01100,map01110,map01120,map01130,map01200,map01230,map04066,map05010	M00001,M00002,M00003,M00165,M00166,M00308,M00552	Gp_dh_C,Gp_dh_N	Bacteria	Proteobacteria	Betaproteobacteria	NA	NA	NA	EMP	Glycolysis/Gluconeogenesis	gapA	glyceraldehyde 3-phosphate dehydrogenase	1.2.1.12	COG0057
440	hard_filtered_transcripts_cluster_NODE_6320_length_11117_cov_57.312296_g1249_i0_8	K00134	K00134	K00134	COG0057	glyceraldehyde 3-phosphate dehydrogenase (phosphorylating) [EC:1.2.1.12]	Glyceraldehyde 3-phosphate dehydrogenase, C-terminal domain [PF02800.24]; Glyceraldehyde 3-phosphate dehydrogenase, NAD binding domain [PF00044.28]	G	ko00010,ko00710,ko01100,ko01110,ko01120,ko01130,ko01200,ko01230,ko04066,ko05010,map00010,map00710,map01100,map01110,map01120,map01130,map01200,map01230,map04066,map05010	M00001,M00002,M00003,M00165,M00166,M00308,M00552	Gp_dh_C,Gp_dh_N	Bacteria	Verrucomicrobia	NA	NA	NA	NA	EMP	Glycolysis/Gluconeogenesis	gapA	glyceraldehyde 3-phosphate dehydrogenase	1.2.1.12	COG0057
441	hard_filtered_transcripts_cluster_NODE_70949_length_2382_cov_188.843222_g29426_i0_2	K00134	K00134	K00134	COG0057	glyceraldehyde 3-phosphate dehydrogenase (phosphorylating) [EC:1.2.1.12]	Glyceraldehyde 3-phosphate dehydrogenase, C-terminal domain [PF02800.24]; Glyceraldehyde 3-phosphate dehydrogenase, NAD binding domain [PF00044.28]	C	ko00010,ko00710,ko01100,ko01110,ko01120,ko01130,ko01200,ko01230,ko04066,ko05010,map00010,map00710,map01100,map01110,map01120,map01130,map01200,map01230,map04066,map05010	M00001,M00002,M00003,M00165,M00166,M00308,M00552	Gp_dh_C,Gp_dh_N	Bacteria	Ignavibacteriae	Ignavibacteria	Ignavibacteriales	Ignavibacteriaceae	NA	EMP	Glycolysis/Gluconeogenesis	gapA	glyceraldehyde 3-phosphate dehydrogenase	1.2.1.12	COG0057
442	hard_filtered_transcripts_cluster_NODE_73347_length_2324_cov_232.597956_g30829_i0_2	K00134	K00134	K00134	COG0057	glyceraldehyde 3-phosphate dehydrogenase (phosphorylating) [EC:1.2.1.12]	Glyceraldehyde 3-phosphate dehydrogenase, C-terminal domain [PF02800.24]; Glyceraldehyde 3-phosphate dehydrogenase, NAD binding domain [PF00044.28]	C	ko00010,ko00710,ko01100,ko01110,ko01120,ko01130,ko01200,ko01230,ko04066,ko05010,map00010,map00710,map01100,map01110,map01120,map01130,map01200,map01230,map04066,map05010	M00001,M00002,M00003,M00165,M00166,M00308,M00552	Gp_dh_C,Gp_dh_N	Bacteria	Proteobacteria	Gammaproteobacteria	NA	Candidatus Competibacteraceae	NA	EMP	Glycolysis/Gluconeogenesis	gapA	glyceraldehyde 3-phosphate dehydrogenase	1.2.1.12	COG0057
443	hard_filtered_transcripts_cluster_NODE_76373_length_2256_cov_60.241869_g32685_i0_2	K00134	K00134	K00134	COG0057	glyceraldehyde 3-phosphate dehydrogenase (phosphorylating) [EC:1.2.1.12]	Glyceraldehyde 3-phosphate dehydrogenase, C-terminal domain [PF02800.24]; Glyceraldehyde 3-phosphate dehydrogenase, NAD binding domain [PF00044.28]	G	ko00010,ko00710,ko01100,ko01110,ko01120,ko01130,ko01200,ko01230,ko04066,ko05010,map00010,map00710,map01100,map01110,map01120,map01130,map01200,map01230,map04066,map05010	M00001,M00002,M00003,M00165,M00166,M00308,M00552	Gp_dh_C,Gp_dh_N	Bacteria	Chloroflexi	NA	NA	NA	NA	EMP	Glycolysis/Gluconeogenesis	gapA	glyceraldehyde 3-phosphate dehydrogenase	1.2.1.12	COG0057
444	hard_filtered_transcripts_cluster_NODE_80038_length_2180_cov_16.097769_g35008_i0_2	K00134	no	K00134	COG0057	no	Glyceraldehyde 3-phosphate dehydrogenase, C-terminal domain [PF02800.24]; Glyceraldehyde 3-phosphate dehydrogenase, NAD binding domain [PF00044.28]	C	ko00010,ko00710,ko01100,ko01110,ko01120,ko01130,ko01200,ko01230,ko04066,ko05010,map00010,map00710,map01100,map01110,map01120,map01130,map01200,map01230,map04066,map05010	M00001,M00002,M00003,M00165,M00166,M00308,M00552	Gp_dh_C,Gp_dh_N	Bacteria	Bacteroidetes	Chitinophagia	Chitinophagales	Chitinophagaceae	NA	EMP	Glycolysis/Gluconeogenesis	gapA	glyceraldehyde 3-phosphate dehydrogenase	1.2.1.12	COG0057
445	hard_filtered_transcripts_cluster_NODE_88666_length_2022_cov_12.417137_g40614_i0_2	K00134	K00134	K00134	COG0057	glyceraldehyde 3-phosphate dehydrogenase (phosphorylating) [EC:1.2.1.12]	Glyceraldehyde 3-phosphate dehydrogenase, C-terminal domain [PF02800.24]; Glyceraldehyde 3-phosphate dehydrogenase, NAD binding domain [PF00044.28]	C	ko00010,ko00710,ko01100,ko01110,ko01120,ko01130,ko01200,ko01230,ko04066,ko05010,map00010,map00710,map01100,map01110,map01120,map01130,map01200,map01230,map04066,map05010	M00001,M00002,M00003,M00165,M00166,M00308,M00552	Gp_dh_C,Gp_dh_N	Bacteria	Bacteroidetes	NA	NA	NA	NA	EMP	Glycolysis/Gluconeogenesis	gapA	glyceraldehyde 3-phosphate dehydrogenase	1.2.1.12	COG0057
446	hard_filtered_transcripts_cluster_NODE_89107_length_2015_cov_13.340886_g40900_i0_1	K00134	no	K00134	COG0057	no	Glyceraldehyde 3-phosphate dehydrogenase, C-terminal domain [PF02800.24]; Glyceraldehyde 3-phosphate dehydrogenase, NAD binding domain [PF00044.28]	G	ko00010,ko00710,ko01100,ko01110,ko01120,ko01130,ko01200,ko01230,ko04066,ko05010,map00010,map00710,map01100,map01110,map01120,map01130,map01200,map01230,map04066,map05010	M00001,M00002,M00003,M00165,M00166,M00308,M00552	Gp_dh_C,Gp_dh_N	Bacteria	Bacteroidetes	NA	NA	NA	NA	EMP	Glycolysis/Gluconeogenesis	gapA	glyceraldehyde 3-phosphate dehydrogenase	1.2.1.12	COG0057
447	hard_filtered_transcripts_cluster_NODE_10963_length_8153_cov_12.321535_g2435_i0_5	K00134	K00134	K00134	COG0057	glyceraldehyde 3-phosphate dehydrogenase (phosphorylating) [EC:1.2.1.12]	Glyceraldehyde 3-phosphate dehydrogenase, C-terminal domain [PF02800.24]; Glyceraldehyde 3-phosphate dehydrogenase, NAD binding domain [PF00044.28]	C	ko00010,ko00710,ko01100,ko01110,ko01120,ko01130,ko01200,ko01230,ko04066,ko05010,map00010,map00710,map01100,map01110,map01120,map01130,map01200,map01230,map04066,map05010	M00001,M00002,M00003,M00165,M00166,M00308,M00552	Gp_dh_C,Gp_dh_N	Bacteria	Nitrospirae	Nitrospira	Nitrospirales	Nitrospiraceae	Nitrospira	EMP	Glycolysis/Gluconeogenesis	gapA	glyceraldehyde 3-phosphate dehydrogenase	1.2.1.12	COG0057
448	hard_filtered_transcripts_cluster_NODE_122242_length_1598_cov_1480.275410_g64758_i0_2	K00134	K00134	K00134	COG0057	glyceraldehyde 3-phosphate dehydrogenase (phosphorylating) [EC:1.2.1.12]	Glyceraldehyde 3-phosphate dehydrogenase, C-terminal domain [PF02800.24]; Glyceraldehyde 3-phosphate dehydrogenase, NAD binding domain [PF00044.28]	G	ko00010,ko00710,ko01100,ko01110,ko01120,ko01130,ko01200,ko01230,ko04066,ko05010,map00010,map00710,map01100,map01110,map01120,map01130,map01200,map01230,map04066,map05010	M00001,M00002,M00003,M00165,M00166,M00308,M00552	Gp_dh_C,Gp_dh_N	Bacteria	Proteobacteria	Gammaproteobacteria	Enterobacterales	Erwiniaceae	Pantoea	EMP	Glycolysis/Gluconeogenesis	gapA	glyceraldehyde 3-phosphate dehydrogenase	1.2.1.12	COG0057
449	hard_filtered_transcripts_cluster_NODE_106546_length_1768_cov_4.838938_g17507_i2_2	K00134	K00134	K00134	COG0057	glyceraldehyde 3-phosphate dehydrogenase (phosphorylating) [EC:1.2.1.12]	Glyceraldehyde 3-phosphate dehydrogenase, C-terminal domain [PF02800.24]; Glyceraldehyde 3-phosphate dehydrogenase, NAD binding domain [PF00044.28]	G	ko00010,ko00710,ko01100,ko01110,ko01120,ko01130,ko01200,ko01230,ko04066,ko05010,map00010,map00710,map01100,map01110,map01120,map01130,map01200,map01230,map04066,map05010	M00001,M00002,M00003,M00165,M00166,M00308,M00552	Gp_dh_C,Gp_dh_N	Bacteria	Proteobacteria	Betaproteobacteria	Burkholderiales	NA	Piscinibacter	EMP	Glycolysis/Gluconeogenesis	gapA	glyceraldehyde 3-phosphate dehydrogenase	1.2.1.12	COG0057
450	hard_filtered_transcripts_cluster_NODE_49214_length_3106_cov_4.853940_g17507_i0_1	K00134	K00134	K00134	COG0057	glyceraldehyde 3-phosphate dehydrogenase (phosphorylating) [EC:1.2.1.12]	Glyceraldehyde 3-phosphate dehydrogenase, C-terminal domain [PF02800.24]; Glyceraldehyde 3-phosphate dehydrogenase, NAD binding domain [PF00044.28]	G	ko00010,ko00710,ko01100,ko01110,ko01120,ko01130,ko01200,ko01230,ko04066,ko05010,map00010,map00710,map01100,map01110,map01120,map01130,map01200,map01230,map04066,map05010	M00001,M00002,M00003,M00165,M00166,M00308,M00552	Gp_dh_C,Gp_dh_N	Bacteria	Proteobacteria	Betaproteobacteria	Burkholderiales	NA	Piscinibacter	EMP	Glycolysis/Gluconeogenesis	gapA	glyceraldehyde 3-phosphate dehydrogenase	1.2.1.12	COG0057
451	hard_filtered_transcripts_cluster_NODE_1045_length_24625_cov_194.628014_g1_i660_14	K25224	K25224	K00134	COG0057	glyceraldehyde-3-phosphate dehydrogenase (arsenate-transferring) [EC:1.2.1.107]	Glyceraldehyde 3-phosphate dehydrogenase, C-terminal domain [PF02800.24]; Glyceraldehyde 3-phosphate dehydrogenase, NAD binding domain [PF00044.28]	G	ko00010,ko00710,ko01100,ko01110,ko01120,ko01130,ko01200,ko01230,ko04066,ko05010,map00010,map00710,map01100,map01110,map01120,map01130,map01200,map01230,map04066,map05010	M00001,M00002,M00003,M00165,M00166,M00308,M00552	Gp_dh_C,Gp_dh_N	Bacteria	Proteobacteria	Betaproteobacteria	Rhodocyclales	Rhodocyclaceae	Propionivibrio	EMP	no	gapA	no	no	no
452	hard_filtered_transcripts_cluster_NODE_1240_length_23226_cov_521.082538_g217_i0_20	K00134	no	K00134	COG0057	no	no	C	ko00010,ko00710,ko01100,ko01110,ko01120,ko01130,ko01200,ko01230,ko04066,ko05010,map00010,map00710,map01100,map01110,map01120,map01130,map01200,map01230,map04066,map05010	M00001,M00002,M00003,M00165,M00166,M00308,M00552	Gp_dh_C,Gp_dh_N	Bacteria	Proteobacteria	Betaproteobacteria	Rhodocyclales	Rhodocyclaceae	Propionivibrio	EMP	Glycolysis/Gluconeogenesis	gapA	glyceraldehyde 3-phosphate dehydrogenase	1.2.1.12	COG0057
453	hard_filtered_transcripts_cluster_NODE_4374_length_13318_cov_1108.108267_g217_i7_12	K00134	K00134	K00134	COG0057	glyceraldehyde 3-phosphate dehydrogenase (phosphorylating) [EC:1.2.1.12]	Glyceraldehyde 3-phosphate dehydrogenase, C-terminal domain [PF02800.24]; Glyceraldehyde 3-phosphate dehydrogenase, NAD binding domain [PF00044.28]	C	ko00010,ko00710,ko01100,ko01110,ko01120,ko01130,ko01200,ko01230,ko04066,ko05010,map00010,map00710,map01100,map01110,map01120,map01130,map01200,map01230,map04066,map05010	M00001,M00002,M00003,M00165,M00166,M00308,M00552	Gp_dh_C,Gp_dh_N	Bacteria	Proteobacteria	Betaproteobacteria	Rhodocyclales	Rhodocyclaceae	Propionivibrio	EMP	Glycolysis/Gluconeogenesis	gapA	glyceraldehyde 3-phosphate dehydrogenase	1.2.1.12	COG0057
454	hard_filtered_transcripts_cluster_NODE_95760_length_1912_cov_10.019576_g45468_i0_1	K00134	K00134	K00134	COG0057	glyceraldehyde 3-phosphate dehydrogenase (phosphorylating) [EC:1.2.1.12]	Glyceraldehyde 3-phosphate dehydrogenase, C-terminal domain [PF02800.24]; Glyceraldehyde 3-phosphate dehydrogenase, NAD binding domain [PF00044.28]	C	ko00010,ko00710,ko01100,ko01110,ko01120,ko01130,ko01200,ko01230,ko04066,ko05010,map00010,map00710,map01100,map01110,map01120,map01130,map01200,map01230,map04066,map05010	M00001,M00002,M00003,M00165,M00166,M00308,M00552	Gp_dh_C,Gp_dh_N	Bacteria	Proteobacteria	Betaproteobacteria	Burkholderiales	NA	Sphaerotilus	EMP	Glycolysis/Gluconeogenesis	gapA	glyceraldehyde 3-phosphate dehydrogenase	1.2.1.12	COG0057
455	hard_filtered_transcripts_cluster_NODE_130169_length_1527_cov_16.828061_g70862_i0_2	K00134	K00134	K00134	COG0057	glyceraldehyde 3-phosphate dehydrogenase (phosphorylating) [EC:1.2.1.12]	Glyceraldehyde 3-phosphate dehydrogenase, C-terminal domain [PF02800.24]; Glyceraldehyde 3-phosphate dehydrogenase, NAD binding domain [PF00044.28]	C	ko00010,ko00710,ko01100,ko01110,ko01120,ko01130,ko01200,ko01230,ko04066,ko05010,map00010,map00710,map01100,map01110,map01120,map01130,map01200,map01230,map04066,map05010	M00001,M00002,M00003,M00165,M00166,M00308,M00552	Gp_dh_C,Gp_dh_N	Bacteria	Bacteroidetes	Cytophagia	Cytophagales	Cytophagaceae	Spirosoma	EMP	Glycolysis/Gluconeogenesis	gapA	glyceraldehyde 3-phosphate dehydrogenase	1.2.1.12	COG0057
456	hard_filtered_transcripts_cluster_NODE_3749_length_14323_cov_20.235509_g125_i15_8	K00134	K00134	K00134	COG0057	glyceraldehyde 3-phosphate dehydrogenase (phosphorylating) [EC:1.2.1.12]	Glyceraldehyde 3-phosphate dehydrogenase, C-terminal domain [PF02800.24]; Glyceraldehyde 3-phosphate dehydrogenase, NAD binding domain [PF00044.28]	G	ko00010,ko00710,ko01100,ko01110,ko01120,ko01130,ko01200,ko01230,ko04066,ko05010,map00010,map00710,map01100,map01110,map01120,map01130,map01200,map01230,map04066,map05010	M00001,M00002,M00003,M00165,M00166,M00308,M00552	Gp_dh_C,Gp_dh_N	Bacteria	Proteobacteria	Gammaproteobacteria	Chromatiales	Chromatiaceae	Thiobaca	EMP	Glycolysis/Gluconeogenesis	gapA	glyceraldehyde 3-phosphate dehydrogenase	1.2.1.12	COG0057
457	hard_filtered_transcripts_cluster_NODE_4697_length_12853_cov_22.749922_g125_i32_11	K00134	K00134	K00134	COG0057	glyceraldehyde 3-phosphate dehydrogenase (phosphorylating) [EC:1.2.1.12]	Glyceraldehyde 3-phosphate dehydrogenase, C-terminal domain [PF02800.24]; Glyceraldehyde 3-phosphate dehydrogenase, NAD binding domain [PF00044.28]	G	ko00010,ko00710,ko01100,ko01110,ko01120,ko01130,ko01200,ko01230,ko04066,ko05010,map00010,map00710,map01100,map01110,map01120,map01130,map01200,map01230,map04066,map05010	M00001,M00002,M00003,M00165,M00166,M00308,M00552	Gp_dh_C,Gp_dh_N	Bacteria	Proteobacteria	Gammaproteobacteria	Chromatiales	Chromatiaceae	Thiobaca	EMP	Glycolysis/Gluconeogenesis	gapA	glyceraldehyde 3-phosphate dehydrogenase	1.2.1.12	COG0057
458	hard_filtered_transcripts_cluster_NODE_96805_length_1897_cov_7.887061_g46200_i0_2	K00134	no	K00134	COG0057	no	Glyceraldehyde 3-phosphate dehydrogenase, C-terminal domain [PF02800.24]	G	ko00010,ko00710,ko01100,ko01110,ko01120,ko01130,ko01200,ko01230,ko04066,ko05010,map00010,map00710,map01100,map01110,map01120,map01130,map01200,map01230,map04066,map05010	M00001,M00002,M00003,M00165,M00166,M00308,M00552	Gp_dh_C,Gp_dh_N	Bacteria	Proteobacteria	Gammaproteobacteria	Chromatiales	Chromatiaceae	Thiohalocapsa	EMP	Glycolysis/Gluconeogenesis	gapA	glyceraldehyde 3-phosphate dehydrogenase	1.2.1.12	COG0057
459	hard_filtered_transcripts_cluster_NODE_91176_length_1981_cov_460.705975_g42292_i0_1	K00134	K00134	K00134	COG0057	glyceraldehyde 3-phosphate dehydrogenase (phosphorylating) [EC:1.2.1.12]	Glyceraldehyde 3-phosphate dehydrogenase, C-terminal domain [PF02800.24]; Glyceraldehyde 3-phosphate dehydrogenase, NAD binding domain [PF00044.28]	G	ko00010,ko00710,ko01100,ko01110,ko01120,ko01130,ko01200,ko01230,ko04066,ko05010,map00010,map00710,map01100,map01110,map01120,map01130,map01200,map01230,map04066,map05010	M00001,M00002,M00003,M00165,M00166,M00308,M00552	Gp_dh_C,Gp_dh_N	Bacteria	Proteobacteria	Betaproteobacteria	Burkholderiales	Comamonadaceae	Verminephrobacter	EMP	Glycolysis/Gluconeogenesis	gapA	glyceraldehyde 3-phosphate dehydrogenase	1.2.1.12	COG0057
460	hard_filtered_transcripts_cluster_NODE_116060_length_1661_cov_4.804786_g60097_i0_1	K00134	K00134	K00134	COG0057	glyceraldehyde 3-phosphate dehydrogenase (phosphorylating) [EC:1.2.1.12]	Glyceraldehyde 3-phosphate dehydrogenase, C-terminal domain [PF02800.24]; Glyceraldehyde 3-phosphate dehydrogenase, NAD binding domain [PF00044.28]	C	ko00010,ko00710,ko01100,ko01110,ko01120,ko01130,ko01200,ko01230,ko04066,ko05010,map00010,map00710,map01100,map01110,map01120,map01130,map01200,map01230,map04066,map05010	M00001,M00002,M00003,M00165,M00166,M00308,M00552	Gp_dh_C,Gp_dh_N	Bacteria	Proteobacteria	Betaproteobacteria	Rhodocyclales	Zoogloeaceae	Zoogloea	EMP	Glycolysis/Gluconeogenesis	gapA	glyceraldehyde 3-phosphate dehydrogenase	1.2.1.12	COG0057
461	hard_filtered_transcripts_cluster_NODE_80345_length_2174_cov_4.804379_g35216_i0_2	K00134	K00134	K00134	COG0057	glyceraldehyde 3-phosphate dehydrogenase (phosphorylating) [EC:1.2.1.12]	Glyceraldehyde 3-phosphate dehydrogenase, C-terminal domain [PF02800.24]; Glyceraldehyde 3-phosphate dehydrogenase, NAD binding domain [PF00044.28]	C	ko00010,ko00710,ko01100,ko01110,ko01120,ko01130,ko01200,ko01230,ko04066,ko05010,map00010,map00710,map01100,map01110,map01120,map01130,map01200,map01230,map04066,map05010	M00001,M00002,M00003,M00165,M00166,M00308,M00552	Gp_dh_C,Gp_dh_N	Bacteria	Proteobacteria	Betaproteobacteria	Rhodocyclales	Zoogloeaceae	Zoogloea	EMP	Glycolysis/Gluconeogenesis	gapA	glyceraldehyde 3-phosphate dehydrogenase	1.2.1.12	COG0057
462	hard_filtered_transcripts_cluster_NODE_95558_length_1915_cov_22.486971_g45327_i0_1	K00627	K00627	K00162,K00627	COG0508	pyruvate dehydrogenase E2 component (dihydrolipoyllysine-residue acetyltransferase) [EC:2.3.1.12]	2-oxoacid dehydrogenases acyltransferase (catalytic domain) [PF00198.27]; Biotin-requiring enzyme [PF00364.26]; e3 binding domain [PF02817.21]	C	ko00010,ko00020,ko00620,ko01100,ko01110,ko01120,ko01130,ko01200,ko04066,ko04922,ko05230,map00010,map00020,map00620,map01100,map01110,map01120,map01130,map01200,map04066,map04922,map05230	M00307	2-oxoacid_dh,Biotin_lipoyl,E3_binding	Bacteria	Proteobacteria	NA	NA	NA	NA	Pyruvate	no	aceF	Dihydrolipoyllysine-residue acetyltransferase component of pyruvate dehydrogenase complex	2.3.1.12	COG0508
463	hard_filtered_transcripts_cluster_NODE_29379_length_4431_cov_46.298073_g8569_i0_1	K00164	no	K00164	COG0567	no	Dehydrogenase E1 component [PF00676.24]; 2-oxoglutarate dehydrogenase C-terminal [PF16870.9]	C	ko00020,ko00310,ko00380,ko01100,ko01110,ko01120,ko01130,ko01200,map00020,map00310,map00380,map01100,map01110,map01120,map01130,map01200	M00009,M00011,M00032	2-oxogl_dehyd_N,E1_dh,OxoGdeHyase_C,Transket_pyr	Bacteria	Proteobacteria	Alphaproteobacteria	Rhodospirillales	Acetobacteraceae	Acidisphaera	TCA	no	sucA	2-oxoglutarate dehydrogenase E1 component	1.2.4.2	COG0567
464	hard_filtered_transcripts_cluster_NODE_104390_length_1795_cov_18.811266_g51564_i0_1	K00164	no	K00164	COG0567	no	Dehydrogenase E1 component [PF00676.24]	C	ko00020,ko00310,ko00380,ko01100,ko01110,ko01120,ko01130,ko01200,map00020,map00310,map00380,map01100,map01110,map01120,map01130,map01200	M00009,M00011,M00032	2-oxogl_dehyd_N,E1_dh,OxoGdeHyase_C,Transket_pyr	Bacteria	Proteobacteria	Betaproteobacteria	Rhodocyclales	Rhodocyclaceae	Aromatoleum	TCA	no	sucA	2-oxoglutarate dehydrogenase E1 component	1.2.4.2	COG0567
465	hard_filtered_transcripts_cluster_NODE_121988_length_1601_cov_9.446990_g64546_i0_1	K00164	no	K00164	COG0567	no	Dehydrogenase E1 component [PF00676.24]	C	ko00020,ko00310,ko00380,ko01100,ko01110,ko01120,ko01130,ko01200,map00020,map00310,map00380,map01100,map01110,map01120,map01130,map01200	M00009,M00011,M00032	2-oxogl_dehyd_N,E1_dh,OxoGdeHyase_C,Transket_pyr	Bacteria	Proteobacteria	Betaproteobacteria	Rhodocyclales	Azonexaceae	Azonexus	TCA	no	sucA	2-oxoglutarate dehydrogenase E1 component	1.2.4.2	COG0567
466	hard_filtered_transcripts_cluster_NODE_41_length_54433_cov_60.536737_g14_i0_2	K00164	K00164	K00164	COG0567	2-oxoglutarate dehydrogenase E1 component [EC:1.2.4.2]	Dehydrogenase E1 component [PF00676.24]; 2-oxoglutarate dehydrogenase C-terminal [PF16870.9]; 2-oxoglutarate dehydrogenase N-terminus [PF16078.9]	C	ko00020,ko00310,ko00380,ko01100,ko01110,ko01120,ko01130,ko01200,map00020,map00310,map00380,map01100,map01110,map01120,map01130,map01200	M00009,M00011,M00032	2-oxogl_dehyd_N,E1_dh,OxoGdeHyase_C,Transket_pyr	Bacteria	Proteobacteria	Betaproteobacteria	Rhodocyclales	Azonexaceae	Azonexus	TCA	no	sucA	2-oxoglutarate dehydrogenase E1 component	1.2.4.2	COG0567
467	hard_filtered_transcripts_cluster_NODE_92826_length_1956_cov_17.567711_g43435_i0_1	K00164	no	K00164	COG0567	no	2-oxoglutarate dehydrogenase N-terminus [PF16078.9]	C	ko00020,ko00310,ko00380,ko01100,ko01110,ko01120,ko01130,ko01200,map00020,map00310,map00380,map01100,map01110,map01120,map01130,map01200	M00009,M00011,M00032	2-oxogl_dehyd_N,E1_dh,OxoGdeHyase_C,Transket_pyr	Bacteria	Proteobacteria	Betaproteobacteria	Rhodocyclales	Azonexaceae	Azonexus	TCA	no	sucA	2-oxoglutarate dehydrogenase E1 component	1.2.4.2	COG0567
468	hard_filtered_transcripts_cluster_NODE_77893_length_2225_cov_7.417751_g33642_i0_2	K00164	no	K00164	COG0567	no	2-oxoglutarate dehydrogenase C-terminal [PF16870.9]	C	ko00020,ko00310,ko00380,ko01100,ko01110,ko01120,ko01130,ko01200,map00020,map00310,map00380,map01100,map01110,map01120,map01130,map01200	M00009,M00011,M00032	2-oxogl_dehyd_N,E1_dh,OxoGdeHyase_C,Transket_pyr	Bacteria	Proteobacteria	Oligoflexia	Bdellovibrionales	Bdellovibrionaceae	Bdellovibrio	TCA	no	sucA	2-oxoglutarate dehydrogenase E1 component	1.2.4.2	COG0567
469	hard_filtered_transcripts_cluster_NODE_12688_length_7513_cov_366.819086_g1_i6432_3	K00164	K00164	K00164	COG0567	2-oxoglutarate dehydrogenase E1 component [EC:1.2.4.2]	Dehydrogenase E1 component [PF00676.24]; 2-oxoglutarate dehydrogenase C-terminal [PF16870.9]; 2-oxoglutarate dehydrogenase N-terminus [PF16078.9]	C	ko00020,ko00310,ko00380,ko01100,ko01110,ko01120,ko01130,ko01200,map00020,map00310,map00380,map01100,map01110,map01120,map01130,map01200	M00009,M00011,M00032	2-oxogl_dehyd_N,E1_dh,OxoGdeHyase_C,Transket_pyr	Bacteria	Proteobacteria	Betaproteobacteria	NA	NA	Candidatus Accumulibacter	TCA	no	sucA	2-oxoglutarate dehydrogenase E1 component	1.2.4.2	COG0567
470	hard_filtered_transcripts_cluster_NODE_13664_length_7181_cov_161.421778_g3171_i0_5	K00164	K00164	K00164	COG0567	2-oxoglutarate dehydrogenase E1 component [EC:1.2.4.2]	Dehydrogenase E1 component [PF00676.24]; 2-oxoglutarate dehydrogenase C-terminal [PF16870.9]; 2-oxoglutarate dehydrogenase N-terminus [PF16078.9]	C	ko00020,ko00310,ko00380,ko01100,ko01110,ko01120,ko01130,ko01200,map00020,map00310,map00380,map01100,map01110,map01120,map01130,map01200	M00009,M00011,M00032	2-oxogl_dehyd_N,E1_dh,OxoGdeHyase_C,Transket_pyr	Bacteria	Proteobacteria	Betaproteobacteria	NA	NA	Candidatus Accumulibacter	TCA	no	sucA	2-oxoglutarate dehydrogenase E1 component	1.2.4.2	COG0567
471	hard_filtered_transcripts_cluster_NODE_20358_length_5626_cov_323.739960_g5255_i0_2	K00164	K00164	K00164	COG0567	2-oxoglutarate dehydrogenase E1 component [EC:1.2.4.2]	Dehydrogenase E1 component [PF00676.24]; 2-oxoglutarate dehydrogenase C-terminal [PF16870.9]; 2-oxoglutarate dehydrogenase N-terminus [PF16078.9]	C	ko00020,ko00310,ko00380,ko01100,ko01110,ko01120,ko01130,ko01200,map00020,map00310,map00380,map01100,map01110,map01120,map01130,map01200	M00009,M00011,M00032	2-oxogl_dehyd_N,E1_dh,OxoGdeHyase_C,Transket_pyr	Bacteria	Proteobacteria	Betaproteobacteria	NA	NA	Candidatus Accumulibacter	TCA	no	sucA	2-oxoglutarate dehydrogenase E1 component	1.2.4.2	COG0567
472	hard_filtered_transcripts_cluster_NODE_2195_length_18067_cov_154.855063_g1_i1370_2	K00164	K00164	K00164	COG0567	2-oxoglutarate dehydrogenase E1 component [EC:1.2.4.2]	Dehydrogenase E1 component [PF00676.24]; 2-oxoglutarate dehydrogenase C-terminal [PF16870.9]; 2-oxoglutarate dehydrogenase N-terminus [PF16078.9]	C	ko00020,ko00310,ko00380,ko01100,ko01110,ko01120,ko01130,ko01200,map00020,map00310,map00380,map01100,map01110,map01120,map01130,map01200	M00009,M00011,M00032	2-oxogl_dehyd_N,E1_dh,OxoGdeHyase_C,Transket_pyr	Bacteria	Proteobacteria	Betaproteobacteria	NA	NA	Candidatus Accumulibacter	TCA	no	sucA	2-oxoglutarate dehydrogenase E1 component	1.2.4.2	COG0567
473	hard_filtered_transcripts_cluster_NODE_22320_length_5311_cov_341.682703_g1_i9892_1	K00164	no	K00164	COG0567	no	Dehydrogenase E1 component [PF00676.24]; 2-oxoglutarate dehydrogenase N-terminus [PF16078.9]	C	ko00020,ko00310,ko00380,ko01100,ko01110,ko01120,ko01130,ko01200,map00020,map00310,map00380,map01100,map01110,map01120,map01130,map01200	M00009,M00011,M00032	2-oxogl_dehyd_N,E1_dh,OxoGdeHyase_C,Transket_pyr	Bacteria	Proteobacteria	Betaproteobacteria	NA	NA	Candidatus Accumulibacter	TCA	no	sucA	2-oxoglutarate dehydrogenase E1 component	1.2.4.2	COG0567
474	hard_filtered_transcripts_cluster_NODE_2574_length_16863_cov_768.212031_g1_i1587_14	K00164	K00164	K00164	COG0567	2-oxoglutarate dehydrogenase E1 component [EC:1.2.4.2]	Dehydrogenase E1 component [PF00676.24]; 2-oxoglutarate dehydrogenase C-terminal [PF16870.9]; 2-oxoglutarate dehydrogenase N-terminus [PF16078.9]	C	ko00020,ko00310,ko00380,ko01100,ko01110,ko01120,ko01130,ko01200,map00020,map00310,map00380,map01100,map01110,map01120,map01130,map01200	M00009,M00011,M00032	2-oxogl_dehyd_N,E1_dh,OxoGdeHyase_C,Transket_pyr	Bacteria	Proteobacteria	Betaproteobacteria	NA	NA	Candidatus Accumulibacter	TCA	no	sucA	2-oxoglutarate dehydrogenase E1 component	1.2.4.2	COG0567
475	hard_filtered_transcripts_cluster_NODE_2997_length_15779_cov_730.599198_g537_i0_15	K00164	K00164	K00164	COG0567	2-oxoglutarate dehydrogenase E1 component [EC:1.2.4.2]	Dehydrogenase E1 component [PF00676.24]; 2-oxoglutarate dehydrogenase C-terminal [PF16870.9]; 2-oxoglutarate dehydrogenase N-terminus [PF16078.9]	C	ko00020,ko00310,ko00380,ko01100,ko01110,ko01120,ko01130,ko01200,map00020,map00310,map00380,map01100,map01110,map01120,map01130,map01200	M00009,M00011,M00032	2-oxogl_dehyd_N,E1_dh,OxoGdeHyase_C,Transket_pyr	Bacteria	Proteobacteria	Betaproteobacteria	NA	NA	Candidatus Accumulibacter	TCA	no	sucA	2-oxoglutarate dehydrogenase E1 component	1.2.4.2	COG0567
476	hard_filtered_transcripts_cluster_NODE_3049_length_15660_cov_1059.253930_g546_i0_15	K00164	K00164	K00164	COG0567	2-oxoglutarate dehydrogenase E1 component [EC:1.2.4.2]	Dehydrogenase E1 component [PF00676.24]; 2-oxoglutarate dehydrogenase C-terminal [PF16870.9]; Transketolase, pyrimidine binding domain [PF02779.28]; 2-oxoglutarate dehydrogenase N-terminus [PF16078.9]	C	ko00020,ko00310,ko00380,ko01100,ko01110,ko01120,ko01130,ko01200,map00020,map00310,map00380,map01100,map01110,map01120,map01130,map01200	M00009,M00011,M00032	2-oxogl_dehyd_N,E1_dh,OxoGdeHyase_C,Transket_pyr	Bacteria	Proteobacteria	Betaproteobacteria	NA	NA	Candidatus Accumulibacter	TCA	no	sucA	2-oxoglutarate dehydrogenase E1 component	1.2.4.2	COG0567
477	hard_filtered_transcripts_cluster_NODE_3263_length_15199_cov_864.500727_g1_i1968_5	K00164	K00164	K00164	COG0567	2-oxoglutarate dehydrogenase E1 component [EC:1.2.4.2]	Dehydrogenase E1 component [PF00676.24]; 2-oxoglutarate dehydrogenase C-terminal [PF16870.9]; 2-oxoglutarate dehydrogenase N-terminus [PF16078.9]	C	ko00020,ko00310,ko00380,ko01100,ko01110,ko01120,ko01130,ko01200,map00020,map00310,map00380,map01100,map01110,map01120,map01130,map01200	M00009,M00011,M00032	2-oxogl_dehyd_N,E1_dh,OxoGdeHyase_C,Transket_pyr	Bacteria	Proteobacteria	Betaproteobacteria	NA	NA	Candidatus Accumulibacter	TCA	no	sucA	2-oxoglutarate dehydrogenase E1 component	1.2.4.2	COG0567
478	hard_filtered_transcripts_cluster_NODE_3839_length_14152_cov_117.536899_g704_i0_13	K00164	K00164	K00164	COG0567	2-oxoglutarate dehydrogenase E1 component [EC:1.2.4.2]	Dehydrogenase E1 component [PF00676.24]; 2-oxoglutarate dehydrogenase C-terminal [PF16870.9]; 2-oxoglutarate dehydrogenase N-terminus [PF16078.9]	C	ko00020,ko00310,ko00380,ko01100,ko01110,ko01120,ko01130,ko01200,map00020,map00310,map00380,map01100,map01110,map01120,map01130,map01200	M00009,M00011,M00032	2-oxogl_dehyd_N,E1_dh,OxoGdeHyase_C,Transket_pyr	Bacteria	Proteobacteria	Betaproteobacteria	NA	NA	Candidatus Accumulibacter	TCA	no	sucA	2-oxoglutarate dehydrogenase E1 component	1.2.4.2	COG0567
479	hard_filtered_transcripts_cluster_NODE_43805_length_3373_cov_15.476970_g14861_i0_1	K00164	no	K00164	COG0567	no	Dehydrogenase E1 component [PF00676.24]; 2-oxoglutarate dehydrogenase N-terminus [PF16078.9]	C	ko00020,ko00310,ko00380,ko01100,ko01110,ko01120,ko01130,ko01200,map00020,map00310,map00380,map01100,map01110,map01120,map01130,map01200	M00009,M00011,M00032	2-oxogl_dehyd_N,E1_dh,OxoGdeHyase_C,Transket_pyr	Bacteria	Proteobacteria	Betaproteobacteria	NA	NA	Candidatus Accumulibacter	TCA	no	sucA	2-oxoglutarate dehydrogenase E1 component	1.2.4.2	COG0567
480	hard_filtered_transcripts_cluster_NODE_472_length_31659_cov_1510.087697_g1_i285_13	K00164	K00164	K00164	COG0567	2-oxoglutarate dehydrogenase E1 component [EC:1.2.4.2]	Dehydrogenase E1 component [PF00676.24]; 2-oxoglutarate dehydrogenase C-terminal [PF16870.9]; 2-oxoglutarate dehydrogenase N-terminus [PF16078.9]	C	ko00020,ko00310,ko00380,ko01100,ko01110,ko01120,ko01130,ko01200,map00020,map00310,map00380,map01100,map01110,map01120,map01130,map01200	M00009,M00011,M00032	2-oxogl_dehyd_N,E1_dh,OxoGdeHyase_C,Transket_pyr	Bacteria	Proteobacteria	Betaproteobacteria	NA	NA	Candidatus Accumulibacter	TCA	no	sucA	2-oxoglutarate dehydrogenase E1 component	1.2.4.2	COG0567
481	hard_filtered_transcripts_cluster_NODE_47716_length_3176_cov_33.810184_g16769_i0_1	K00164	no	K00164	COG0567	no	Dehydrogenase E1 component [PF00676.24]; 2-oxoglutarate dehydrogenase N-terminus [PF16078.9]	C	ko00020,ko00310,ko00380,ko01100,ko01110,ko01120,ko01130,ko01200,map00020,map00310,map00380,map01100,map01110,map01120,map01130,map01200	M00009,M00011,M00032	2-oxogl_dehyd_N,E1_dh,OxoGdeHyase_C,Transket_pyr	Bacteria	Proteobacteria	Betaproteobacteria	NA	NA	Candidatus Accumulibacter	TCA	no	sucA	2-oxoglutarate dehydrogenase E1 component	1.2.4.2	COG0567
482	hard_filtered_transcripts_cluster_NODE_6253_length_11180_cov_278.493202_g670_i1_2	K00164	K00164	K00164	COG0567	2-oxoglutarate dehydrogenase E1 component [EC:1.2.4.2]	Dehydrogenase E1 component [PF00676.24]; 2-oxoglutarate dehydrogenase C-terminal [PF16870.9]; 2-oxoglutarate dehydrogenase N-terminus [PF16078.9]	C	ko00020,ko00310,ko00380,ko01100,ko01110,ko01120,ko01130,ko01200,map00020,map00310,map00380,map01100,map01110,map01120,map01130,map01200	M00009,M00011,M00032	2-oxogl_dehyd_N,E1_dh,OxoGdeHyase_C,Transket_pyr	Bacteria	Proteobacteria	Betaproteobacteria	NA	NA	Candidatus Accumulibacter	TCA	no	sucA	2-oxoglutarate dehydrogenase E1 component	1.2.4.2	COG0567
483	hard_filtered_transcripts_cluster_NODE_7082_length_10443_cov_2462.769045_g1_i3935_3	K00164	K00164	K00164	COG0567	2-oxoglutarate dehydrogenase E1 component [EC:1.2.4.2]	Dehydrogenase E1 component [PF00676.24]; 2-oxoglutarate dehydrogenase C-terminal [PF16870.9]; 2-oxoglutarate dehydrogenase N-terminus [PF16078.9]	C	ko00020,ko00310,ko00380,ko01100,ko01110,ko01120,ko01130,ko01200,map00020,map00310,map00380,map01100,map01110,map01120,map01130,map01200	M00009,M00011,M00032	2-oxogl_dehyd_N,E1_dh,OxoGdeHyase_C,Transket_pyr	Bacteria	Proteobacteria	Betaproteobacteria	NA	NA	Candidatus Accumulibacter	TCA	no	sucA	2-oxoglutarate dehydrogenase E1 component	1.2.4.2	COG0567
484	hard_filtered_transcripts_cluster_NODE_9224_length_9029_cov_117.921952_g2002_i0_2	K00164	K00164	K00164	COG0567	2-oxoglutarate dehydrogenase E1 component [EC:1.2.4.2]	Dehydrogenase E1 component [PF00676.24]; 2-oxoglutarate dehydrogenase C-terminal [PF16870.9]; 2-oxoglutarate dehydrogenase N-terminus [PF16078.9]	C	ko00020,ko00310,ko00380,ko01100,ko01110,ko01120,ko01130,ko01200,map00020,map00310,map00380,map01100,map01110,map01120,map01130,map01200	M00009,M00011,M00032	2-oxogl_dehyd_N,E1_dh,OxoGdeHyase_C,Transket_pyr	Bacteria	Proteobacteria	Betaproteobacteria	NA	NA	Candidatus Accumulibacter	TCA	no	sucA	2-oxoglutarate dehydrogenase E1 component	1.2.4.2	COG0567
485	hard_filtered_transcripts_cluster_NODE_9408_length_8923_cov_2459.805763_g1_i4976_4	K00164	K00164	K00164	COG0567	2-oxoglutarate dehydrogenase E1 component [EC:1.2.4.2]	Dehydrogenase E1 component [PF00676.24]; 2-oxoglutarate dehydrogenase C-terminal [PF16870.9]; 2-oxoglutarate dehydrogenase N-terminus [PF16078.9]	C	ko00020,ko00310,ko00380,ko01100,ko01110,ko01120,ko01130,ko01200,map00020,map00310,map00380,map01100,map01110,map01120,map01130,map01200	M00009,M00011,M00032	2-oxogl_dehyd_N,E1_dh,OxoGdeHyase_C,Transket_pyr	Bacteria	Proteobacteria	Betaproteobacteria	NA	NA	Candidatus Accumulibacter	TCA	no	sucA	2-oxoglutarate dehydrogenase E1 component	1.2.4.2	COG0567
486	hard_filtered_transcripts_cluster_NODE_109102_length_1738_cov_7.220420_g54949_i0_1	K00164	no	K00164	COG0567	no	Dehydrogenase E1 component [PF00676.24]; 2-oxoglutarate dehydrogenase N-terminus [PF16078.9]	C	ko00020,ko00310,ko00380,ko01100,ko01110,ko01120,ko01130,ko01200,map00020,map00310,map00380,map01100,map01110,map01120,map01130,map01200	M00009,M00011,M00032	2-oxogl_dehyd_N,E1_dh,OxoGdeHyase_C,Transket_pyr	Bacteria	Proteobacteria	Gammaproteobacteria	NA	Candidatus Competibacteraceae	Candidatus Contendobacter	TCA	no	sucA	2-oxoglutarate dehydrogenase E1 component	1.2.4.2	COG0567
487	hard_filtered_transcripts_cluster_NODE_116826_length_1653_cov_8.276582_g60657_i0_1	K00164	no	K00164	COG0567	no	2-oxoglutarate dehydrogenase C-terminal [PF16870.9]; Transketolase, pyrimidine binding domain [PF02779.28]	C	ko00020,ko00310,ko00380,ko01100,ko01110,ko01120,ko01130,ko01200,map00020,map00310,map00380,map01100,map01110,map01120,map01130,map01200	M00009,M00011,M00032	2-oxogl_dehyd_N,E1_dh,OxoGdeHyase_C,Transket_pyr	Bacteria	Proteobacteria	Gammaproteobacteria	NA	Candidatus Competibacteraceae	Candidatus Contendobacter	TCA	no	sucA	2-oxoglutarate dehydrogenase E1 component	1.2.4.2	COG0567
488	hard_filtered_transcripts_cluster_NODE_20345_length_5628_cov_22.623942_g5249_i0_1	K00164	no	K00164	COG0567	no	2-oxoglutarate dehydrogenase N-terminus [PF16078.9]	C	ko00020,ko00310,ko00380,ko01100,ko01110,ko01120,ko01130,ko01200,map00020,map00310,map00380,map01100,map01110,map01120,map01130,map01200	M00009,M00011,M00032	2-oxogl_dehyd_N,E1_dh,OxoGdeHyase_C,Transket_pyr	Bacteria	Proteobacteria	Gammaproteobacteria	NA	Candidatus Competibacteraceae	Candidatus Contendobacter	TCA	no	sucA	2-oxoglutarate dehydrogenase E1 component	1.2.4.2	COG0567
489	hard_filtered_transcripts_cluster_NODE_21363_length_5460_cov_29.611472_g5249_i3_5	K00164	no	K00164	COG0567	no	Dehydrogenase E1 component [PF00676.24]; 2-oxoglutarate dehydrogenase N-terminus [PF16078.9]	C	ko00020,ko00310,ko00380,ko01100,ko01110,ko01120,ko01130,ko01200,map00020,map00310,map00380,map01100,map01110,map01120,map01130,map01200	M00009,M00011,M00032	2-oxogl_dehyd_N,E1_dh,OxoGdeHyase_C,Transket_pyr	Bacteria	Proteobacteria	Gammaproteobacteria	NA	Candidatus Competibacteraceae	Candidatus Contendobacter	TCA	no	sucA	2-oxoglutarate dehydrogenase E1 component	1.2.4.2	COG0567
490	hard_filtered_transcripts_cluster_NODE_25524_length_4865_cov_17.712020_g7106_i0_3	K00164	K00164	K00164	COG0567	2-oxoglutarate dehydrogenase E1 component [EC:1.2.4.2]	Dehydrogenase E1 component [PF00676.24]; 2-oxoglutarate dehydrogenase C-terminal [PF16870.9]; Transketolase, pyrimidine binding domain [PF02779.28]; 2-oxoglutarate dehydrogenase N-terminus [PF16078.9]	C	ko00020,ko00310,ko00380,ko01100,ko01110,ko01120,ko01130,ko01200,map00020,map00310,map00380,map01100,map01110,map01120,map01130,map01200	M00009,M00011,M00032	2-oxogl_dehyd_N,E1_dh,OxoGdeHyase_C,Transket_pyr	Bacteria	Proteobacteria	Gammaproteobacteria	NA	Candidatus Competibacteraceae	Candidatus Contendobacter	TCA	no	sucA	2-oxoglutarate dehydrogenase E1 component	1.2.4.2	COG0567
491	hard_filtered_transcripts_cluster_NODE_32564_length_4132_cov_25.829761_g9866_i0_1	K00164	K00164	K00164	COG0567	2-oxoglutarate dehydrogenase E1 component [EC:1.2.4.2]	Dehydrogenase E1 component [PF00676.24]; 2-oxoglutarate dehydrogenase C-terminal [PF16870.9]; Transketolase, pyrimidine binding domain [PF02779.28]; 2-oxoglutarate dehydrogenase N-terminus [PF16078.9]	C	ko00020,ko00310,ko00380,ko01100,ko01110,ko01120,ko01130,ko01200,map00020,map00310,map00380,map01100,map01110,map01120,map01130,map01200	M00009,M00011,M00032	2-oxogl_dehyd_N,E1_dh,OxoGdeHyase_C,Transket_pyr	Bacteria	Proteobacteria	Gammaproteobacteria	NA	Candidatus Competibacteraceae	Candidatus Contendobacter	TCA	no	sucA	2-oxoglutarate dehydrogenase E1 component	1.2.4.2	COG0567
492	hard_filtered_transcripts_cluster_NODE_114822_length_1674_cov_8.908182_g59153_i0_2	K00164	no	K00164	COG0567	no	2-oxoglutarate dehydrogenase C-terminal [PF16870.9]; Transketolase, pyrimidine binding domain [PF02779.28]	C	ko00020,ko00310,ko00380,ko01100,ko01110,ko01120,ko01130,ko01200,map00020,map00310,map00380,map01100,map01110,map01120,map01130,map01200	M00009,M00011,M00032	2-oxogl_dehyd_N,E1_dh,OxoGdeHyase_C,Transket_pyr	Bacteria	Proteobacteria	Alphaproteobacteria	Rhodospirillales	Rhodospirillaceae	Candidatus Endolissoclinum	TCA	no	sucA	2-oxoglutarate dehydrogenase E1 component	1.2.4.2	COG0567
493	hard_filtered_transcripts_cluster_NODE_60999_length_2661_cov_8.060278_g23727_i0_1	K00164	no	K00164	COG0567	no	Dehydrogenase E1 component [PF00676.24]; 2-oxoglutarate dehydrogenase C-terminal [PF16870.9]; Transketolase, pyrimidine binding domain [PF02779.28]	C	ko00020,ko00310,ko00380,ko01100,ko01110,ko01120,ko01130,ko01200,map00020,map00310,map00380,map01100,map01110,map01120,map01130,map01200	M00009,M00011,M00032	2-oxogl_dehyd_N,E1_dh,OxoGdeHyase_C,Transket_pyr	Bacteria	Bacteroidetes	Flavobacteriia	Flavobacteriales	Weeksellaceae	Chryseobacterium	TCA	no	sucA	2-oxoglutarate dehydrogenase E1 component	1.2.4.2	COG0567
494	hard_filtered_transcripts_cluster_NODE_79055_length_2201_cov_11.568609_g34369_i0_1	K00164	no	K00164	COG0567	no	2-oxoglutarate dehydrogenase C-terminal [PF16870.9]	C	ko00020,ko00310,ko00380,ko01100,ko01110,ko01120,ko01130,ko01200,map00020,map00310,map00380,map01100,map01110,map01120,map01130,map01200	M00009,M00011,M00032	2-oxogl_dehyd_N,E1_dh,OxoGdeHyase_C,Transket_pyr	Bacteria	Bacteroidetes	Flavobacteriia	Flavobacteriales	Weeksellaceae	Chryseobacterium	TCA	no	sucA	2-oxoglutarate dehydrogenase E1 component	1.2.4.2	COG0567
495	hard_filtered_transcripts_cluster_NODE_99861_length_1853_cov_7.210112_g48355_i0_1	K00164	no	K00164	COG0567	no	Dehydrogenase E1 component [PF00676.24]; 2-oxoglutarate dehydrogenase N-terminus [PF16078.9]	C	ko00020,ko00310,ko00380,ko01100,ko01110,ko01120,ko01130,ko01200,map00020,map00310,map00380,map01100,map01110,map01120,map01130,map01200	M00009,M00011,M00032	2-oxogl_dehyd_N,E1_dh,OxoGdeHyase_C,Transket_pyr	Bacteria	Bacteroidetes	Flavobacteriia	Flavobacteriales	Weeksellaceae	Chryseobacterium	TCA	no	sucA	2-oxoglutarate dehydrogenase E1 component	1.2.4.2	COG0567
496	hard_filtered_transcripts_cluster_NODE_18647_length_5948_cov_27.789617_g4685_i0_4	K00164	K00164	K00164	COG0567	2-oxoglutarate dehydrogenase E1 component [EC:1.2.4.2]	Dehydrogenase E1 component [PF00676.24]; 2-oxoglutarate dehydrogenase C-terminal [PF16870.9]; 2-oxoglutarate dehydrogenase N-terminus [PF16078.9]	C	ko00020,ko00310,ko00380,ko01100,ko01110,ko01120,ko01130,ko01200,map00020,map00310,map00380,map01100,map01110,map01120,map01130,map01200	M00009,M00011,M00032	2-oxogl_dehyd_N,E1_dh,OxoGdeHyase_C,Transket_pyr	Bacteria	Bacteroidetes	Flavobacteriia	Flavobacteriales	Weeksellaceae	Cloacibacterium	TCA	no	sucA	2-oxoglutarate dehydrogenase E1 component	1.2.4.2	COG0567
497	hard_filtered_transcripts_cluster_NODE_128372_length_1543_cov_16.157823_g69475_i0_1	K00164	no	K00164	COG0567	no	Dehydrogenase E1 component [PF00676.24]; 2-oxoglutarate dehydrogenase N-terminus [PF16078.9]	C	ko00020,ko00310,ko00380,ko01100,ko01110,ko01120,ko01130,ko01200,map00020,map00310,map00380,map01100,map01110,map01120,map01130,map01200	M00009,M00011,M00032	2-oxoacid_dh,2-oxogl_dehyd_N,E1_dh,OxoGdeHyase_C,Transket_pyr	Bacteria	Bacteroidetes	Chitinophagia	Chitinophagales	Chitinophagaceae	Flavihumibacter	TCA	no	sucA	2-oxoglutarate dehydrogenase E1 component	1.2.4.2	COG0567
498	hard_filtered_transcripts_cluster_NODE_39403_length_3625_cov_26.021115_g12823_i0_1	K00164	K00164	K00164	COG0567	2-oxoglutarate dehydrogenase E1 component [EC:1.2.4.2]	Dehydrogenase E1 component [PF00676.24]; 2-oxoglutarate dehydrogenase C-terminal [PF16870.9]; Transketolase, pyrimidine binding domain [PF02779.28]; 2-oxoglutarate dehydrogenase N-terminus [PF16078.9]	C	ko00020,ko00310,ko00380,ko01100,ko01110,ko01120,ko01130,ko01200,map00020,map00310,map00380,map01100,map01110,map01120,map01130,map01200	M00009,M00011,M00032	2-oxogl_dehyd_N,E1_dh,OxoGdeHyase_C,Transket_pyr	Bacteria	Bacteroidetes	Flavobacteriia	Flavobacteriales	Weeksellaceae	Kaistella	TCA	no	sucA	2-oxoglutarate dehydrogenase E1 component	1.2.4.2	COG0567
499	hard_filtered_transcripts_cluster_NODE_107286_length_1759_cov_4.701661_g53656_i0_1	K00164	no	K00164	COG0567	no	Dehydrogenase E1 component [PF00676.24]	C	ko00020,ko00310,ko00380,ko01100,ko01110,ko01120,ko01130,ko01200,map00020,map00310,map00380,map01100,map01110,map01120,map01130,map01200	M00009,M00011,M00032	2-oxogl_dehyd_N,E1_dh,OxoGdeHyase_C,Transket_pyr	Bacteria	Proteobacteria	Betaproteobacteria	Burkholderiales	NA	NA	TCA	no	sucA	2-oxoglutarate dehydrogenase E1 component	1.2.4.2	COG0567
500	hard_filtered_transcripts_cluster_NODE_11439_length_7966_cov_29.111618_g125_i93_1	K00164	K00164	K00164	COG0567	2-oxoglutarate dehydrogenase E1 component [EC:1.2.4.2]	Dehydrogenase E1 component [PF00676.24]; 2-oxoglutarate dehydrogenase C-terminal [PF16870.9]; Transketolase, pyrimidine binding domain [PF02779.28]; 2-oxoglutarate dehydrogenase N-terminus [PF16078.9]	C	ko00020,ko00310,ko00380,ko01100,ko01110,ko01120,ko01130,ko01200,map00020,map00310,map00380,map01100,map01110,map01120,map01130,map01200	M00009,M00011,M00032	2-oxogl_dehyd_N,E1_dh,OxoGdeHyase_C,Transket_pyr	Bacteria	Proteobacteria	Gammaproteobacteria	NA	NA	NA	TCA	no	sucA	2-oxoglutarate dehydrogenase E1 component	1.2.4.2	COG0567
501	hard_filtered_transcripts_cluster_NODE_16335_length_6457_cov_47.812657_g3955_i0_1	K00164	no	K00164	COG0567	no	Dehydrogenase E1 component [PF00676.24]; 2-oxoglutarate dehydrogenase N-terminus [PF16078.9]	C	ko00020,ko00310,ko00380,ko01100,ko01110,ko01120,ko01130,ko01200,map00020,map00310,map00380,map01100,map01110,map01120,map01130,map01200	M00009,M00011,M00032	2-oxogl_dehyd_N,E1_dh,OxoGdeHyase_C,Transket_pyr	Bacteria	Proteobacteria	Gammaproteobacteria	NA	Candidatus Competibacteraceae	NA	TCA	no	sucA	2-oxoglutarate dehydrogenase E1 component	1.2.4.2	COG0567
502	hard_filtered_transcripts_cluster_NODE_22597_length_5268_cov_9.924928_g6050_i0_3	K00164	no	K00164	COG0508	no	Dehydrogenase E1 component [PF00676.24]; 2-oxoacid dehydrogenases acyltransferase (catalytic domain) [PF00198.27]; 2-oxoglutarate dehydrogenase N-terminus [PF16078.9]	C	ko00020,ko00310,ko00380,ko01100,ko01110,ko01120,ko01130,ko01200,map00020,map00310,map00380,map01100,map01110,map01120,map01130,map01200	M00009,M00011,M00032	2-oxoacid_dh,2-oxogl_dehyd_N,E1_dh,OxoGdeHyase_C,Transket_pyr	Bacteria	Ignavibacteriae	NA	NA	NA	NA	TCA	no	sucA	2-oxoglutarate dehydrogenase E1 component	1.2.4.2	COG0567
503	hard_filtered_transcripts_cluster_NODE_27263_length_4659_cov_30.129743_g7748_i0_2	K00164	no	K00164	COG0567	no	Dehydrogenase E1 component [PF00676.24]; 2-oxoglutarate dehydrogenase C-terminal [PF16870.9]; Transketolase, pyrimidine binding domain [PF02779.28]; 2-oxoglutarate dehydrogenase N-terminus [PF16078.9]	C	ko00020,ko00310,ko00380,ko01100,ko01110,ko01120,ko01130,ko01200,map00020,map00310,map00380,map01100,map01110,map01120,map01130,map01200	M00009,M00011,M00032	2-oxogl_dehyd_N,E1_dh,OxoGdeHyase_C,Transket_pyr	Bacteria	Bacteroidetes	Flavobacteriia	Flavobacteriales	Weeksellaceae	NA	TCA	no	sucA	2-oxoglutarate dehydrogenase E1 component	1.2.4.2	COG0567
504	hard_filtered_transcripts_cluster_NODE_33272_length_4073_cov_28.504750_g10158_i0_2	K00164	no	K00164	COG0567	no	Dehydrogenase E1 component [PF00676.24]; 2-oxoglutarate dehydrogenase C-terminal [PF16870.9]; 2-oxoglutarate dehydrogenase N-terminus [PF16078.9]	C	ko00020,ko00310,ko00380,ko01100,ko01110,ko01120,ko01130,ko01200,map00020,map00310,map00380,map01100,map01110,map01120,map01130,map01200	M00009,M00011,M00032	2-oxoacid_dh,2-oxogl_dehyd_N,E1_dh,OxoGdeHyase_C,Transket_pyr	Bacteria	Bacteroidetes	Chitinophagia	Chitinophagales	Chitinophagaceae	NA	TCA	no	sucA	2-oxoglutarate dehydrogenase E1 component	1.2.4.2	COG0567
505	hard_filtered_transcripts_cluster_NODE_36814_length_3801_cov_185.287285_g11670_i0_1	K00164	no	K00164	COG0567	no	2-oxoglutarate dehydrogenase N-terminus [PF16078.9]	C	ko00020,ko00310,ko00380,ko01100,ko01110,ko01120,ko01130,ko01200,map00020,map00310,map00380,map01100,map01110,map01120,map01130,map01200	M00009,M00011,M00032	2-oxogl_dehyd_N,E1_dh,OxoGdeHyase_C,Transket_pyr	Bacteria	Proteobacteria	Betaproteobacteria	Burkholderiales	NA	NA	TCA	no	sucA	2-oxoglutarate dehydrogenase E1 component	1.2.4.2	COG0567
506	hard_filtered_transcripts_cluster_NODE_39176_length_3640_cov_12.639473_g12712_i0_2	K00164	K00164	K00164	COG0567	2-oxoglutarate dehydrogenase E1 component [EC:1.2.4.2]	Dehydrogenase E1 component [PF00676.24]; 2-oxoglutarate dehydrogenase C-terminal [PF16870.9]; 2-oxoglutarate dehydrogenase N-terminus [PF16078.9]	C	ko00020,ko00310,ko00380,ko01100,ko01110,ko01120,ko01130,ko01200,map00020,map00310,map00380,map01100,map01110,map01120,map01130,map01200	M00009,M00011,M00032	2-oxogl_dehyd_N,E1_dh,OxoGdeHyase_C,Transket_pyr	Bacteria	Proteobacteria	Betaproteobacteria	NA	NA	NA	TCA	no	sucA	2-oxoglutarate dehydrogenase E1 component	1.2.4.2	COG0567
507	hard_filtered_transcripts_cluster_NODE_42218_length_3460_cov_5.713906_g14128_i0_2	K00164	K00164	K00164	COG0567	2-oxoglutarate dehydrogenase E1 component [EC:1.2.4.2]	Dehydrogenase E1 component [PF00676.24]; 2-oxoglutarate dehydrogenase C-terminal [PF16870.9]; Transketolase, pyrimidine binding domain [PF02779.28]; 2-oxoglutarate dehydrogenase N-terminus [PF16078.9]	C	ko00020,ko00310,ko00380,ko01100,ko01110,ko01120,ko01130,ko01200,map00020,map00310,map00380,map01100,map01110,map01120,map01130,map01200	M00009,M00011,M00032	2-oxogl_dehyd_N,E1_dh,OxoGdeHyase_C,Transket_pyr	Bacteria	Proteobacteria	Betaproteobacteria	Rhodocyclales	NA	NA	TCA	no	sucA	2-oxoglutarate dehydrogenase E1 component	1.2.4.2	COG0567
508	hard_filtered_transcripts_cluster_NODE_44930_length_3312_cov_62.859833_g15405_i0_1	K00164	K00164	K00164	COG0567	2-oxoglutarate dehydrogenase E1 component [EC:1.2.4.2]	Dehydrogenase E1 component [PF00676.24]; 2-oxoglutarate dehydrogenase C-terminal [PF16870.9]; 2-oxoglutarate dehydrogenase N-terminus [PF16078.9]	C	ko00020,ko00310,ko00380,ko01100,ko01110,ko01120,ko01130,ko01200,map00020,map00310,map00380,map01100,map01110,map01120,map01130,map01200	M00009,M00011,M00032	2-oxogl_dehyd_N,E1_dh,OxoGdeHyase_C,Transket_pyr	Bacteria	NA	NA	NA	NA	NA	TCA	no	sucA	2-oxoglutarate dehydrogenase E1 component	1.2.4.2	COG0567
509	hard_filtered_transcripts_cluster_NODE_45569_length_3280_cov_51.856564_g15405_i1_1	K00164	K00164	K00164	COG0567	2-oxoglutarate dehydrogenase E1 component [EC:1.2.4.2]	Dehydrogenase E1 component [PF00676.24]; 2-oxoglutarate dehydrogenase C-terminal [PF16870.9]; 2-oxoglutarate dehydrogenase N-terminus [PF16078.9]	C	ko00020,ko00310,ko00380,ko01100,ko01110,ko01120,ko01130,ko01200,map00020,map00310,map00380,map01100,map01110,map01120,map01130,map01200	M00009,M00011,M00032	2-oxogl_dehyd_N,E1_dh,OxoGdeHyase_C,Transket_pyr	Bacteria	NA	NA	NA	NA	NA	TCA	no	sucA	2-oxoglutarate dehydrogenase E1 component	1.2.4.2	COG0567
510	hard_filtered_transcripts_cluster_NODE_48820_length_3123_cov_43.807869_g15405_i2_1	K00164	no	K00164	COG0567	no	2-oxoglutarate dehydrogenase N-terminus [PF16078.9]	C	ko00020,ko00310,ko00380,ko01100,ko01110,ko01120,ko01130,ko01200,map00020,map00310,map00380,map01100,map01110,map01120,map01130,map01200	M00009,M00011,M00032	2-oxogl_dehyd_N,E1_dh,OxoGdeHyase_C,Transket_pyr	Bacteria	NA	NA	NA	NA	NA	TCA	no	sucA	2-oxoglutarate dehydrogenase E1 component	1.2.4.2	COG0567
511	hard_filtered_transcripts_cluster_NODE_48820_length_3123_cov_43.807869_g15405_i2_2	K00164	no	K00164	COG0567	no	no	G	ko00020,ko00310,ko00380,ko01100,ko01110,ko01120,ko01130,ko01200,map00020,map00310,map00380,map01100,map01110,map01120,map01130,map01200	M00009,M00011,M00032	2-oxogl_dehyd_N,E1_dh,OxoGdeHyase_C,Transket_pyr	Bacteria	NA	NA	NA	NA	NA	TCA	no	sucA	2-oxoglutarate dehydrogenase E1 component	1.2.4.2	COG0567
512	hard_filtered_transcripts_cluster_NODE_48820_length_3123_cov_43.807869_g15405_i2_3	K00164	no	K00164	COG0567	no	Dehydrogenase E1 component [PF00676.24]	C	ko00020,ko00310,ko00380,ko01100,ko01110,ko01120,ko01130,ko01200,map00020,map00310,map00380,map01100,map01110,map01120,map01130,map01200	M00009,M00011,M00032	2-oxogl_dehyd_N,E1_dh,OxoGdeHyase_C,Transket_pyr	Bacteria	NA	NA	NA	NA	NA	TCA	no	sucA	2-oxoglutarate dehydrogenase E1 component	1.2.4.2	COG0567
513	hard_filtered_transcripts_cluster_NODE_50197_length_3063_cov_19.190970_g17977_i0_1	K00164	no	K00164	COG0567	no	Dehydrogenase E1 component [PF00676.24]; 2-oxoglutarate dehydrogenase N-terminus [PF16078.9]	C	ko00020,ko00310,ko00380,ko01100,ko01110,ko01120,ko01130,ko01200,map00020,map00310,map00380,map01100,map01110,map01120,map01130,map01200	M00009,M00011,M00032	2-oxogl_dehyd_N,E1_dh,OxoGdeHyase_C,Transket_pyr	Bacteria	Proteobacteria	Betaproteobacteria	NA	NA	NA	TCA	no	sucA	2-oxoglutarate dehydrogenase E1 component	1.2.4.2	COG0567
514	hard_filtered_transcripts_cluster_NODE_6192_length_11247_cov_9.887328_g1221_i0_6	K00164	K00164	K00164	COG0567	2-oxoglutarate dehydrogenase E1 component [EC:1.2.4.2]	Dehydrogenase E1 component [PF00676.24]; 2-oxoglutarate dehydrogenase C-terminal [PF16870.9]; Transketolase, pyrimidine binding domain [PF02779.28]; 2-oxoglutarate dehydrogenase N-terminus [PF16078.9]	C	ko00020,ko00310,ko00380,ko01100,ko01110,ko01120,ko01130,ko01200,map00020,map00310,map00380,map01100,map01110,map01120,map01130,map01200	M00009,M00011,M00032	2-oxogl_dehyd_N,E1_dh,OxoGdeHyase_C,Transket_pyr	Bacteria	Proteobacteria	Alphaproteobacteria	NA	NA	NA	TCA	no	sucA	2-oxoglutarate dehydrogenase E1 component	1.2.4.2	COG0567
515	hard_filtered_transcripts_cluster_NODE_6369_length_11064_cov_77.137840_g133_i8_2	K00164	K00164	K00164	COG0567	2-oxoglutarate dehydrogenase E1 component [EC:1.2.4.2]	Dehydrogenase E1 component [PF00676.24]; 2-oxoglutarate dehydrogenase C-terminal [PF16870.9]; Transketolase, pyrimidine binding domain [PF02779.28]; 2-oxoglutarate dehydrogenase N-terminus [PF16078.9]	C	ko00020,ko00310,ko00380,ko01100,ko01110,ko01120,ko01130,ko01200,map00020,map00310,map00380,map01100,map01110,map01120,map01130,map01200	M00009,M00011,M00032	2-oxogl_dehyd_N,E1_dh,OxoGdeHyase_C,Transket_pyr	Bacteria	Proteobacteria	Betaproteobacteria	Rhodocyclales	NA	NA	TCA	no	sucA	2-oxoglutarate dehydrogenase E1 component	1.2.4.2	COG0567
516	hard_filtered_transcripts_cluster_NODE_67466_length_2472_cov_14.671113_g27411_i0_1	K00164	no	K00164	COG0567	no	Dehydrogenase E1 component [PF00676.24]; 2-oxoglutarate dehydrogenase C-terminal [PF16870.9]; 2-oxoglutarate dehydrogenase N-terminus [PF16078.9]	C	ko00020,ko00310,ko00380,ko01100,ko01110,ko01120,ko01130,ko01200,map00020,map00310,map00380,map01100,map01110,map01120,map01130,map01200	M00009,M00011,M00032	2-oxogl_dehyd_N,E1_dh,OxoGdeHyase_C,Transket_pyr	Bacteria	Bacteroidetes	NA	NA	NA	NA	TCA	no	sucA	2-oxoglutarate dehydrogenase E1 component	1.2.4.2	COG0567
517	hard_filtered_transcripts_cluster_NODE_7068_length_10453_cov_38.304528_g1440_i0_1	K00164	no	K00164	COG0567	no	2-oxoglutarate dehydrogenase C-terminal [PF16870.9]; Transketolase, pyrimidine binding domain [PF02779.28]; Dehydrogenase E1 component [PF00676.24]	C	ko00020,ko00310,ko00380,ko01100,ko01110,ko01120,ko01130,ko01200,map00020,map00310,map00380,map01100,map01110,map01120,map01130,map01200	M00009,M00011,M00032	2-oxogl_dehyd_N,E1_dh,OxoGdeHyase_C,Transket_pyr	Bacteria	Proteobacteria	Gammaproteobacteria	NA	Candidatus Competibacteraceae	NA	TCA	no	sucA	2-oxoglutarate dehydrogenase E1 component	1.2.4.2	COG0567
518	hard_filtered_transcripts_cluster_NODE_81670_length_2148_cov_13.042892_g36040_i0_2	K00164	no	K00164	COG0567	no	Dehydrogenase E1 component [PF00676.24]; 2-oxoglutarate dehydrogenase N-terminus [PF16078.9]	C	ko00020,ko00310,ko00380,ko01100,ko01110,ko01120,ko01130,ko01200,map00020,map00310,map00380,map01100,map01110,map01120,map01130,map01200	M00009,M00011,M00032	2-oxogl_dehyd_N,E1_dh,OxoGdeHyase_C,Transket_pyr	Bacteria	Proteobacteria	Alphaproteobacteria	NA	NA	NA	TCA	no	sucA	2-oxoglutarate dehydrogenase E1 component	1.2.4.2	COG0567
519	hard_filtered_transcripts_cluster_NODE_86304_length_2062_cov_3.131222_g39034_i0_2	K00164	no	K00164	COG0567	no	2-oxoglutarate dehydrogenase C-terminal [PF16870.9]; Dehydrogenase E1 component [PF00676.24]; Transketolase, pyrimidine binding domain [PF02779.28]	C	ko00020,ko00310,ko00380,ko01100,ko01110,ko01120,ko01130,ko01200,map00020,map00310,map00380,map01100,map01110,map01120,map01130,map01200	M00009,M00011,M00032	2-oxogl_dehyd_N,E1_dh,OxoGdeHyase_C,Transket_pyr	Bacteria	Proteobacteria	Betaproteobacteria	Burkholderiales	NA	NA	TCA	no	sucA	2-oxoglutarate dehydrogenase E1 component	1.2.4.2	COG0567
520	hard_filtered_transcripts_cluster_NODE_90361_length_1994_cov_40.217074_g41739_i0_1	K00164	no	K00164	COG0567	no	Dehydrogenase E1 component [PF00676.24]; 2-oxoglutarate dehydrogenase N-terminus [PF16078.9]	C	ko00020,ko00310,ko00380,ko01100,ko01110,ko01120,ko01130,ko01200,map00020,map00310,map00380,map01100,map01110,map01120,map01130,map01200	M00009,M00011,M00032	2-oxogl_dehyd_N,E1_dh,OxoGdeHyase_C,Transket_pyr	Bacteria	Chlamydiae	Chlamydiia	Parachlamydiales	Simkaniaceae	NA	TCA	no	sucA	2-oxoglutarate dehydrogenase E1 component	1.2.4.2	COG0567
521	hard_filtered_transcripts_cluster_NODE_90984_length_1984_cov_11.542648_g42161_i0_2	K00164	no	K00164	COG0567	no	2-oxoglutarate dehydrogenase C-terminal [PF16870.9]; Dehydrogenase E1 component [PF00676.24]	C	ko00020,ko00310,ko00380,ko01100,ko01110,ko01120,ko01130,ko01200,map00020,map00310,map00380,map01100,map01110,map01120,map01130,map01200	M00009,M00011,M00032	2-oxogl_dehyd_N,E1_dh,OxoGdeHyase_C,Transket_pyr	Bacteria	Proteobacteria	Alphaproteobacteria	Hyphomicrobiales	NA	NA	TCA	no	sucA	2-oxoglutarate dehydrogenase E1 component	1.2.4.2	COG0567
522	hard_filtered_transcripts_cluster_NODE_95359_length_1918_cov_13.831978_g45187_i0_1	K00164	no	K00164	COG0567	no	2-oxoglutarate dehydrogenase C-terminal [PF16870.9]; Dehydrogenase E1 component [PF00676.24]	C	ko00020,ko00310,ko00380,ko01100,ko01110,ko01120,ko01130,ko01200,map00020,map00310,map00380,map01100,map01110,map01120,map01130,map01200	M00009,M00011,M00032	2-oxogl_dehyd_N,E1_dh,OxoGdeHyase_C,Transket_pyr	Bacteria	Proteobacteria	Alphaproteobacteria	NA	NA	NA	TCA	no	sucA	2-oxoglutarate dehydrogenase E1 component	1.2.4.2	COG0567
523	hard_filtered_transcripts_cluster_NODE_95639_length_1914_cov_8.319935_g45381_i0_1	K00164	no	K00164	COG0567	no	Dehydrogenase E1 component [PF00676.24]; 2-oxoglutarate dehydrogenase C-terminal [PF16870.9]	C	ko00020,ko00310,ko00380,ko01100,ko01110,ko01120,ko01130,ko01200,map00020,map00310,map00380,map01100,map01110,map01120,map01130,map01200	M00009,M00011,M00032	2-oxogl_dehyd_N,E1_dh,OxoGdeHyase_C,Transket_pyr	Bacteria	NA	NA	NA	NA	NA	TCA	no	sucA	2-oxoglutarate dehydrogenase E1 component	1.2.4.2	COG0567
524	hard_filtered_transcripts_cluster_NODE_102484_length_1819_cov_13.442153_g50219_i0_2	K00164	no	K00164	COG0567	no	2-oxoglutarate dehydrogenase C-terminal [PF16870.9]; Transketolase, pyrimidine binding domain [PF02779.28]	C	ko00020,ko00310,ko00380,ko01100,ko01110,ko01120,ko01130,ko01200,map00020,map00310,map00380,map01100,map01110,map01120,map01130,map01200	M00009,M00011,M00032	2-oxogl_dehyd_N,E1_dh,OxoGdeHyase_C,Transket_pyr	Bacteria	Proteobacteria	Betaproteobacteria	Rhodocyclales	Rhodocyclaceae	Propionivibrio	TCA	no	sucA	2-oxoglutarate dehydrogenase E1 component	1.2.4.2	COG0567
525	hard_filtered_transcripts_cluster_NODE_24914_length_4943_cov_419.618686_g1_i10688_1	K00164	no	K00164	COG0567	no	Dehydrogenase E1 component [PF00676.24]; 2-oxoglutarate dehydrogenase C-terminal [PF16870.9]	C	ko00020,ko00310,ko00380,ko01100,ko01110,ko01120,ko01130,ko01200,map00020,map00310,map00380,map01100,map01110,map01120,map01130,map01200	M00009,M00011,M00032	2-oxogl_dehyd_N,E1_dh,OxoGdeHyase_C,Transket_pyr	Bacteria	Proteobacteria	Betaproteobacteria	Rhodocyclales	Rhodocyclaceae	Propionivibrio	TCA	no	sucA	2-oxoglutarate dehydrogenase E1 component	1.2.4.2	COG0567
526	hard_filtered_transcripts_cluster_NODE_4659_length_12903_cov_1036.285191_g1_i2725_12	K00164	K00164	K00164	COG0567	2-oxoglutarate dehydrogenase E1 component [EC:1.2.4.2]	Dehydrogenase E1 component [PF00676.24]; 2-oxoglutarate dehydrogenase C-terminal [PF16870.9]; 2-oxoglutarate dehydrogenase N-terminus [PF16078.9]	C	ko00020,ko00310,ko00380,ko01100,ko01110,ko01120,ko01130,ko01200,map00020,map00310,map00380,map01100,map01110,map01120,map01130,map01200	M00009,M00011,M00032	2-oxogl_dehyd_N,E1_dh,OxoGdeHyase_C,Transket_pyr	Bacteria	Proteobacteria	Betaproteobacteria	Rhodocyclales	Rhodocyclaceae	Propionivibrio	TCA	no	sucA	2-oxoglutarate dehydrogenase E1 component	1.2.4.2	COG0567
527	hard_filtered_transcripts_cluster_NODE_47562_length_3183_cov_21.388746_g16693_i0_1	K00164	no	K00164	COG0567	no	Dehydrogenase E1 component [PF00676.24]; 2-oxoglutarate dehydrogenase N-terminus [PF16078.9]	C	ko00020,ko00310,ko00380,ko01100,ko01110,ko01120,ko01130,ko01200,map00020,map00310,map00380,map01100,map01110,map01120,map01130,map01200	M00009,M00011,M00032	2-oxogl_dehyd_N,E1_dh,OxoGdeHyase_C,Transket_pyr	Bacteria	Proteobacteria	Betaproteobacteria	Rhodocyclales	Rhodocyclaceae	Propionivibrio	TCA	no	sucA	2-oxoglutarate dehydrogenase E1 component	1.2.4.2	COG0567
528	hard_filtered_transcripts_cluster_NODE_60509_length_2676_cov_8.714176_g23466_i0_2	K00164	no	K00164	COG0567	no	2-oxoglutarate dehydrogenase C-terminal [PF16870.9]; Transketolase, pyrimidine binding domain [PF02779.28]	C	ko00020,ko00310,ko00380,ko01100,ko01110,ko01120,ko01130,ko01200,map00020,map00310,map00380,map01100,map01110,map01120,map01130,map01200	M00009,M00011,M00032	2-oxogl_dehyd_N,E1_dh,OxoGdeHyase_C,Transket_pyr	Bacteria	Proteobacteria	Betaproteobacteria	Rhodocyclales	Rhodocyclaceae	Propionivibrio	TCA	no	sucA	2-oxoglutarate dehydrogenase E1 component	1.2.4.2	COG0567
529	hard_filtered_transcripts_cluster_NODE_85737_length_2072_cov_20.357679_g38663_i0_1	K00164	no	K00164	COG0567	no	Dehydrogenase E1 component [PF00676.24]; 2-oxoglutarate dehydrogenase N-terminus [PF16078.9]	C	ko00020,ko00310,ko00380,ko01100,ko01110,ko01120,ko01130,ko01200,map00020,map00310,map00380,map01100,map01110,map01120,map01130,map01200	M00009,M00011,M00032	2-oxogl_dehyd_N,E1_dh,OxoGdeHyase_C,Transket_pyr	Bacteria	Proteobacteria	Alphaproteobacteria	Caulobacterales	Caulobacteraceae	Pseudaquidulcibacter	TCA	no	sucA	2-oxoglutarate dehydrogenase E1 component	1.2.4.2	COG0567
530	hard_filtered_transcripts_cluster_NODE_16935_length_6321_cov_34.472151_g4148_i0_3	K00164	K00164	K00164	COG0567	2-oxoglutarate dehydrogenase E1 component [EC:1.2.4.2]	Dehydrogenase E1 component [PF00676.24]; 2-oxoglutarate dehydrogenase C-terminal [PF16870.9]; Transketolase, pyrimidine binding domain [PF02779.28]; 2-oxoglutarate dehydrogenase N-terminus [PF16078.9]	C	ko00020,ko00310,ko00380,ko01100,ko01110,ko01120,ko01130,ko01200,map00020,map00310,map00380,map01100,map01110,map01120,map01130,map01200	M00009,M00011,M00032	2-oxogl_dehyd_N,E1_dh,OxoGdeHyase_C,Transket_pyr	Bacteria	Proteobacteria	Betaproteobacteria	Burkholderiales	Comamonadaceae	Rhodoferax	TCA	no	sucA	2-oxoglutarate dehydrogenase E1 component	1.2.4.2	COG0567
531	hard_filtered_transcripts_cluster_NODE_34294_length_3989_cov_29.314607_g10564_i0_3	K00164	no	K00164	COG0567	no	Dehydrogenase E1 component [PF00676.24]; 2-oxoglutarate dehydrogenase C-terminal [PF16870.9]; Transketolase, pyrimidine binding domain [PF02779.28]	C	ko00020,ko00310,ko00380,ko01100,ko01110,ko01120,ko01130,ko01200,map00020,map00310,map00380,map01100,map01110,map01120,map01130,map01200	M00009,M00011,M00032	2-oxogl_dehyd_N,E1_dh,OxoGdeHyase_C,Transket_pyr	Bacteria	Proteobacteria	Betaproteobacteria	Burkholderiales	Comamonadaceae	Rhodoferax	TCA	no	sucA	2-oxoglutarate dehydrogenase E1 component	1.2.4.2	COG0567
532	hard_filtered_transcripts_cluster_NODE_27791_length_4599_cov_7.947636_g7945_i0_2	K00164	K00164	K00164	COG0567	2-oxoglutarate dehydrogenase E1 component [EC:1.2.4.2]	Dehydrogenase E1 component [PF00676.24]; 2-oxoglutarate dehydrogenase C-terminal [PF16870.9]; Transketolase, pyrimidine binding domain [PF02779.28]; 2-oxoglutarate dehydrogenase N-terminus [PF16078.9]	C	ko00020,ko00310,ko00380,ko01100,ko01110,ko01120,ko01130,ko01200,map00020,map00310,map00380,map01100,map01110,map01120,map01130,map01200	M00009,M00011,M00032	2-oxogl_dehyd_N,E1_dh,OxoGdeHyase_C,Transket_pyr	Bacteria	Proteobacteria	Betaproteobacteria	Burkholderiales	Comamonadaceae	Simplicispira	TCA	no	sucA	2-oxoglutarate dehydrogenase E1 component	1.2.4.2	COG0567
533	hard_filtered_transcripts_cluster_NODE_7547_length_10079_cov_7.253448_g1542_i0_5	K00164	K00164	K00164	COG0567	2-oxoglutarate dehydrogenase E1 component [EC:1.2.4.2]	Dehydrogenase E1 component [PF00676.24]; 2-oxoglutarate dehydrogenase C-terminal [PF16870.9]; Transketolase, pyrimidine binding domain [PF02779.28]; 2-oxoglutarate dehydrogenase N-terminus [PF16078.9]	C	ko00020,ko00310,ko00380,ko01100,ko01110,ko01120,ko01130,ko01200,map00020,map00310,map00380,map01100,map01110,map01120,map01130,map01200	M00009,M00011,M00032	2-oxogl_dehyd_N,E1_dh,OxoGdeHyase_C,Transket_pyr	Bacteria	Proteobacteria	Betaproteobacteria	Rhodocyclales	Zoogloeaceae	Zoogloea	TCA	no	sucA	2-oxoglutarate dehydrogenase E1 component	1.2.4.2	COG0567
534	hard_filtered_transcripts_cluster_NODE_92080_length_1967_cov_85.814678_g3515_i25_1	K02673	K02673	K00184	COG0243	type IV pilus assembly protein PilX	no	C	no	no	Fer4_7,Molydop_binding	Bacteria	Proteobacteria	Betaproteobacteria	Burkholderiales	Comamonadaceae	Xenophilus	Pilus system	Pilus assembly proteins	pilX	type IV pilus assembly protein PilX	no	no
535	hard_filtered_transcripts_cluster_NODE_100125_length_1849_cov_177.729730_g4237_i4_2	K00134	K00134	K00134	COG0057	glyceraldehyde 3-phosphate dehydrogenase (phosphorylating) [EC:1.2.1.12]	Glyceraldehyde 3-phosphate dehydrogenase, C-terminal domain [PF02800.24]; Glyceraldehyde 3-phosphate dehydrogenase, NAD binding domain [PF00044.28]	G	ko00010,ko00710,ko01100,ko01110,ko01120,ko01130,ko01200,ko01230,ko04066,ko05010,map00010,map00710,map01100,map01110,map01120,map01130,map01200,map01230,map04066,map05010	M00001,M00002,M00003,M00165,M00166,M00308,M00552	Gp_dh_C,Gp_dh_N	Bacteria	Bacteroidetes	Flavobacteriia	Flavobacteriales	Flavobacteriaceae	Flavobacterium	EMP	Glycolysis/Gluconeogenesis	gapA	glyceraldehyde 3-phosphate dehydrogenase	1.2.1.12	COG0057
536	hard_filtered_transcripts_cluster_NODE_122677_length_1594_cov_22.158448_g65087_i0_2	K00134	K00134	K00134	COG0057	glyceraldehyde 3-phosphate dehydrogenase (phosphorylating) [EC:1.2.1.12]	Glyceraldehyde 3-phosphate dehydrogenase, C-terminal domain [PF02800.24]; Glyceraldehyde 3-phosphate dehydrogenase, NAD binding domain [PF00044.28]	G	ko00010,ko00710,ko01100,ko01110,ko01120,ko01130,ko01200,ko01230,ko04066,ko05010,map00010,map00710,map01100,map01110,map01120,map01130,map01200,map01230,map04066,map05010	M00001,M00002,M00003,M00165,M00166,M00308,M00552	Gp_dh_C,Gp_dh_N	Bacteria	Bacteroidetes	Flavobacteriia	Flavobacteriales	Flavobacteriaceae	Flavobacterium	EMP	Glycolysis/Gluconeogenesis	gapA	glyceraldehyde 3-phosphate dehydrogenase	1.2.1.12	COG0057
537	hard_filtered_transcripts_cluster_NODE_129704_length_1531_cov_17.155007_g70498_i0_1	K00134	no	K00134	COG0057	no	Glyceraldehyde 3-phosphate dehydrogenase, C-terminal domain [PF02800.24]; Glyceraldehyde 3-phosphate dehydrogenase, NAD binding domain [PF00044.28]	G	ko00010,ko00710,ko01100,ko01110,ko01120,ko01130,ko01200,ko01230,ko04066,ko05010,map00010,map00710,map01100,map01110,map01120,map01130,map01200,map01230,map04066,map05010	M00001,M00002,M00003,M00165,M00166,M00308,M00552	Gp_dh_C,Gp_dh_N	Bacteria	Bacteroidetes	Flavobacteriia	Flavobacteriales	Flavobacteriaceae	Flavobacterium	EMP	Glycolysis/Gluconeogenesis	gapA	glyceraldehyde 3-phosphate dehydrogenase	1.2.1.12	COG0057
538	hard_filtered_transcripts_cluster_NODE_19279_length_5825_cov_91.401078_g4887_i0_7	K00134	K00134	K00134	COG0057	glyceraldehyde 3-phosphate dehydrogenase (phosphorylating) [EC:1.2.1.12]	Glyceraldehyde 3-phosphate dehydrogenase, C-terminal domain [PF02800.24]; Glyceraldehyde 3-phosphate dehydrogenase, NAD binding domain [PF00044.28]	G	ko00010,ko00710,ko01100,ko01110,ko01120,ko01130,ko01200,ko01230,ko04066,ko05010,map00010,map00710,map01100,map01110,map01120,map01130,map01200,map01230,map04066,map05010	M00001,M00002,M00003,M00165,M00166,M00308,M00552	Gp_dh_C,Gp_dh_N	Bacteria	Bacteroidetes	Flavobacteriia	Flavobacteriales	Flavobacteriaceae	Flavobacterium	EMP	Glycolysis/Gluconeogenesis	gapA	glyceraldehyde 3-phosphate dehydrogenase	1.2.1.12	COG0057
539	hard_filtered_transcripts_cluster_NODE_29837_length_4384_cov_46.691023_g8753_i0_2	K00134	K00134	K00134	COG0057	glyceraldehyde 3-phosphate dehydrogenase (phosphorylating) [EC:1.2.1.12]	Glyceraldehyde 3-phosphate dehydrogenase, C-terminal domain [PF02800.24]; Glyceraldehyde 3-phosphate dehydrogenase, NAD binding domain [PF00044.28]	G	ko00010,ko00710,ko01100,ko01110,ko01120,ko01130,ko01200,ko01230,ko04066,ko05010,map00010,map00710,map01100,map01110,map01120,map01130,map01200,map01230,map04066,map05010	M00001,M00002,M00003,M00165,M00166,M00308,M00552	Gp_dh_C,Gp_dh_N	Bacteria	Bacteroidetes	Flavobacteriia	Flavobacteriales	Flavobacteriaceae	Flavobacterium	EMP	Glycolysis/Gluconeogenesis	gapA	glyceraldehyde 3-phosphate dehydrogenase	1.2.1.12	COG0057
540	hard_filtered_transcripts_cluster_NODE_33055_length_4091_cov_18.517670_g10070_i0_1	K00134	no	K00134	COG0057	no	Glyceraldehyde 3-phosphate dehydrogenase, C-terminal domain [PF02800.24]	G	ko00010,ko00710,ko01100,ko01110,ko01120,ko01130,ko01200,ko01230,ko04066,ko05010,map00010,map00710,map01100,map01110,map01120,map01130,map01200,map01230,map04066,map05010	M00001,M00002,M00003,M00165,M00166,M00308,M00552	Gp_dh_C,Gp_dh_N	Bacteria	Bacteroidetes	Flavobacteriia	Flavobacteriales	Flavobacteriaceae	Flavobacterium	EMP	Glycolysis/Gluconeogenesis	gapA	glyceraldehyde 3-phosphate dehydrogenase	1.2.1.12	COG0057
541	hard_filtered_transcripts_cluster_NODE_48083_length_3159_cov_41.126053_g16949_i0_3	K00134	K00134	K00134	COG0057	glyceraldehyde 3-phosphate dehydrogenase (phosphorylating) [EC:1.2.1.12]	Glyceraldehyde 3-phosphate dehydrogenase, C-terminal domain [PF02800.24]; Glyceraldehyde 3-phosphate dehydrogenase, NAD binding domain [PF00044.28]	G	ko00010,ko00710,ko01100,ko01110,ko01120,ko01130,ko01200,ko01230,ko04066,ko05010,map00010,map00710,map01100,map01110,map01120,map01130,map01200,map01230,map04066,map05010	M00001,M00002,M00003,M00165,M00166,M00308,M00552	Gp_dh_C,Gp_dh_N	Bacteria	Bacteroidetes	Flavobacteriia	Flavobacteriales	Flavobacteriaceae	Flavobacterium	EMP	Glycolysis/Gluconeogenesis	gapA	glyceraldehyde 3-phosphate dehydrogenase	1.2.1.12	COG0057
542	hard_filtered_transcripts_cluster_NODE_63356_length_2587_cov_11.339698_g25060_i0_2	K00134	K00134	K00134	COG0057	glyceraldehyde 3-phosphate dehydrogenase (phosphorylating) [EC:1.2.1.12]	Glyceraldehyde 3-phosphate dehydrogenase, C-terminal domain [PF02800.24]; Glyceraldehyde 3-phosphate dehydrogenase, NAD binding domain [PF00044.28]	G	ko00010,ko00710,ko01100,ko01110,ko01120,ko01130,ko01200,ko01230,ko04066,ko05010,map00010,map00710,map01100,map01110,map01120,map01130,map01200,map01230,map04066,map05010	M00001,M00002,M00003,M00165,M00166,M00308,M00552	Gp_dh_C,Gp_dh_N	Bacteria	Bacteroidetes	Flavobacteriia	Flavobacteriales	Flavobacteriaceae	Flavobacterium	EMP	Glycolysis/Gluconeogenesis	gapA	glyceraldehyde 3-phosphate dehydrogenase	1.2.1.12	COG0057
543	hard_filtered_transcripts_cluster_NODE_66823_length_2489_cov_12.706954_g27034_i0_2	K00134	no	K00134	COG0057	no	Glyceraldehyde 3-phosphate dehydrogenase, C-terminal domain [PF02800.24]; Glyceraldehyde 3-phosphate dehydrogenase, NAD binding domain [PF00044.28]	G	ko00010,ko00710,ko01100,ko01110,ko01120,ko01130,ko01200,ko01230,ko04066,ko05010,map00010,map00710,map01100,map01110,map01120,map01130,map01200,map01230,map04066,map05010	M00001,M00002,M00003,M00165,M00166,M00308,M00552	Gp_dh_C,Gp_dh_N	Bacteria	Bacteroidetes	Flavobacteriia	Flavobacteriales	Flavobacteriaceae	Flavobacterium	EMP	Glycolysis/Gluconeogenesis	gapA	glyceraldehyde 3-phosphate dehydrogenase	1.2.1.12	COG0057
544	hard_filtered_transcripts_cluster_NODE_68381_length_2448_cov_11.560842_g27923_i0_2	K00134	K00134	K00134	COG0057	glyceraldehyde 3-phosphate dehydrogenase (phosphorylating) [EC:1.2.1.12]	Glyceraldehyde 3-phosphate dehydrogenase, C-terminal domain [PF02800.24]; Glyceraldehyde 3-phosphate dehydrogenase, NAD binding domain [PF00044.28]	G	ko00010,ko00710,ko01100,ko01110,ko01120,ko01130,ko01200,ko01230,ko04066,ko05010,map00010,map00710,map01100,map01110,map01120,map01130,map01200,map01230,map04066,map05010	M00001,M00002,M00003,M00165,M00166,M00308,M00552	Gp_dh_C,Gp_dh_N	Bacteria	Bacteroidetes	Flavobacteriia	Flavobacteriales	Flavobacteriaceae	Flavobacterium	EMP	Glycolysis/Gluconeogenesis	gapA	glyceraldehyde 3-phosphate dehydrogenase	1.2.1.12	COG0057
545	hard_filtered_transcripts_cluster_NODE_47070_length_3206_cov_18.716246_g16438_i0_2	K00239	K00239	K00239	COG1053	succinate dehydrogenase flavoprotein subunit [EC:1.3.5.1]	FAD binding domain [PF00890.28]; Fumarate reductase flavoprotein C-term [PF02910.24]	C	ko00020,ko00190,ko00650,ko00720,ko01100,ko01110,ko01120,ko01130,ko01200,ko05134,map00020,map00190,map00650,map00720,map01100,map01110,map01120,map01130,map01200,map05134	M00009,M00011,M00149,M00173,M00374,M00376	FAD_binding_2,Succ_DH_flav_C	Bacteria	Bacteroidetes	Flavobacteriia	Flavobacteriales	Flavobacteriaceae	Amniculibacterium	TCA	no	sdhA	Succinate dehydrogenase flavoprotein subunit	1.3.5.1	COG1053
546	hard_filtered_transcripts_cluster_NODE_95557_length_1915_cov_24.136265_g3282_i4_4	K00239	no	K00239	COG1053	no	FAD binding domain [PF00890.28]	C	ko00020,ko00190,ko00650,ko00720,ko01100,ko01110,ko01120,ko01130,ko01200,ko05134,map00020,map00190,map00650,map00720,map01100,map01110,map01120,map01130,map01200,map05134	M00009,M00011,M00149,M00173,M00374,M00376	FAD_binding_2,Succ_DH_flav_C	Bacteria	Proteobacteria	Betaproteobacteria	Burkholderiales	NA	Aquincola	TCA	no	sdhA	Succinate dehydrogenase flavoprotein subunit	1.3.5.1	COG1053
547	hard_filtered_transcripts_cluster_NODE_98909_length_1866_cov_22.761852_g3282_i5_1	K00239	no	K00239	COG1053	no	FAD binding domain [PF00890.28]	C	ko00020,ko00190,ko00650,ko00720,ko01100,ko01110,ko01120,ko01130,ko01200,ko05134,map00020,map00190,map00650,map00720,map01100,map01110,map01120,map01130,map01200,map05134	M00009,M00011,M00149,M00173,M00374,M00376	FAD_binding_2,Succ_DH_flav_C	Bacteria	Proteobacteria	Betaproteobacteria	Burkholderiales	NA	Aquincola	TCA	no	sdhA	Succinate dehydrogenase flavoprotein subunit	1.3.5.1	COG1053
548	hard_filtered_transcripts_cluster_NODE_41_length_54433_cov_60.536737_g14_i0_6	K00239	K00239	K00239	COG1053	succinate dehydrogenase flavoprotein subunit [EC:1.3.5.1]	FAD binding domain [PF00890.28]; Fumarate reductase flavoprotein C-term [PF02910.24]	C	ko00020,ko00190,ko00650,ko00720,ko01100,ko01110,ko01120,ko01130,ko01200,ko05134,map00020,map00190,map00650,map00720,map01100,map01110,map01120,map01130,map01200,map05134	M00009,M00011,M00149,M00173,M00374,M00376	FAD_binding_2,Succ_DH_flav_C	Bacteria	Proteobacteria	Betaproteobacteria	Rhodocyclales	Azonexaceae	Azonexus	TCA	no	sdhA	Succinate dehydrogenase flavoprotein subunit	1.3.5.1	COG1053
549	hard_filtered_transcripts_cluster_NODE_121528_length_1605_cov_26.222585_g64202_i0_3	K00239	no	K00239	COG1053	no	FAD binding domain [PF00890.28]	C	ko00020,ko00190,ko00650,ko00720,ko01100,ko01110,ko01120,ko01130,ko01200,ko05134,map00020,map00190,map00650,map00720,map01100,map01110,map01120,map01130,map01200,map05134	M00009,M00011,M00149,M00173,M00374,M00376	FAD_binding_2,Succ_DH_flav_C	Bacteria	Proteobacteria	Betaproteobacteria	NA	NA	Candidatus Accumulibacter	TCA	no	sdhA	Succinate dehydrogenase flavoprotein subunit	1.3.5.1	COG1053
550	hard_filtered_transcripts_cluster_NODE_13664_length_7181_cov_161.421778_g3171_i0_1	K00239	K00239	K00239	COG1053	succinate dehydrogenase flavoprotein subunit [EC:1.3.5.1]	FAD binding domain [PF00890.28]; Fumarate reductase flavoprotein C-term [PF02910.24]	C	ko00020,ko00190,ko00650,ko00720,ko01100,ko01110,ko01120,ko01130,ko01200,ko05134,map00020,map00190,map00650,map00720,map01100,map01110,map01120,map01130,map01200,map05134	M00009,M00011,M00149,M00173,M00374,M00376	FAD_binding_2,Succ_DH_flav_C	Bacteria	Proteobacteria	Betaproteobacteria	NA	NA	Candidatus Accumulibacter	TCA	no	sdhA	Succinate dehydrogenase flavoprotein subunit	1.3.5.1	COG1053
551	hard_filtered_transcripts_cluster_NODE_16100_length_6523_cov_2058.976279_g1_i7781_10	K00239	no	K00239	COG1053	no	no	C	ko00020,ko00190,ko00650,ko00720,ko01100,ko01110,ko01120,ko01130,ko01200,ko05134,map00020,map00190,map00650,map00720,map01100,map01110,map01120,map01130,map01200,map05134	M00009,M00011,M00149,M00173,M00374,M00376	FAD_binding_2,Succ_DH_flav_C	Bacteria	Proteobacteria	Betaproteobacteria	NA	NA	Candidatus Accumulibacter	TCA	no	sdhA	Succinate dehydrogenase flavoprotein subunit	1.3.5.1	COG1053
552	hard_filtered_transcripts_cluster_NODE_18078_length_6064_cov_204.793190_g4500_i0_1	K00239	no	K00239	COG1053	no	FAD binding domain [PF00890.28]	C	ko00020,ko00190,ko00650,ko00720,ko01100,ko01110,ko01120,ko01130,ko01200,ko05134,map00020,map00190,map00650,map00720,map01100,map01110,map01120,map01130,map01200,map05134	M00009,M00011,M00149,M00173,M00374,M00376	FAD_binding_2,Succ_DH_flav_C	Bacteria	Proteobacteria	Betaproteobacteria	NA	NA	Candidatus Accumulibacter	TCA	no	sdhA	Succinate dehydrogenase flavoprotein subunit	1.3.5.1	COG1053
553	hard_filtered_transcripts_cluster_NODE_2195_length_18067_cov_154.855063_g1_i1370_6	K00239	K00239	K00239	COG1053	succinate dehydrogenase flavoprotein subunit [EC:1.3.5.1]	FAD binding domain [PF00890.28]; Fumarate reductase flavoprotein C-term [PF02910.24]	C	ko00020,ko00190,ko00650,ko00720,ko01100,ko01110,ko01120,ko01130,ko01200,ko05134,map00020,map00190,map00650,map00720,map01100,map01110,map01120,map01130,map01200,map05134	M00009,M00011,M00149,M00173,M00374,M00376	FAD_binding_2,Succ_DH_flav_C	Bacteria	Proteobacteria	Betaproteobacteria	NA	NA	Candidatus Accumulibacter	TCA	no	sdhA	Succinate dehydrogenase flavoprotein subunit	1.3.5.1	COG1053
554	hard_filtered_transcripts_cluster_NODE_22320_length_5311_cov_341.682703_g1_i9892_5	K00239	no	K00239	COG1053	no	Fumarate reductase flavoprotein C-term [PF02910.24]; FAD binding domain [PF00890.28]	C	ko00020,ko00190,ko00650,ko00720,ko01100,ko01110,ko01120,ko01130,ko01200,ko05134,map00020,map00190,map00650,map00720,map01100,map01110,map01120,map01130,map01200,map05134	M00009,M00011,M00149,M00173,M00374,M00376	FAD_binding_2,Succ_DH_flav_C	Bacteria	Proteobacteria	Betaproteobacteria	NA	NA	Candidatus Accumulibacter	TCA	no	sdhA	Succinate dehydrogenase flavoprotein subunit	1.3.5.1	COG1053
555	hard_filtered_transcripts_cluster_NODE_2574_length_16863_cov_768.212031_g1_i1587_18	K00239	no	K00239	COG1053	no	no	C	ko00020,ko00190,ko00650,ko00720,ko01100,ko01110,ko01120,ko01130,ko01200,ko05134,map00020,map00190,map00650,map00720,map01100,map01110,map01120,map01130,map01200,map05134	M00009,M00011,M00149,M00173,M00374,M00376	FAD_binding_2,Succ_DH_flav_C	Bacteria	Proteobacteria	Betaproteobacteria	NA	NA	Candidatus Accumulibacter	TCA	no	sdhA	Succinate dehydrogenase flavoprotein subunit	1.3.5.1	COG1053
556	hard_filtered_transcripts_cluster_NODE_26113_length_4790_cov_149.143947_g7324_i0_1	K00239	no	K00239	COG1053	no	FAD binding domain [PF00890.28]	C	ko00020,ko00190,ko00650,ko00720,ko01100,ko01110,ko01120,ko01130,ko01200,ko05134,map00020,map00190,map00650,map00720,map01100,map01110,map01120,map01130,map01200,map05134	M00009,M00011,M00149,M00173,M00374,M00376	FAD_binding_2,Succ_DH_flav_C	Bacteria	Proteobacteria	Betaproteobacteria	NA	NA	Candidatus Accumulibacter	TCA	no	sdhA	Succinate dehydrogenase flavoprotein subunit	1.3.5.1	COG1053
557	hard_filtered_transcripts_cluster_NODE_2641_length_16673_cov_157.923855_g464_i0_2	K00239	K00239	K00239	COG1053	succinate dehydrogenase flavoprotein subunit [EC:1.3.5.1]	FAD binding domain [PF00890.28]; Fumarate reductase flavoprotein C-term [PF02910.24]	C	ko00020,ko00190,ko00650,ko00720,ko01100,ko01110,ko01120,ko01130,ko01200,ko05134,map00020,map00190,map00650,map00720,map01100,map01110,map01120,map01130,map01200,map05134	M00009,M00011,M00149,M00173,M00374,M00376	FAD_binding_2,Succ_DH_flav_C	Bacteria	Proteobacteria	Betaproteobacteria	NA	NA	Candidatus Accumulibacter	TCA	no	sdhA	Succinate dehydrogenase flavoprotein subunit	1.3.5.1	COG1053
558	hard_filtered_transcripts_cluster_NODE_2693_length_16549_cov_159.012078_g464_i1_2	K00239	K00239	K00239	COG1053	succinate dehydrogenase flavoprotein subunit [EC:1.3.5.1]	FAD binding domain [PF00890.28]; Fumarate reductase flavoprotein C-term [PF02910.24]	C	ko00020,ko00190,ko00650,ko00720,ko01100,ko01110,ko01120,ko01130,ko01200,ko05134,map00020,map00190,map00650,map00720,map01100,map01110,map01120,map01130,map01200,map05134	M00009,M00011,M00149,M00173,M00374,M00376	FAD_binding_2,Succ_DH_flav_C	Bacteria	Proteobacteria	Betaproteobacteria	NA	NA	Candidatus Accumulibacter	TCA	no	sdhA	Succinate dehydrogenase flavoprotein subunit	1.3.5.1	COG1053
559	hard_filtered_transcripts_cluster_NODE_2997_length_15779_cov_730.599198_g537_i0_11	K00239	K00239	K00239	COG1053	succinate dehydrogenase flavoprotein subunit [EC:1.3.5.1]	FAD binding domain [PF00890.28]; Fumarate reductase flavoprotein C-term [PF02910.24]	C	ko00020,ko00190,ko00650,ko00720,ko01100,ko01110,ko01120,ko01130,ko01200,ko05134,map00020,map00190,map00650,map00720,map01100,map01110,map01120,map01130,map01200,map05134	M00009,M00011,M00149,M00173,M00374,M00376	FAD_binding_2,Succ_DH_flav_C	Bacteria	Proteobacteria	Betaproteobacteria	NA	NA	Candidatus Accumulibacter	TCA	no	sdhA	Succinate dehydrogenase flavoprotein subunit	1.3.5.1	COG1053
560	hard_filtered_transcripts_cluster_NODE_3049_length_15660_cov_1059.253930_g546_i0_11	K00239	K00239	K00239	COG1053	succinate dehydrogenase flavoprotein subunit [EC:1.3.5.1]	FAD binding domain [PF00890.28]; Fumarate reductase flavoprotein C-term [PF02910.24]	C	ko00020,ko00190,ko00650,ko00720,ko01100,ko01110,ko01120,ko01130,ko01200,ko05134,map00020,map00190,map00650,map00720,map01100,map01110,map01120,map01130,map01200,map05134	M00009,M00011,M00149,M00173,M00374,M00376	FAD_binding_2,Succ_DH_flav_C	Bacteria	Proteobacteria	Betaproteobacteria	NA	NA	Candidatus Accumulibacter	TCA	no	sdhA	Succinate dehydrogenase flavoprotein subunit	1.3.5.1	COG1053
561	hard_filtered_transcripts_cluster_NODE_305_length_36866_cov_574.892289_g1_i185_33	K00239	K00239	K00239	COG1053	succinate dehydrogenase flavoprotein subunit [EC:1.3.5.1]	FAD binding domain [PF00890.28]; Fumarate reductase flavoprotein C-term [PF02910.24]	C	ko00020,ko00190,ko00650,ko00720,ko01100,ko01110,ko01120,ko01130,ko01200,ko05134,map00020,map00190,map00650,map00720,map01100,map01110,map01120,map01130,map01200,map05134	M00009,M00011,M00149,M00173,M00374,M00376	FAD_binding_2,Succ_DH_flav_C	Bacteria	Proteobacteria	Betaproteobacteria	NA	NA	Candidatus Accumulibacter	TCA	no	sdhA	Succinate dehydrogenase flavoprotein subunit	1.3.5.1	COG1053
562	hard_filtered_transcripts_cluster_NODE_3263_length_15199_cov_864.500727_g1_i1968_1	K00239	no	K00239	COG1053	no	no	C	ko00020,ko00190,ko00650,ko00720,ko01100,ko01110,ko01120,ko01130,ko01200,ko05134,map00020,map00190,map00650,map00720,map01100,map01110,map01120,map01130,map01200,map05134	M00009,M00011,M00149,M00173,M00374,M00376	FAD_binding_2,Succ_DH_flav_C	Bacteria	Proteobacteria	Betaproteobacteria	NA	NA	Candidatus Accumulibacter	TCA	no	sdhA	Succinate dehydrogenase flavoprotein subunit	1.3.5.1	COG1053
563	hard_filtered_transcripts_cluster_NODE_3663_length_14472_cov_163.548996_g670_i0_1	K00239	no	K00239	COG1053	no	FAD binding domain [PF00890.28]	C	ko00020,ko00190,ko00650,ko00720,ko01100,ko01110,ko01120,ko01130,ko01200,ko05134,map00020,map00190,map00650,map00720,map01100,map01110,map01120,map01130,map01200,map05134	M00009,M00011,M00149,M00173,M00374,M00376	FAD_binding_2,Succ_DH_flav_C	Bacteria	Proteobacteria	Betaproteobacteria	NA	NA	Candidatus Accumulibacter	TCA	no	sdhA	Succinate dehydrogenase flavoprotein subunit	1.3.5.1	COG1053
564	hard_filtered_transcripts_cluster_NODE_3839_length_14152_cov_117.536899_g704_i0_9	K00239	K00239	K00239	COG1053	succinate dehydrogenase flavoprotein subunit [EC:1.3.5.1]	FAD binding domain [PF00890.28]; Fumarate reductase flavoprotein C-term [PF02910.24]	C	ko00020,ko00190,ko00650,ko00720,ko01100,ko01110,ko01120,ko01130,ko01200,ko05134,map00020,map00190,map00650,map00720,map01100,map01110,map01120,map01130,map01200,map05134	M00009,M00011,M00149,M00173,M00374,M00376	FAD_binding_2,Succ_DH_flav_C	Bacteria	Proteobacteria	Betaproteobacteria	NA	NA	Candidatus Accumulibacter	TCA	no	sdhA	Succinate dehydrogenase flavoprotein subunit	1.3.5.1	COG1053
565	hard_filtered_transcripts_cluster_NODE_472_length_31659_cov_1510.087697_g1_i285_9	K00239	K00239	K00239	COG1053	succinate dehydrogenase flavoprotein subunit [EC:1.3.5.1]	FAD binding domain [PF00890.28]; Fumarate reductase flavoprotein C-term [PF02910.24]	C	ko00020,ko00190,ko00650,ko00720,ko01100,ko01110,ko01120,ko01130,ko01200,ko05134,map00020,map00190,map00650,map00720,map01100,map01110,map01120,map01130,map01200,map05134	M00009,M00011,M00149,M00173,M00374,M00376	FAD_binding_2,Succ_DH_flav_C	Bacteria	Proteobacteria	Betaproteobacteria	NA	NA	Candidatus Accumulibacter	TCA	no	sdhA	Succinate dehydrogenase flavoprotein subunit	1.3.5.1	COG1053
566	hard_filtered_transcripts_cluster_NODE_6253_length_11180_cov_278.493202_g670_i1_6	K00239	K00239	K00239	COG1053	succinate dehydrogenase flavoprotein subunit [EC:1.3.5.1]	FAD binding domain [PF00890.28]; Fumarate reductase flavoprotein C-term [PF02910.24]	C	ko00020,ko00190,ko00650,ko00720,ko01100,ko01110,ko01120,ko01130,ko01200,ko05134,map00020,map00190,map00650,map00720,map01100,map01110,map01120,map01130,map01200,map05134	M00009,M00011,M00149,M00173,M00374,M00376	FAD_binding_2,Succ_DH_flav_C	Bacteria	Proteobacteria	Betaproteobacteria	NA	NA	Candidatus Accumulibacter	TCA	no	sdhA	Succinate dehydrogenase flavoprotein subunit	1.3.5.1	COG1053
567	hard_filtered_transcripts_cluster_NODE_7082_length_10443_cov_2462.769045_g1_i3935_7	K00239	K00239	K00239	COG1053	succinate dehydrogenase flavoprotein subunit [EC:1.3.5.1]	FAD binding domain [PF00890.28]; Fumarate reductase flavoprotein C-term [PF02910.24]	C	ko00020,ko00190,ko00650,ko00720,ko01100,ko01110,ko01120,ko01130,ko01200,ko05134,map00020,map00190,map00650,map00720,map01100,map01110,map01120,map01130,map01200,map05134	M00009,M00011,M00149,M00173,M00374,M00376	FAD_binding_2,Succ_DH_flav_C	Bacteria	Proteobacteria	Betaproteobacteria	NA	NA	Candidatus Accumulibacter	TCA	no	sdhA	Succinate dehydrogenase flavoprotein subunit	1.3.5.1	COG1053
568	hard_filtered_transcripts_cluster_NODE_9224_length_9029_cov_117.921952_g2002_i0_6	K00239	K00239	K00239	COG1053	succinate dehydrogenase flavoprotein subunit [EC:1.3.5.1]	FAD binding domain [PF00890.28]; Fumarate reductase flavoprotein C-term [PF02910.24]	C	ko00020,ko00190,ko00650,ko00720,ko01100,ko01110,ko01120,ko01130,ko01200,ko05134,map00020,map00190,map00650,map00720,map01100,map01110,map01120,map01130,map01200,map05134	M00009,M00011,M00149,M00173,M00374,M00376	FAD_binding_2,Succ_DH_flav_C	Bacteria	Proteobacteria	Betaproteobacteria	NA	NA	Candidatus Accumulibacter	TCA	no	sdhA	Succinate dehydrogenase flavoprotein subunit	1.3.5.1	COG1053
569	hard_filtered_transcripts_cluster_NODE_9408_length_8923_cov_2459.805763_g1_i4976_8	K00239	no	K00239	COG1053	no	no	C	ko00020,ko00190,ko00650,ko00720,ko01100,ko01110,ko01120,ko01130,ko01200,ko05134,map00020,map00190,map00650,map00720,map01100,map01110,map01120,map01130,map01200,map05134	M00009,M00011,M00149,M00173,M00374,M00376	FAD_binding_2,Succ_DH_flav_C	Bacteria	Proteobacteria	Betaproteobacteria	NA	NA	Candidatus Accumulibacter	TCA	no	sdhA	Succinate dehydrogenase flavoprotein subunit	1.3.5.1	COG1053
570	hard_filtered_transcripts_cluster_NODE_96706_length_1898_cov_61.548493_g46122_i0_1	K00239	no	K00239	COG1053	no	FAD binding domain [PF00890.28]	C	ko00020,ko00190,ko00650,ko00720,ko01100,ko01110,ko01120,ko01130,ko01200,ko05134,map00020,map00190,map00650,map00720,map01100,map01110,map01120,map01130,map01200,map05134	M00009,M00011,M00149,M00173,M00374,M00376	FAD_binding_2,Succ_DH_flav_C	Bacteria	Proteobacteria	Betaproteobacteria	NA	NA	Candidatus Accumulibacter	TCA	no	sdhA	Succinate dehydrogenase flavoprotein subunit	1.3.5.1	COG1053
571	hard_filtered_transcripts_cluster_NODE_80192_length_2177_cov_4.976711_g35117_i0_1	K00239	no	K00239	COG1053	no	FAD binding domain [PF00890.28]; Fumarate reductase flavoprotein C-term [PF02910.24]	C	ko00020,ko00190,ko00650,ko00720,ko01100,ko01110,ko01120,ko01130,ko01200,ko05134,map00020,map00190,map00650,map00720,map01100,map01110,map01120,map01130,map01200,map05134	M00009,M00011,M00149,M00173,M00374,M00376	FAD_binding_2,Succ_DH_flav_C	Bacteria	Proteobacteria	Gammaproteobacteria	NA	Candidatus Competibacteraceae	Candidatus Competibacter	TCA	no	sdhA	Succinate dehydrogenase flavoprotein subunit	1.3.5.1	COG1053
572	hard_filtered_transcripts_cluster_NODE_110321_length_1723_cov_78.532727_g55826_i0_1	K00239	no	K00239	COG1053	no	Fumarate reductase flavoprotein C-term [PF02910.24]; FAD binding domain [PF00890.28]	C	ko00020,ko00190,ko00650,ko00720,ko01100,ko01110,ko01120,ko01130,ko01200,ko05134,map00020,map00190,map00650,map00720,map01100,map01110,map01120,map01130,map01200,map05134	M00009,M00011,M00149,M00173,M00374,M00376	FAD_binding_2,Succ_DH_flav_C	Bacteria	Proteobacteria	Gammaproteobacteria	NA	Candidatus Competibacteraceae	Candidatus Contendobacter	TCA	no	sdhA	Succinate dehydrogenase flavoprotein subunit	1.3.5.1	COG1053
573	hard_filtered_transcripts_cluster_NODE_14280_length_6995_cov_62.948859_g3336_i0_6	K00239	K00239	K00239	COG1053	succinate dehydrogenase flavoprotein subunit [EC:1.3.5.1]	FAD binding domain [PF00890.28]; Fumarate reductase flavoprotein C-term [PF02910.24]	C	ko00020,ko00190,ko00650,ko00720,ko01100,ko01110,ko01120,ko01130,ko01200,ko05134,map00020,map00190,map00650,map00720,map01100,map01110,map01120,map01130,map01200,map05134	M00009,M00011,M00149,M00173,M00374,M00376	FAD_binding_2,Succ_DH_flav_C	Bacteria	Proteobacteria	Gammaproteobacteria	NA	Candidatus Competibacteraceae	Candidatus Contendobacter	TCA	no	sdhA	Succinate dehydrogenase flavoprotein subunit	1.3.5.1	COG1053
574	hard_filtered_transcripts_cluster_NODE_21996_length_5361_cov_38.934758_g5839_i0_5	K00239	K00239	K00239	COG1053	succinate dehydrogenase flavoprotein subunit [EC:1.3.5.1]	FAD binding domain [PF00890.28]; Fumarate reductase flavoprotein C-term [PF02910.24]	C	ko00020,ko00190,ko00650,ko00720,ko01100,ko01110,ko01120,ko01130,ko01200,ko05134,map00020,map00190,map00650,map00720,map01100,map01110,map01120,map01130,map01200,map05134	M00009,M00011,M00149,M00173,M00374,M00376	FAD_binding_2,Succ_DH_flav_C	Bacteria	Proteobacteria	Gammaproteobacteria	NA	Candidatus Competibacteraceae	Candidatus Contendobacter	TCA	no	sdhA	Succinate dehydrogenase flavoprotein subunit	1.3.5.1	COG1053
575	hard_filtered_transcripts_cluster_NODE_31454_length_4231_cov_64.521164_g9396_i0_3	K00239	K00239	K00239	COG1053	succinate dehydrogenase flavoprotein subunit [EC:1.3.5.1]	FAD binding domain [PF00890.28]; Fumarate reductase flavoprotein C-term [PF02910.24]	C	ko00020,ko00190,ko00650,ko00720,ko01100,ko01110,ko01120,ko01130,ko01200,ko05134,map00020,map00190,map00650,map00720,map01100,map01110,map01120,map01130,map01200,map05134	M00009,M00011,M00149,M00173,M00374,M00376	FAD_binding_2,Succ_DH_flav_C	Bacteria	Proteobacteria	Gammaproteobacteria	NA	Candidatus Competibacteraceae	Candidatus Contendobacter	TCA	no	sdhA	Succinate dehydrogenase flavoprotein subunit	1.3.5.1	COG1053
576	hard_filtered_transcripts_cluster_NODE_5345_length_12088_cov_83.439784_g1021_i0_10	K00239	K00239	K00239	COG1053	succinate dehydrogenase flavoprotein subunit [EC:1.3.5.1]	FAD binding domain [PF00890.28]; Fumarate reductase flavoprotein C-term [PF02910.24]	C	ko00020,ko00190,ko00650,ko00720,ko01100,ko01110,ko01120,ko01130,ko01200,ko05134,map00020,map00190,map00650,map00720,map01100,map01110,map01120,map01130,map01200,map05134	M00009,M00011,M00149,M00173,M00374,M00376	FAD_binding_2,Succ_DH_flav_C	Bacteria	Proteobacteria	Gammaproteobacteria	NA	Candidatus Competibacteraceae	Candidatus Contendobacter	TCA	no	sdhA	Succinate dehydrogenase flavoprotein subunit	1.3.5.1	COG1053
577	hard_filtered_transcripts_cluster_NODE_31793_length_4202_cov_55.844030_g9538_i0_2	K00239	K00239	K00239	COG1053	succinate dehydrogenase flavoprotein subunit [EC:1.3.5.1]	FAD binding domain [PF00890.28]; Fumarate reductase flavoprotein C-term [PF02910.24]	C	ko00020,ko00190,ko00650,ko00720,ko01100,ko01110,ko01120,ko01130,ko01200,ko05134,map00020,map00190,map00650,map00720,map01100,map01110,map01120,map01130,map01200,map05134	M00009,M00011,M00149,M00173,M00374,M00376	FAD_binding_2,Succ_DH_flav_C	Bacteria	Bacteroidetes	Flavobacteriia	Flavobacteriales	Weeksellaceae	Chryseobacterium	TCA	no	sdhA	Succinate dehydrogenase flavoprotein subunit	1.3.5.1	COG1053
578	hard_filtered_transcripts_cluster_NODE_80891_length_2163_cov_20.490431_g35559_i0_1	K00239	no	K00239	COG1053	no	FAD binding domain [PF00890.28]	C	ko00020,ko00190,ko00650,ko00720,ko01100,ko01110,ko01120,ko01130,ko01200,ko05134,map00020,map00190,map00650,map00720,map01100,map01110,map01120,map01130,map01200,map05134	M00009,M00011,M00149,M00173,M00374,M00376	FAD_binding_2,Succ_DH_flav_C	Bacteria	Bacteroidetes	Flavobacteriia	Flavobacteriales	Weeksellaceae	Chryseobacterium	TCA	no	sdhA	Succinate dehydrogenase flavoprotein subunit	1.3.5.1	COG1053
579	hard_filtered_transcripts_cluster_NODE_24393_length_5015_cov_47.573250_g6698_i0_2	K00239	K00239	K00239	COG1053	succinate dehydrogenase flavoprotein subunit [EC:1.3.5.1]	FAD binding domain [PF00890.28]; Fumarate reductase flavoprotein C-term [PF02910.24]	C	ko00020,ko00190,ko00650,ko00720,ko01100,ko01110,ko01120,ko01130,ko01200,ko05134,map00020,map00190,map00650,map00720,map01100,map01110,map01120,map01130,map01200,map05134	M00009,M00011,M00149,M00173,M00374,M00376	FAD_binding_2,Succ_DH_flav_C	Bacteria	Bacteroidetes	Flavobacteriia	Flavobacteriales	Weeksellaceae	Cloacibacterium	TCA	no	sdhA	Succinate dehydrogenase flavoprotein subunit	1.3.5.1	COG1053
580	hard_filtered_transcripts_cluster_NODE_109943_length_1728_cov_18.117825_g55552_i0_1	K00164	no	K00164	COG0567	no	Dehydrogenase E1 component [PF00676.24]	C	ko00020,ko00310,ko00380,ko01100,ko01110,ko01120,ko01130,ko01200,map00020,map00310,map00380,map01100,map01110,map01120,map01130,map01200	M00009,M00011,M00032	2-oxogl_dehyd_N,E1_dh,OxoGdeHyase_C,Transket_pyr	Bacteria	Bacteroidetes	Flavobacteriia	Flavobacteriales	Flavobacteriaceae	Flavobacterium	TCA	no	sucA	2-oxoglutarate dehydrogenase E1 component	1.2.4.2	COG0567
581	hard_filtered_transcripts_cluster_NODE_25890_length_4815_cov_123.775833_g7247_i0_4	K00164	K00164	K00164	COG0567	2-oxoglutarate dehydrogenase E1 component [EC:1.2.4.2]	Dehydrogenase E1 component [PF00676.24]; 2-oxoglutarate dehydrogenase C-terminal [PF16870.9]; 2-oxoglutarate dehydrogenase N-terminus [PF16078.9]	C	ko00020,ko00310,ko00380,ko01100,ko01110,ko01120,ko01130,ko01200,map00020,map00310,map00380,map01100,map01110,map01120,map01130,map01200	M00009,M00011,M00032	2-oxogl_dehyd_N,E1_dh,OxoGdeHyase_C,Transket_pyr	Bacteria	Bacteroidetes	Flavobacteriia	Flavobacteriales	Flavobacteriaceae	Flavobacterium	TCA	no	sucA	2-oxoglutarate dehydrogenase E1 component	1.2.4.2	COG0567
582	hard_filtered_transcripts_cluster_NODE_2007_length_18836_cov_12.655119_g265_i2_11	K00239	K00239	K00239	COG1053	succinate dehydrogenase flavoprotein subunit [EC:1.3.5.1]	FAD binding domain [PF00890.28]; Fumarate reductase flavoprotein C-term [PF02910.24]	C	ko00020,ko00190,ko00650,ko00720,ko01100,ko01110,ko01120,ko01130,ko01200,ko05134,map00020,map00190,map00650,map00720,map01100,map01110,map01120,map01130,map01200,map05134	M00009,M00011,M00149,M00173,M00374,M00376	FAD_binding_2,Succ_DH_flav_C	Bacteria	Acidobacteria	Holophagae	Holophagales	Holophagaceae	Geothrix	TCA	no	sdhA	Succinate dehydrogenase flavoprotein subunit	1.3.5.1	COG1053
583	hard_filtered_transcripts_cluster_NODE_25651_length_4847_cov_65.444491_g7149_i0_3	K00239	K00239	K00239	COG1053	succinate dehydrogenase flavoprotein subunit [EC:1.3.5.1]	FAD binding domain [PF00890.28]; Fumarate reductase flavoprotein C-term [PF02910.24]	C	ko00020,ko00190,ko00650,ko00720,ko01100,ko01110,ko01120,ko01130,ko01200,ko05134,map00020,map00190,map00650,map00720,map01100,map01110,map01120,map01130,map01200,map05134	M00009,M00011,M00149,M00173,M00374,M00376	FAD_binding_2,Succ_DH_flav_C	Bacteria	Bacteroidetes	Flavobacteriia	Flavobacteriales	Flavobacteriaceae	Maribacter	TCA	no	sdhA	Succinate dehydrogenase flavoprotein subunit	1.3.5.1	COG1053
584	hard_filtered_transcripts_cluster_NODE_28471_length_4529_cov_69.572711_g7149_i1_2	K00239	K00239	K00239	COG1053	succinate dehydrogenase flavoprotein subunit [EC:1.3.5.1]	FAD binding domain [PF00890.28]; Fumarate reductase flavoprotein C-term [PF02910.24]	C	ko00020,ko00190,ko00650,ko00720,ko01100,ko01110,ko01120,ko01130,ko01200,ko05134,map00020,map00190,map00650,map00720,map01100,map01110,map01120,map01130,map01200,map05134	M00009,M00011,M00149,M00173,M00374,M00376	FAD_binding_2,Succ_DH_flav_C	Bacteria	Bacteroidetes	Flavobacteriia	Flavobacteriales	Flavobacteriaceae	Maribacter	TCA	no	sdhA	Succinate dehydrogenase flavoprotein subunit	1.3.5.1	COG1053
585	hard_filtered_transcripts_cluster_NODE_28746_length_4500_cov_73.929975_g7149_i2_2	K00239	K00239	K00239	COG1053	succinate dehydrogenase flavoprotein subunit [EC:1.3.5.1]	FAD binding domain [PF00890.28]; Fumarate reductase flavoprotein C-term [PF02910.24]	C	ko00020,ko00190,ko00650,ko00720,ko01100,ko01110,ko01120,ko01130,ko01200,ko05134,map00020,map00190,map00650,map00720,map01100,map01110,map01120,map01130,map01200,map05134	M00009,M00011,M00149,M00173,M00374,M00376	FAD_binding_2,Succ_DH_flav_C	Bacteria	Bacteroidetes	Flavobacteriia	Flavobacteriales	Flavobacteriaceae	Maribacter	TCA	no	sdhA	Succinate dehydrogenase flavoprotein subunit	1.3.5.1	COG1053
586	hard_filtered_transcripts_cluster_NODE_102158_length_1823_cov_27.048000_g49983_i0_1	K00239	no	K00239	COG1053	no	FAD binding domain [PF00890.28]	C	ko00020,ko00190,ko00650,ko00720,ko01100,ko01110,ko01120,ko01130,ko01200,ko05134,map00020,map00190,map00650,map00720,map01100,map01110,map01120,map01130,map01200,map05134	M00009,M00011,M00149,M00173,M00374,M00376	FAD_binding_2,Succ_DH_flav_C	Bacteria	NA	NA	NA	NA	NA	TCA	no	sdhA	Succinate dehydrogenase flavoprotein subunit	1.3.5.1	COG1053
587	hard_filtered_transcripts_cluster_NODE_106059_length_1774_cov_6.918871_g52769_i0_1	K00239	no	K00239	COG1053	no	FAD binding domain [PF00890.28]	C	ko00020,ko00190,ko00650,ko00720,ko01100,ko01110,ko01120,ko01130,ko01200,ko05134,map00020,map00190,map00650,map00720,map01100,map01110,map01120,map01130,map01200,map05134	M00009,M00011,M00149,M00173,M00374,M00376	FAD_binding_2,Succ_DH_flav_C	Bacteria	Proteobacteria	Betaproteobacteria	NA	NA	NA	TCA	no	sdhA	Succinate dehydrogenase flavoprotein subunit	1.3.5.1	COG1053
588	hard_filtered_transcripts_cluster_NODE_117072_length_1650_cov_25.182625_g60847_i0_1	K00239	no	K00239	COG1053	no	FAD binding domain [PF00890.28]	C	ko00020,ko00190,ko00650,ko00720,ko01100,ko01110,ko01120,ko01130,ko01200,ko05134,map00020,map00190,map00650,map00720,map01100,map01110,map01120,map01130,map01200,map05134	M00009,M00011,M00149,M00173,M00374,M00376	FAD_binding_2,Succ_DH_flav_C	Bacteria	Bacteroidetes	Sphingobacteriia	Sphingobacteriales	Sphingobacteriaceae	NA	TCA	no	sdhA	Succinate dehydrogenase flavoprotein subunit	1.3.5.1	COG1053
589	hard_filtered_transcripts_cluster_NODE_118015_length_1640_cov_21.934269_g61556_i0_1	K00239	no	K00239	COG1053	no	Fumarate reductase flavoprotein C-term [PF02910.24]	C	ko00020,ko00190,ko00650,ko00720,ko01100,ko01110,ko01120,ko01130,ko01200,ko05134,map00020,map00190,map00650,map00720,map01100,map01110,map01120,map01130,map01200,map05134	M00009,M00011,M00149,M00173,M00374,M00376	FAD_binding_2,Succ_DH_flav_C	Bacteria	Bacteroidetes	Cytophagia	Cytophagales	NA	NA	TCA	no	sdhA	Succinate dehydrogenase flavoprotein subunit	1.3.5.1	COG1053
590	hard_filtered_transcripts_cluster_NODE_1194_length_23592_cov_42.990901_g133_i2_27	K00239	K00239	K00239	COG1053	succinate dehydrogenase flavoprotein subunit [EC:1.3.5.1]	FAD binding domain [PF00890.28]; Fumarate reductase flavoprotein C-term [PF02910.24]	C	ko00020,ko00190,ko00650,ko00720,ko01100,ko01110,ko01120,ko01130,ko01200,ko05134,map00020,map00190,map00650,map00720,map01100,map01110,map01120,map01130,map01200,map05134	M00009,M00011,M00149,M00173,M00374,M00376	FAD_binding_2,Succ_DH_flav_C	Bacteria	Proteobacteria	Betaproteobacteria	Rhodocyclales	NA	NA	TCA	no	sdhA	Succinate dehydrogenase flavoprotein subunit	1.3.5.1	COG1053
591	hard_filtered_transcripts_cluster_NODE_131067_length_1520_cov_3.592260_g71572_i0_1	K00239	K00239	K00239	COG1053	succinate dehydrogenase flavoprotein subunit [EC:1.3.5.1]	FAD binding domain [PF00890.28]	C	ko00020,ko00190,ko00650,ko00720,ko01100,ko01110,ko01120,ko01130,ko01200,ko05134,map00020,map00190,map00650,map00720,map01100,map01110,map01120,map01130,map01200,map05134	M00009,M00011,M00149,M00173,M00374,M00376	FAD_binding_2,Succ_DH_flav_C	Bacteria	Proteobacteria	Betaproteobacteria	Burkholderiales	Comamonadaceae	NA	TCA	no	sdhA	Succinate dehydrogenase flavoprotein subunit	1.3.5.1	COG1053
592	hard_filtered_transcripts_cluster_NODE_14058_length_7066_cov_13.008294_g3282_i0_1	K00239	no	K00239	COG1053	no	Fumarate reductase flavoprotein C-term [PF02910.24]; FAD binding domain [PF00890.28]	C	ko00020,ko00190,ko00650,ko00720,ko01100,ko01110,ko01120,ko01130,ko01200,ko05134,map00020,map00190,map00650,map00720,map01100,map01110,map01120,map01130,map01200,map05134	M00009,M00011,M00149,M00173,M00374,M00376	FAD_binding_2,Succ_DH_flav_C	Bacteria	Proteobacteria	Betaproteobacteria	Burkholderiales	NA	NA	TCA	no	sdhA	Succinate dehydrogenase flavoprotein subunit	1.3.5.1	COG1053
593	hard_filtered_transcripts_cluster_NODE_17134_length_6280_cov_6.829225_g4216_i0_2	K00239	K00239	K00239	COG1053	succinate dehydrogenase flavoprotein subunit [EC:1.3.5.1]	FAD binding domain [PF00890.28]; Fumarate reductase flavoprotein C-term [PF02910.24]	C	ko00020,ko00190,ko00650,ko00720,ko01100,ko01110,ko01120,ko01130,ko01200,ko05134,map00020,map00190,map00650,map00720,map01100,map01110,map01120,map01130,map01200,map05134	M00009,M00011,M00149,M00173,M00374,M00376	FAD_binding_2,Succ_DH_flav_C	Bacteria	NA	NA	NA	NA	NA	TCA	no	sdhA	Succinate dehydrogenase flavoprotein subunit	1.3.5.1	COG1053
594	hard_filtered_transcripts_cluster_NODE_23440_length_5143_cov_22.191519_g511_i9_2	K00239	K00239	K00239	COG1053	succinate dehydrogenase flavoprotein subunit [EC:1.3.5.1]	FAD binding domain [PF00890.28]; Fumarate reductase flavoprotein C-term [PF02910.24]	C	ko00020,ko00190,ko00650,ko00720,ko01100,ko01110,ko01120,ko01130,ko01200,ko05134,map00020,map00190,map00650,map00720,map01100,map01110,map01120,map01130,map01200,map05134	M00009,M00011,M00149,M00173,M00374,M00376	FAD_binding_2,Succ_DH_flav_C	Bacteria	Proteobacteria	Gammaproteobacteria	NA	NA	NA	TCA	no	sdhA	Succinate dehydrogenase flavoprotein subunit	1.3.5.1	COG1053
595	hard_filtered_transcripts_cluster_NODE_27383_length_4644_cov_29.838766_g7790_i0_3	K00239	K00239	K00239	COG1053	succinate dehydrogenase flavoprotein subunit [EC:1.3.5.1]	FAD binding domain [PF00890.28]; Fumarate reductase flavoprotein C-term [PF02910.24]	C	ko00020,ko00190,ko00650,ko00720,ko01100,ko01110,ko01120,ko01130,ko01200,ko05134,map00020,map00190,map00650,map00720,map01100,map01110,map01120,map01130,map01200,map05134	M00009,M00011,M00149,M00173,M00374,M00376	FAD_binding_2,Succ_DH_flav_C	Bacteria	Proteobacteria	Gammaproteobacteria	NA	Candidatus Competibacteraceae	NA	TCA	no	sdhA	Succinate dehydrogenase flavoprotein subunit	1.3.5.1	COG1053
596	hard_filtered_transcripts_cluster_NODE_29264_length_4445_cov_23.929552_g511_i13_4	K00239	K00239	K00239	COG1053	succinate dehydrogenase flavoprotein subunit [EC:1.3.5.1]	FAD binding domain [PF00890.28]; Fumarate reductase flavoprotein C-term [PF02910.24]	C	ko00020,ko00190,ko00650,ko00720,ko01100,ko01110,ko01120,ko01130,ko01200,ko05134,map00020,map00190,map00650,map00720,map01100,map01110,map01120,map01130,map01200,map05134	M00009,M00011,M00149,M00173,M00374,M00376	FAD_binding_2,Succ_DH_flav_C	Bacteria	Proteobacteria	Gammaproteobacteria	NA	NA	NA	TCA	no	sdhA	Succinate dehydrogenase flavoprotein subunit	1.3.5.1	COG1053
597	hard_filtered_transcripts_cluster_NODE_32708_length_4121_cov_61.561512_g9924_i0_4	K00239	K00239	K00239	COG1053	succinate dehydrogenase flavoprotein subunit [EC:1.3.5.1]	FAD binding domain [PF00890.28]; Fumarate reductase flavoprotein C-term [PF02910.24]	C	ko00020,ko00190,ko00650,ko00720,ko01100,ko01110,ko01120,ko01130,ko01200,ko05134,map00020,map00190,map00650,map00720,map01100,map01110,map01120,map01130,map01200,map05134	M00009,M00011,M00149,M00173,M00374,M00376	FAD_binding_2,Succ_DH_flav_C	Bacteria	NA	NA	NA	NA	NA	TCA	no	sdhA	Succinate dehydrogenase flavoprotein subunit	1.3.5.1	COG1053
598	hard_filtered_transcripts_cluster_NODE_3504_length_14772_cov_15.313491_g627_i0_5	K00239	K00239	K00239	COG1053	succinate dehydrogenase flavoprotein subunit [EC:1.3.5.1]	FAD binding domain [PF00890.28]; Fumarate reductase flavoprotein C-term [PF02910.24]	C	ko00020,ko00190,ko00650,ko00720,ko01100,ko01110,ko01120,ko01130,ko01200,ko05134,map00020,map00190,map00650,map00720,map01100,map01110,map01120,map01130,map01200,map05134	M00009,M00011,M00149,M00173,M00374,M00376	FAD_binding_2,Succ_DH_flav_C	Bacteria	Proteobacteria	Alphaproteobacteria	NA	NA	NA	TCA	no	sdhA	Succinate dehydrogenase flavoprotein subunit	1.3.5.1	COG1053
599	hard_filtered_transcripts_cluster_NODE_35308_length_3911_cov_7.873632_g10996_i0_1	K00239	K00239	K00239	COG1053	succinate dehydrogenase flavoprotein subunit [EC:1.3.5.1]	FAD binding domain [PF00890.28]; Fumarate reductase flavoprotein C-term [PF02910.24]	C	ko00020,ko00190,ko00650,ko00720,ko01100,ko01110,ko01120,ko01130,ko01200,ko05134,map00020,map00190,map00650,map00720,map01100,map01110,map01120,map01130,map01200,map05134	M00009,M00011,M00149,M00173,M00374,M00376	FAD_binding_2,Succ_DH_flav_C	Bacteria	Verrucomicrobia	NA	NA	NA	NA	TCA	no	sdhA	Succinate dehydrogenase flavoprotein subunit	1.3.5.1	COG1053
600	hard_filtered_transcripts_cluster_NODE_40027_length_3589_cov_60.365472_g13108_i0_2	K00239	K00239	K00239	COG1053	succinate dehydrogenase flavoprotein subunit [EC:1.3.5.1]	FAD binding domain [PF00890.28]; Fumarate reductase flavoprotein C-term [PF02910.24]	C	ko00020,ko00190,ko00650,ko00720,ko01100,ko01110,ko01120,ko01130,ko01200,ko05134,map00020,map00190,map00650,map00720,map01100,map01110,map01120,map01130,map01200,map05134	M00009,M00011,M00149,M00173,M00374,M00376	FAD_binding_2,Succ_DH_flav_C	Bacteria	Bacteroidetes	Flavobacteriia	Flavobacteriales	Weeksellaceae	NA	TCA	no	sdhA	Succinate dehydrogenase flavoprotein subunit	1.3.5.1	COG1053
601	hard_filtered_transcripts_cluster_NODE_43658_length_3381_cov_7.608827_g14783_i0_4	K00239	K00239	K00239	COG1053	succinate dehydrogenase flavoprotein subunit [EC:1.3.5.1]	FAD binding domain [PF00890.28]; Fumarate reductase flavoprotein C-term [PF02910.24]	C	ko00020,ko00190,ko00650,ko00720,ko01100,ko01110,ko01120,ko01130,ko01200,ko05134,map00020,map00190,map00650,map00720,map01100,map01110,map01120,map01130,map01200,map05134	M00009,M00011,M00149,M00173,M00374,M00376	FAD_binding_2,Succ_DH_flav_C	Bacteria	Proteobacteria	Betaproteobacteria	NA	NA	NA	TCA	no	sdhA	Succinate dehydrogenase flavoprotein subunit	1.3.5.1	COG1053
602	hard_filtered_transcripts_cluster_NODE_45223_length_3297_cov_55.476737_g15544_i0_2	K00239	K00239	K00239	COG1053	succinate dehydrogenase flavoprotein subunit [EC:1.3.5.1]	FAD binding domain [PF00890.28]; Fumarate reductase flavoprotein C-term [PF02910.24]	C	ko00020,ko00190,ko00650,ko00720,ko01100,ko01110,ko01120,ko01130,ko01200,ko05134,map00020,map00190,map00650,map00720,map01100,map01110,map01120,map01130,map01200,map05134	M00009,M00011,M00149,M00173,M00374,M00376	FAD_binding_2,Succ_DH_flav_C	Bacteria	Proteobacteria	Gammaproteobacteria	NA	NA	NA	TCA	no	sdhA	Succinate dehydrogenase flavoprotein subunit	1.3.5.1	COG1053
603	hard_filtered_transcripts_cluster_NODE_51237_length_3018_cov_21.126655_g3282_i2_4	K00239	K00239	K00239	COG1053	succinate dehydrogenase flavoprotein subunit [EC:1.3.5.1]	FAD binding domain [PF00890.28]; Fumarate reductase flavoprotein C-term [PF02910.24]	C	ko00020,ko00190,ko00650,ko00720,ko01100,ko01110,ko01120,ko01130,ko01200,ko05134,map00020,map00190,map00650,map00720,map01100,map01110,map01120,map01130,map01200,map05134	M00009,M00011,M00149,M00173,M00374,M00376	FAD_binding_2,Succ_DH_flav_C	Bacteria	Proteobacteria	Betaproteobacteria	NA	NA	NA	TCA	no	sdhA	Succinate dehydrogenase flavoprotein subunit	1.3.5.1	COG1053
604	hard_filtered_transcripts_cluster_NODE_54066_length_2900_cov_33.117085_g20000_i0_4	K00239	K00239	K00239	COG1053	succinate dehydrogenase flavoprotein subunit [EC:1.3.5.1]	FAD binding domain [PF00890.28]	C	ko00020,ko00190,ko00650,ko00720,ko01100,ko01110,ko01120,ko01130,ko01200,ko05134,map00020,map00190,map00650,map00720,map01100,map01110,map01120,map01130,map01200,map05134	M00009,M00011,M00149,M00173,M00374,M00376	FAD_binding_2,Succ_DH_flav_C	Bacteria	Proteobacteria	Betaproteobacteria	Burkholderiales	NA	NA	TCA	no	sdhA	Succinate dehydrogenase flavoprotein subunit	1.3.5.1	COG1053
605	hard_filtered_transcripts_cluster_NODE_6369_length_11064_cov_77.137840_g133_i8_6	K00239	K00239	K00239	COG1053	succinate dehydrogenase flavoprotein subunit [EC:1.3.5.1]	FAD binding domain [PF00890.28]; Fumarate reductase flavoprotein C-term [PF02910.24]	C	ko00020,ko00190,ko00650,ko00720,ko01100,ko01110,ko01120,ko01130,ko01200,ko05134,map00020,map00190,map00650,map00720,map01100,map01110,map01120,map01130,map01200,map05134	M00009,M00011,M00149,M00173,M00374,M00376	FAD_binding_2,Succ_DH_flav_C	Bacteria	Proteobacteria	Betaproteobacteria	Rhodocyclales	NA	NA	TCA	no	sdhA	Succinate dehydrogenase flavoprotein subunit	1.3.5.1	COG1053
606	hard_filtered_transcripts_cluster_NODE_79220_length_2197_cov_76.873823_g34489_i0_1	K00239	no	K00239	COG1053	no	FAD binding domain [PF00890.28]	C	ko00020,ko00190,ko00650,ko00720,ko01100,ko01110,ko01120,ko01130,ko01200,ko05134,map00020,map00190,map00650,map00720,map01100,map01110,map01120,map01130,map01200,map05134	M00009,M00011,M00149,M00173,M00374,M00376	FAD_binding_2,Succ_DH_flav_C	Bacteria	Verrucomicrobia	NA	NA	NA	NA	TCA	no	sdhA	Succinate dehydrogenase flavoprotein subunit	1.3.5.1	COG1053
607	hard_filtered_transcripts_cluster_NODE_9061_length_9108_cov_8.180299_g1962_i0_4	K00239	K00239	K00239	COG1053	succinate dehydrogenase flavoprotein subunit [EC:1.3.5.1]	FAD binding domain [PF00890.28]; Fumarate reductase flavoprotein C-term [PF02910.24]	C	ko00020,ko00190,ko00650,ko00720,ko01100,ko01110,ko01120,ko01130,ko01200,ko05134,map00020,map00190,map00650,map00720,map01100,map01110,map01120,map01130,map01200,map05134	M00009,M00011,M00149,M00173,M00374,M00376	FAD_binding_2,Succ_DH_flav_C	Bacteria	Verrucomicrobia	Verrucomicrobiae	NA	NA	NA	TCA	no	sdhA	Succinate dehydrogenase flavoprotein subunit	1.3.5.1	COG1053
608	hard_filtered_transcripts_cluster_NODE_34797_length_3948_cov_106.149935_g10788_i0_4	K00239	K00239	K00239	COG1053	succinate dehydrogenase flavoprotein subunit [EC:1.3.5.1]	FAD binding domain [PF00890.28]; Fumarate reductase flavoprotein C-term [PF02910.24]	C	ko00020,ko00190,ko00650,ko00720,ko01100,ko01110,ko01120,ko01130,ko01200,ko05134,map00020,map00190,map00650,map00720,map01100,map01110,map01120,map01130,map01200,map05134	M00009,M00011,M00149,M00173,M00374,M00376	FAD_binding_2,Succ_DH_flav_C	Bacteria	Proteobacteria	Betaproteobacteria	Rhodocyclales	Rhodocyclaceae	Propionivibrio	TCA	no	sdhA	Succinate dehydrogenase flavoprotein subunit	1.3.5.1	COG1053
609	hard_filtered_transcripts_cluster_NODE_4659_length_12903_cov_1036.285191_g1_i2725_8	K00239	K00239	K00239	COG1053	succinate dehydrogenase flavoprotein subunit [EC:1.3.5.1]	FAD binding domain [PF00890.28]; Fumarate reductase flavoprotein C-term [PF02910.24]	C	ko00020,ko00190,ko00650,ko00720,ko01100,ko01110,ko01120,ko01130,ko01200,ko05134,map00020,map00190,map00650,map00720,map01100,map01110,map01120,map01130,map01200,map05134	M00009,M00011,M00149,M00173,M00374,M00376	FAD_binding_2,Succ_DH_flav_C	Bacteria	Proteobacteria	Betaproteobacteria	Rhodocyclales	Rhodocyclaceae	Propionivibrio	TCA	no	sdhA	Succinate dehydrogenase flavoprotein subunit	1.3.5.1	COG1053
610	hard_filtered_transcripts_cluster_NODE_83820_length_2107_cov_41.404621_g37418_i0_4	K00239	no	K00239	COG1053	no	FAD binding domain [PF00890.28]	C	ko00020,ko00190,ko00650,ko00720,ko01100,ko01110,ko01120,ko01130,ko01200,ko05134,map00020,map00190,map00650,map00720,map01100,map01110,map01120,map01130,map01200,map05134	M00009,M00011,M00149,M00173,M00374,M00376	FAD_binding_2,Succ_DH_flav_C	Bacteria	Proteobacteria	Betaproteobacteria	Rhodocyclales	Rhodocyclaceae	Propionivibrio	TCA	no	sdhA	Succinate dehydrogenase flavoprotein subunit	1.3.5.1	COG1053
611	hard_filtered_transcripts_cluster_NODE_52451_length_2967_cov_4.656876_g19172_i0_5	K00239	no	K00239	COG1053	no	Fumarate reductase flavoprotein C-term [PF02910.24]; FAD binding domain [PF00890.28]	C	ko00020,ko00190,ko00650,ko00720,ko01100,ko01110,ko01120,ko01130,ko01200,ko05134,map00020,map00190,map00650,map00720,map01100,map01110,map01120,map01130,map01200,map05134	M00009,M00011,M00149,M00173,M00374,M00376	FAD_binding_2,Succ_DH_flav_C	Bacteria	Proteobacteria	Gammaproteobacteria	Xanthomonadales	Xanthomonadaceae	Pseudoxanthomonas	TCA	no	sdhA	Succinate dehydrogenase flavoprotein subunit	1.3.5.1	COG1053
612	hard_filtered_transcripts_cluster_NODE_54687_length_2878_cov_3.935116_g19172_i1_5	K00239	no	K00239	COG1053	no	Fumarate reductase flavoprotein C-term [PF02910.24]; FAD binding domain [PF00890.28]	C	ko00020,ko00190,ko00650,ko00720,ko01100,ko01110,ko01120,ko01130,ko01200,ko05134,map00020,map00190,map00650,map00720,map01100,map01110,map01120,map01130,map01200,map05134	M00009,M00011,M00149,M00173,M00374,M00376	FAD_binding_2,Succ_DH_flav_C	Bacteria	Proteobacteria	Gammaproteobacteria	Xanthomonadales	Xanthomonadaceae	Pseudoxanthomonas	TCA	no	sdhA	Succinate dehydrogenase flavoprotein subunit	1.3.5.1	COG1053
613	hard_filtered_transcripts_cluster_NODE_22882_length_5227_cov_115.360691_g6151_i0_4	K00239	K00239	K00239	COG1053	succinate dehydrogenase flavoprotein subunit [EC:1.3.5.1]	FAD binding domain [PF00890.28]; Fumarate reductase flavoprotein C-term [PF02910.24]	C	ko00020,ko00190,ko00650,ko00720,ko01100,ko01110,ko01120,ko01130,ko01200,ko05134,map00020,map00190,map00650,map00720,map01100,map01110,map01120,map01130,map01200,map05134	M00009,M00011,M00149,M00173,M00374,M00376	FAD_binding_2,Succ_DH_flav_C	Bacteria	Proteobacteria	Betaproteobacteria	Burkholderiales	Comamonadaceae	Ramlibacter	TCA	no	sdhA	Succinate dehydrogenase flavoprotein subunit	1.3.5.1	COG1053
614	hard_filtered_transcripts_cluster_NODE_15837_length_6586_cov_160.507600_g3788_i0_4	K00239	K00239	K00239	COG1053	succinate dehydrogenase flavoprotein subunit [EC:1.3.5.1]	FAD binding domain [PF00890.28]; Fumarate reductase flavoprotein C-term [PF02910.24]	C	ko00020,ko00190,ko00650,ko00720,ko01100,ko01110,ko01120,ko01130,ko01200,ko05134,map00020,map00190,map00650,map00720,map01100,map01110,map01120,map01130,map01200,map05134	M00009,M00011,M00149,M00173,M00374,M00376	FAD_binding_2,Succ_DH_flav_C	Bacteria	Proteobacteria	Betaproteobacteria	Burkholderiales	Comamonadaceae	Rhodoferax	TCA	no	sdhA	Succinate dehydrogenase flavoprotein subunit	1.3.5.1	COG1053
615	hard_filtered_transcripts_cluster_NODE_63961_length_2570_cov_26.876252_g25418_i0_1	K00239	no	K00239	COG1053	no	FAD binding domain [PF00890.28]	C	ko00020,ko00190,ko00650,ko00720,ko01100,ko01110,ko01120,ko01130,ko01200,ko05134,map00020,map00190,map00650,map00720,map01100,map01110,map01120,map01130,map01200,map05134	M00009,M00011,M00149,M00173,M00374,M00376	FAD_binding_2,Succ_DH_flav_C	Bacteria	Bacteroidetes	Chitinophagia	Chitinophagales	Chitinophagaceae	Sediminibacterium	TCA	no	sdhA	Succinate dehydrogenase flavoprotein subunit	1.3.5.1	COG1053
616	hard_filtered_transcripts_cluster_NODE_2417_length_17292_cov_9.643998_g429_i0_8	K00239	K00239	K00239	COG1053	succinate dehydrogenase flavoprotein subunit [EC:1.3.5.1]	FAD binding domain [PF00890.28]; Fumarate reductase flavoprotein C-term [PF02910.24]	C	ko00020,ko00190,ko00650,ko00720,ko01100,ko01110,ko01120,ko01130,ko01200,ko05134,map00020,map00190,map00650,map00720,map01100,map01110,map01120,map01130,map01200,map05134	M00009,M00011,M00149,M00173,M00374,M00376	FAD_binding_2,Succ_DH_flav_C	Bacteria	Proteobacteria	Betaproteobacteria	Burkholderiales	Comamonadaceae	Simplicispira	TCA	no	sdhA	Succinate dehydrogenase flavoprotein subunit	1.3.5.1	COG1053
617	hard_filtered_transcripts_cluster_NODE_57532_length_2775_cov_17.071429_g21823_i0_1	K00239	no	K00239	COG1053	no	Fumarate reductase flavoprotein C-term [PF02910.24]; FAD binding domain [PF00890.28]	C	ko00020,ko00190,ko00650,ko00720,ko01100,ko01110,ko01120,ko01130,ko01200,ko05134,map00020,map00190,map00650,map00720,map01100,map01110,map01120,map01130,map01200,map05134	M00009,M00011,M00149,M00173,M00374,M00376	FAD_binding_2,Succ_DH_flav_C	Bacteria	Proteobacteria	Gammaproteobacteria	Thiotrichales	Thiotrichaceae	Thiothrix	TCA	no	sdhA	Succinate dehydrogenase flavoprotein subunit	1.3.5.1	COG1053
618	hard_filtered_transcripts_cluster_NODE_68969_length_2432_cov_21.768546_g28272_i0_1	K00239	no	K00239	COG1053	no	FAD binding domain [PF00890.28]	C	ko00020,ko00190,ko00650,ko00720,ko01100,ko01110,ko01120,ko01130,ko01200,ko05134,map00020,map00190,map00650,map00720,map01100,map01110,map01120,map01130,map01200,map05134	M00009,M00011,M00149,M00173,M00374,M00376	FAD_binding_2,Succ_DH_flav_C	Bacteria	Bacteroidetes	Bacteroidia	Bacteroidales	Williamwhitmaniaceae	Williamwhitmania	TCA	no	sdhA	Succinate dehydrogenase flavoprotein subunit	1.3.5.1	COG1053
619	hard_filtered_transcripts_cluster_NODE_7547_length_10079_cov_7.253448_g1542_i0_1	K00239	K00239	K00239	COG1053	succinate dehydrogenase flavoprotein subunit [EC:1.3.5.1]	FAD binding domain [PF00890.28]; Fumarate reductase flavoprotein C-term [PF02910.24]	C	ko00020,ko00190,ko00650,ko00720,ko01100,ko01110,ko01120,ko01130,ko01200,ko05134,map00020,map00190,map00650,map00720,map01100,map01110,map01120,map01130,map01200,map05134	M00009,M00011,M00149,M00173,M00374,M00376	FAD_binding_2,Succ_DH_flav_C	Bacteria	Proteobacteria	Betaproteobacteria	Rhodocyclales	Zoogloeaceae	Zoogloea	TCA	no	sdhA	Succinate dehydrogenase flavoprotein subunit	1.3.5.1	COG1053
620	hard_filtered_transcripts_cluster_NODE_90645_length_1990_cov_4.165363_g41943_i0_4	K00239	no	K00239	COG1053	no	Fumarate reductase flavoprotein C-term [PF02910.24]	C	ko00020,ko00190,ko00650,ko00720,ko01100,ko01110,ko01120,ko01130,ko01200,ko05134,map00020,map00190,map00650,map00720,map01100,map01110,map01120,map01130,map01200,map05134	M00009,M00011,M00149,M00173,M00374,M00376	FAD_binding_2,Succ_DH_flav_C	Bacteria	Proteobacteria	Betaproteobacteria	Rhodocyclales	Zoogloeaceae	Zoogloea	TCA	no	sdhA	Succinate dehydrogenase flavoprotein subunit	1.3.5.1	COG1053
621	hard_filtered_transcripts_cluster_NODE_48904_length_3120_cov_8.661634_g17356_i0_4	K00239	K00239	K00239,K00244	COG1053	succinate dehydrogenase flavoprotein subunit [EC:1.3.5.1]	FAD binding domain [PF00890.28]; Fumarate reductase flavoprotein C-term [PF02910.24]	C	ko00020,ko00190,ko00620,ko00650,ko00720,ko01100,ko01110,ko01120,ko01130,ko01200,ko02020,ko05134,map00020,map00190,map00620,map00650,map00720,map01100,map01110,map01120,map01130,map01200,map02020,map05134	M00009,M00011,M00149,M00150,M00173,M00374,M00376	FAD_binding_2,Succ_DH_flav_C	Bacteria	Chloroflexi	NA	NA	NA	NA	TCA	no	sdhA	Succinate dehydrogenase flavoprotein subunit	1.3.5.1	COG1053
622	hard_filtered_transcripts_cluster_NODE_102203_length_1823_cov_3.554857_g50022_i0_3	K00240	K00240	K00240	COG0479	succinate dehydrogenase iron-sulfur subunit [EC:1.3.5.1]	2Fe-2S iron-sulfur cluster binding domain [PF13085.10]; 4Fe-4S dicluster domain [PF13183.10]; 4Fe-4S dicluster domain [PF13534.10]; 4Fe-4S dicluster domain [PF13237.10]	C	ko00020,ko00190,ko00650,ko00720,ko01100,ko01110,ko01120,ko01130,ko01200,map00020,map00190,map00650,map00720,map01100,map01110,map01120,map01130,map01200	M00009,M00011,M00149,M00173,M00374,M00376	Fer2_3,Fer4_17,Fer4_8	Bacteria	Proteobacteria	Betaproteobacteria	Burkholderiales	Comamonadaceae	Acidovorax	TCA	no	sdhB	Succinate dehydrogenase iron-sulfur subunit	1.3.5.1	COG0479
623	hard_filtered_transcripts_cluster_NODE_41_length_54433_cov_60.536737_g14_i0_5	K00240	K00240	K00240	COG0479	succinate dehydrogenase iron-sulfur subunit [EC:1.3.5.1]	2Fe-2S iron-sulfur cluster binding domain [PF13085.10]; 4Fe-4S dicluster domain [PF13183.10]; 4Fe-4S dicluster domain [PF13534.10]; 4Fe-4S dicluster domain [PF13237.10]	C	ko00020,ko00190,ko00650,ko00720,ko01100,ko01110,ko01120,ko01130,ko01200,map00020,map00190,map00650,map00720,map01100,map01110,map01120,map01130,map01200	M00009,M00011,M00149,M00173,M00374,M00376	Fer2_3,Fer4_17	Bacteria	Proteobacteria	Betaproteobacteria	Rhodocyclales	Azonexaceae	Azonexus	TCA	no	sdhB	Succinate dehydrogenase iron-sulfur subunit	1.3.5.1	COG0479
624	hard_filtered_transcripts_cluster_NODE_92194_length_1966_cov_3.815108_g43003_i0_3	K00240	K00240	K00240	COG0479	succinate dehydrogenase iron-sulfur subunit [EC:1.3.5.1]	4Fe-4S dicluster domain [PF13183.10]; 4Fe-4S dicluster domain [PF13534.10]; 4Fe-4S dicluster domain [PF13237.10]	C	ko00020,ko00190,ko00650,ko00720,ko01100,ko01110,ko01120,ko01130,ko01200,map00020,map00190,map00650,map00720,map01100,map01110,map01120,map01130,map01200	M00009,M00011,M00149,M00173,M00374,M00376	Fer2_3,Fer4_17,Fer4_8	Bacteria	Proteobacteria	Betaproteobacteria	Burkholderiales	Comamonadaceae	Caenimonas	TCA	no	sdhB	Succinate dehydrogenase iron-sulfur subunit	1.3.5.1	COG0479
625	hard_filtered_transcripts_cluster_NODE_12688_length_7513_cov_366.819086_g1_i6432_6	K00240	no	K00240	COG0479	no	4Fe-4S dicluster domain [PF13183.10]; 4Fe-4S dicluster domain [PF13534.10]	C	ko00020,ko00190,ko00650,ko00720,ko01100,ko01110,ko01120,ko01130,ko01200,map00020,map00190,map00650,map00720,map01100,map01110,map01120,map01130,map01200	M00009,M00011,M00149,M00173,M00374,M00376	Fer2_3,Fer4_17,Fer4_8	Bacteria	Proteobacteria	Betaproteobacteria	NA	NA	Candidatus Accumulibacter	TCA	no	sdhB	Succinate dehydrogenase iron-sulfur subunit	1.3.5.1	COG0479
626	hard_filtered_transcripts_cluster_NODE_13664_length_7181_cov_161.421778_g3171_i0_2	K00240	K00240	K00240	COG0479	succinate dehydrogenase iron-sulfur subunit [EC:1.3.5.1]	2Fe-2S iron-sulfur cluster binding domain [PF13085.10]; 4Fe-4S dicluster domain [PF13183.10]; 4Fe-4S dicluster domain [PF13534.10]; 4Fe-4S dicluster domain [PF13237.10]	C	ko00020,ko00190,ko00650,ko00720,ko01100,ko01110,ko01120,ko01130,ko01200,map00020,map00190,map00650,map00720,map01100,map01110,map01120,map01130,map01200	M00009,M00011,M00149,M00173,M00374,M00376	Fer2_3,Fer4_17,Fer4_8	Bacteria	Proteobacteria	Betaproteobacteria	NA	NA	Candidatus Accumulibacter	TCA	no	sdhB	Succinate dehydrogenase iron-sulfur subunit	1.3.5.1	COG0479
627	hard_filtered_transcripts_cluster_NODE_20358_length_5626_cov_323.739960_g5255_i0_5	K00240	K00240	K00240	COG0479	succinate dehydrogenase iron-sulfur subunit [EC:1.3.5.1]	2Fe-2S iron-sulfur cluster binding domain [PF13085.10]; 4Fe-4S dicluster domain [PF13183.10]; 4Fe-4S dicluster domain [PF13534.10]; 4Fe-4S dicluster domain [PF13237.10]	C	ko00020,ko00190,ko00650,ko00720,ko01100,ko01110,ko01120,ko01130,ko01200,map00020,map00190,map00650,map00720,map01100,map01110,map01120,map01130,map01200	M00009,M00011,M00149,M00173,M00374,M00376	Fer2_3,Fer4_17,Fer4_8	Bacteria	Proteobacteria	Betaproteobacteria	NA	NA	Candidatus Accumulibacter	TCA	no	sdhB	Succinate dehydrogenase iron-sulfur subunit	1.3.5.1	COG0479
628	hard_filtered_transcripts_cluster_NODE_2195_length_18067_cov_154.855063_g1_i1370_5	K00240	K00240	K00240	COG0479	succinate dehydrogenase iron-sulfur subunit [EC:1.3.5.1]	2Fe-2S iron-sulfur cluster binding domain [PF13085.10]; 4Fe-4S dicluster domain [PF13183.10]; 4Fe-4S dicluster domain [PF13534.10]; 4Fe-4S dicluster domain [PF13237.10]	C	ko00020,ko00190,ko00650,ko00720,ko01100,ko01110,ko01120,ko01130,ko01200,map00020,map00190,map00650,map00720,map01100,map01110,map01120,map01130,map01200	M00009,M00011,M00149,M00173,M00374,M00376	Fer2_3,Fer4_17,Fer4_8	Bacteria	Proteobacteria	Betaproteobacteria	NA	NA	Candidatus Accumulibacter	TCA	no	sdhB	Succinate dehydrogenase iron-sulfur subunit	1.3.5.1	COG0479
629	hard_filtered_transcripts_cluster_NODE_22320_length_5311_cov_341.682703_g1_i9892_4	K00240	K00240	K00240	COG0479	succinate dehydrogenase iron-sulfur subunit [EC:1.3.5.1]	2Fe-2S iron-sulfur cluster binding domain [PF13085.10]; 4Fe-4S dicluster domain [PF13183.10]; 4Fe-4S dicluster domain [PF13534.10]; 4Fe-4S dicluster domain [PF13237.10]	C	ko00020,ko00190,ko00650,ko00720,ko01100,ko01110,ko01120,ko01130,ko01200,map00020,map00190,map00650,map00720,map01100,map01110,map01120,map01130,map01200	M00009,M00011,M00149,M00173,M00374,M00376	Fer2_3,Fer4_17,Fer4_8	Bacteria	Proteobacteria	Betaproteobacteria	NA	NA	Candidatus Accumulibacter	TCA	no	sdhB	Succinate dehydrogenase iron-sulfur subunit	1.3.5.1	COG0479
630	hard_filtered_transcripts_cluster_NODE_2574_length_16863_cov_768.212031_g1_i1587_17	K00240	K00240	K00240	COG0479	succinate dehydrogenase iron-sulfur subunit [EC:1.3.5.1]	2Fe-2S iron-sulfur cluster binding domain [PF13085.10]; 4Fe-4S dicluster domain [PF13183.10]; 4Fe-4S dicluster domain [PF13534.10]; 4Fe-4S dicluster domain [PF13237.10]	C	ko00020,ko00190,ko00650,ko00720,ko01100,ko01110,ko01120,ko01130,ko01200,map00020,map00190,map00650,map00720,map01100,map01110,map01120,map01130,map01200	M00009,M00011,M00149,M00173,M00374,M00376	Fer2_3,Fer4_17,Fer4_8	Bacteria	Proteobacteria	Betaproteobacteria	NA	NA	Candidatus Accumulibacter	TCA	no	sdhB	Succinate dehydrogenase iron-sulfur subunit	1.3.5.1	COG0479
631	hard_filtered_transcripts_cluster_NODE_2641_length_16673_cov_157.923855_g464_i0_1	K00240	no	K00240	COG0479	no	no	C	ko00020,ko00190,ko00650,ko00720,ko01100,ko01110,ko01120,ko01130,ko01200,map00020,map00190,map00650,map00720,map01100,map01110,map01120,map01130,map01200	M00009,M00011,M00149,M00173,M00374,M00376	Fer2_3,Fer4_17,Fer4_8	Bacteria	Proteobacteria	Betaproteobacteria	NA	NA	Candidatus Accumulibacter	TCA	no	sdhB	Succinate dehydrogenase iron-sulfur subunit	1.3.5.1	COG0479
632	hard_filtered_transcripts_cluster_NODE_2693_length_16549_cov_159.012078_g464_i1_1	K00240	no	K00240	COG0479	no	no	C	ko00020,ko00190,ko00650,ko00720,ko01100,ko01110,ko01120,ko01130,ko01200,map00020,map00190,map00650,map00720,map01100,map01110,map01120,map01130,map01200	M00009,M00011,M00149,M00173,M00374,M00376	Fer2_3,Fer4_17,Fer4_8	Bacteria	Proteobacteria	Betaproteobacteria	NA	NA	Candidatus Accumulibacter	TCA	no	sdhB	Succinate dehydrogenase iron-sulfur subunit	1.3.5.1	COG0479
633	hard_filtered_transcripts_cluster_NODE_2997_length_15779_cov_730.599198_g537_i0_12	K00240	K00240	K00240	COG0479	succinate dehydrogenase iron-sulfur subunit [EC:1.3.5.1]	2Fe-2S iron-sulfur cluster binding domain [PF13085.10]; 4Fe-4S dicluster domain [PF13183.10]; 4Fe-4S dicluster domain [PF13534.10]; 4Fe-4S dicluster domain [PF13237.10]	C	ko00020,ko00190,ko00650,ko00720,ko01100,ko01110,ko01120,ko01130,ko01200,map00020,map00190,map00650,map00720,map01100,map01110,map01120,map01130,map01200	M00009,M00011,M00149,M00173,M00374,M00376	Fer2_3,Fer4_17,Fer4_8	Bacteria	Proteobacteria	Betaproteobacteria	NA	NA	Candidatus Accumulibacter	TCA	no	sdhB	Succinate dehydrogenase iron-sulfur subunit	1.3.5.1	COG0479
634	hard_filtered_transcripts_cluster_NODE_3049_length_15660_cov_1059.253930_g546_i0_12	K00240	K00240	K00240	COG0479	succinate dehydrogenase iron-sulfur subunit [EC:1.3.5.1]	2Fe-2S iron-sulfur cluster binding domain [PF13085.10]; 4Fe-4S dicluster domain [PF13183.10]; 4Fe-4S dicluster domain [PF13534.10]; 4Fe-4S dicluster domain [PF13237.10]	C	ko00020,ko00190,ko00650,ko00720,ko01100,ko01110,ko01120,ko01130,ko01200,map00020,map00190,map00650,map00720,map01100,map01110,map01120,map01130,map01200	M00009,M00011,M00149,M00173,M00374,M00376	Fer2_3,Fer4_17,Fer4_8	Bacteria	Proteobacteria	Betaproteobacteria	NA	NA	Candidatus Accumulibacter	TCA	no	sdhB	Succinate dehydrogenase iron-sulfur subunit	1.3.5.1	COG0479
635	hard_filtered_transcripts_cluster_NODE_305_length_36866_cov_574.892289_g1_i185_34	K00240	K00240	K00240	COG0479	succinate dehydrogenase iron-sulfur subunit [EC:1.3.5.1]	2Fe-2S iron-sulfur cluster binding domain [PF13085.10]; 4Fe-4S dicluster domain [PF13183.10]; 4Fe-4S dicluster domain [PF13534.10]; 4Fe-4S dicluster domain [PF13237.10]	C	ko00020,ko00190,ko00650,ko00720,ko01100,ko01110,ko01120,ko01130,ko01200,map00020,map00190,map00650,map00720,map01100,map01110,map01120,map01130,map01200	M00009,M00011,M00149,M00173,M00374,M00376	Fer2_3,Fer4_17,Fer4_8	Bacteria	Proteobacteria	Betaproteobacteria	NA	NA	Candidatus Accumulibacter	TCA	no	sdhB	Succinate dehydrogenase iron-sulfur subunit	1.3.5.1	COG0479
636	hard_filtered_transcripts_cluster_NODE_3263_length_15199_cov_864.500727_g1_i1968_2	K00240	K00240	K00240	COG0479	succinate dehydrogenase iron-sulfur subunit [EC:1.3.5.1]	2Fe-2S iron-sulfur cluster binding domain [PF13085.10]; 4Fe-4S dicluster domain [PF13183.10]; 4Fe-4S dicluster domain [PF13534.10]; 4Fe-4S dicluster domain [PF13237.10]	C	ko00020,ko00190,ko00650,ko00720,ko01100,ko01110,ko01120,ko01130,ko01200,map00020,map00190,map00650,map00720,map01100,map01110,map01120,map01130,map01200	M00009,M00011,M00149,M00173,M00374,M00376	Fer2_3,Fer4_17,Fer4_8	Bacteria	Proteobacteria	Betaproteobacteria	NA	NA	Candidatus Accumulibacter	TCA	no	sdhB	Succinate dehydrogenase iron-sulfur subunit	1.3.5.1	COG0479
637	hard_filtered_transcripts_cluster_NODE_3839_length_14152_cov_117.536899_g704_i0_10	K00240	K00240	K00240	COG0479	succinate dehydrogenase iron-sulfur subunit [EC:1.3.5.1]	2Fe-2S iron-sulfur cluster binding domain [PF13085.10]; 4Fe-4S dicluster domain [PF13183.10]; 4Fe-4S dicluster domain [PF13534.10]; 4Fe-4S dicluster domain [PF13237.10]	C	ko00020,ko00190,ko00650,ko00720,ko01100,ko01110,ko01120,ko01130,ko01200,map00020,map00190,map00650,map00720,map01100,map01110,map01120,map01130,map01200	M00009,M00011,M00149,M00173,M00374,M00376	Fer2_3,Fer4_17,Fer4_8	Bacteria	Proteobacteria	Betaproteobacteria	NA	NA	Candidatus Accumulibacter	TCA	no	sdhB	Succinate dehydrogenase iron-sulfur subunit	1.3.5.1	COG0479
638	hard_filtered_transcripts_cluster_NODE_43805_length_3373_cov_15.476970_g14861_i0_4	K00240	no	K00240	COG0479	no	no	C	ko00020,ko00190,ko00650,ko00720,ko01100,ko01110,ko01120,ko01130,ko01200,map00020,map00190,map00650,map00720,map01100,map01110,map01120,map01130,map01200	M00009,M00011,M00149,M00173,M00374,M00376	Fer2_3,Fer4_17,Fer4_8	Bacteria	Proteobacteria	Betaproteobacteria	NA	NA	Candidatus Accumulibacter	TCA	no	sdhB	Succinate dehydrogenase iron-sulfur subunit	1.3.5.1	COG0479
639	hard_filtered_transcripts_cluster_NODE_472_length_31659_cov_1510.087697_g1_i285_10	K00240	K00240	K00240	COG0479	succinate dehydrogenase iron-sulfur subunit [EC:1.3.5.1]	2Fe-2S iron-sulfur cluster binding domain [PF13085.10]; 4Fe-4S dicluster domain [PF13183.10]; 4Fe-4S dicluster domain [PF13534.10]; 4Fe-4S dicluster domain [PF13237.10]	C	ko00020,ko00190,ko00650,ko00720,ko01100,ko01110,ko01120,ko01130,ko01200,map00020,map00190,map00650,map00720,map01100,map01110,map01120,map01130,map01200	M00009,M00011,M00149,M00173,M00374,M00376	Fer2_3,Fer4_17,Fer4_8	Bacteria	Proteobacteria	Betaproteobacteria	NA	NA	Candidatus Accumulibacter	TCA	no	sdhB	Succinate dehydrogenase iron-sulfur subunit	1.3.5.1	COG0479
640	hard_filtered_transcripts_cluster_NODE_6253_length_11180_cov_278.493202_g670_i1_5	K00240	K00240	K00240	COG0479	succinate dehydrogenase iron-sulfur subunit [EC:1.3.5.1]	2Fe-2S iron-sulfur cluster binding domain [PF13085.10]; 4Fe-4S dicluster domain [PF13183.10]; 4Fe-4S dicluster domain [PF13534.10]; 4Fe-4S dicluster domain [PF13237.10]	C	ko00020,ko00190,ko00650,ko00720,ko01100,ko01110,ko01120,ko01130,ko01200,map00020,map00190,map00650,map00720,map01100,map01110,map01120,map01130,map01200	M00009,M00011,M00149,M00173,M00374,M00376	Fer2_3,Fer4_17,Fer4_8	Bacteria	Proteobacteria	Betaproteobacteria	NA	NA	Candidatus Accumulibacter	TCA	no	sdhB	Succinate dehydrogenase iron-sulfur subunit	1.3.5.1	COG0479
641	hard_filtered_transcripts_cluster_NODE_7082_length_10443_cov_2462.769045_g1_i3935_6	K00240	K00240	K00240	COG0479	succinate dehydrogenase iron-sulfur subunit [EC:1.3.5.1]	2Fe-2S iron-sulfur cluster binding domain [PF13085.10]; 4Fe-4S dicluster domain [PF13183.10]; 4Fe-4S dicluster domain [PF13534.10]; 4Fe-4S dicluster domain [PF13237.10]	C	ko00020,ko00190,ko00650,ko00720,ko01100,ko01110,ko01120,ko01130,ko01200,map00020,map00190,map00650,map00720,map01100,map01110,map01120,map01130,map01200	M00009,M00011,M00149,M00173,M00374,M00376	Fer2_3,Fer4_17,Fer4_8	Bacteria	Proteobacteria	Betaproteobacteria	NA	NA	Candidatus Accumulibacter	TCA	no	sdhB	Succinate dehydrogenase iron-sulfur subunit	1.3.5.1	COG0479
642	hard_filtered_transcripts_cluster_NODE_7916_length_9811_cov_252.086773_g1_i4341_9	K00240	K00240	K00240	COG0479	succinate dehydrogenase iron-sulfur subunit [EC:1.3.5.1]	2Fe-2S iron-sulfur cluster binding domain [PF13085.10]; 4Fe-4S dicluster domain [PF13183.10]; 4Fe-4S dicluster domain [PF13534.10]; 4Fe-4S dicluster domain [PF13237.10]	C	ko00020,ko00190,ko00650,ko00720,ko01100,ko01110,ko01120,ko01130,ko01200,map00020,map00190,map00650,map00720,map01100,map01110,map01120,map01130,map01200	M00009,M00011,M00149,M00173,M00374,M00376	Fer2_3,Fer4_8	Bacteria	Proteobacteria	Betaproteobacteria	NA	NA	Candidatus Accumulibacter	TCA	no	sdhB	Succinate dehydrogenase iron-sulfur subunit	1.3.5.1	COG0479
[truncated: 12,421 more rows]
